# Supplementary material for: Delineating the role of FANCA in glucose-stimulated insulin secretion in β cells through its protein interactome
Source: PLoS One. 2019 Aug 28;14(8):e0220568. doi: 10.1371/journal.pone.0220568 (PMC6713327; doi:10.1371/journal.pone.0220568)
Supplement: S2 Table — The same column descriptions as those provided in S1 Table. High-confidence interactions considered those with a SAINT-determined BFDR ≤ 0.05 and SAINT score = 1.0. (XLSX) [file pone.0220568.s003.xlsx]

## Sheet: Sheet1
Table S2. FANCA SAINT output from EndoC-βH3 cells
Bait	Prey	PreyGene	Spec	SpecSum	AvgSpec	NumReplicates	ctrlCounts	AvgP	MaxP	TopoAvgP	TopoMaxP	SaintScore	logOddsScore	FoldChange	BFDR
5mMgluc_FANCA	RRBP1_HUMAN	RRBP1_HUMAN	1522|2102	3624	1812	2	5|14|0|8|0|0|0|0|0|2|0|0|0|0|0|0|0|0|0|0|0|0|0|0|0|0|0|0|0|0|0|0|0|0|0|0|0|0|0|0|0|0|0|0|0|0|0|0|0|0|0|0|0|0|0|0|0|0|0|0|0|0|0|0|0|0|0|0|0|0|0|0|0|0|0|0|0|0|0|0|0|0|0|0|0|0|0|0|0|0|0|0|0|0|0|0|0|0|0|0|0|0|0|0|0|0|0|0|0|0|0|0|0|0|0|0|0|0|0|0|0|0|0|0|0|0|0|0|0|0|0|0|1|0|0|0|0|0|0|2|0|0|0|0|0|0|0|0|0|6|3|0|0|0|0|0|0|0|0|0|0|0|0|0|3|0|2|0|0|0|0|0|0|0|2|0|0|0|0|0|0|0|0|0|0|0|0|0|0|0|0|0|0|0|0|0|0|0|0|…	1	1	1	1	1	inf	164.73	0
5mMgluc_FANCA	NUCL_HUMAN	NUCL_HUMAN	1474|1821	3295	1647.5	2	17|22|10|37|52|81|5|3|8|11|11|0|0|0|0|0|0|0|0|0|0|0|0|0|0|0|0|0|0|0|0|0|0|0|0|0|0|0|0|0|0|0|1|0|0|12|12|0|0|5|6|3|2|3|2|1|1|2|1|8|8|4|9|1|8|5|3|1|5|7|5|5|5|0|0|12|15|11|4|11|13|2|4|15|13|9|17|14|11|15|16|19|3|1|1|0|0|0|0|0|0|0|0|0|0|0|0|0|0|0|0|0|0|53|0|0|19|0|17|0|0|0|0|12|0|14|0|15|15|0|11|9|19|9|30|4|0|6|7|50|12|3|12|3|9|0|0|0|45|27|17|0|15|0|2|0|4|0|0|0|0|14|0|2|20|25|28|1|1|6|26|24|0|9|10|0|…	1	1	1	1	1	744.23	18.31	0
5mMgluc_FANCA	FAS_HUMAN	FAS_HUMAN	1317|1589	2906	1453	2	23|61|3|109|6|61|15|9|0|0|0|0|0|0|0|0|0|0|0|0|0|0|0|0|7|0|0|0|0|0|0|0|0|0|0|0|0|0|0|0|0|0|0|0|0|10|0|0|0|0|0|0|0|0|0|0|0|0|0|0|0|0|0|0|0|0|0|0|0|0|0|0|0|0|0|1|1|0|0|1|0|0|0|0|0|0|0|0|0|0|0|0|0|0|0|0|0|0|0|0|0|0|0|0|0|0|0|0|0|0|0|0|0|13|0|0|2|0|2|0|0|0|0|0|0|0|3|25|14|1|1|35|54|0|78|0|0|37|0|368|1|22|95|22|45|22|0|20|119|0|0|10|2|2|2|0|0|2|4|2|2|0|2|0|0|0|1|0|0|0|3|0|0|9|0|0|0|0|0|0|0|4|0|1|31|8|1…	1	1	1	1	1	7.4	5.95	0
5mMgluc_FANCA	MYH10_HUMAN	MYH10_HUMAN	1266|1437	2703	1351.5	2	1|16|0|153|138|61|6|19|0|13|4|0|0|0|1|4|9|0|1|0|0|0|0|0|0|0|0|0|0|0|0|0|0|0|0|0|0|0|0|0|0|0|0|0|0|0|0|0|0|0|0|0|0|0|0|0|0|0|0|0|0|0|0|0|0|0|0|0|0|0|0|0|0|0|0|0|0|0|0|0|0|0|0|0|0|0|0|0|0|0|0|0|0|0|9|6|0|0|0|0|0|0|0|0|0|0|0|0|0|0|4|0|2|4|1|0|5|0|0|0|0|0|0|0|0|0|0|58|22|19|1|2|11|2|13|77|0|0|1|77|0|3|15|3|2|0|0|0|160|0|0|0|0|0|0|0|0|0|0|0|0|0|0|2|0|1|0|0|0|0|1|0|1|205|33|0|1|39|2|0|1|0|1|7|2|3|7|13|…	1	1	1	1	1	113.84	7.41	0
5mMgluc_FANCA	MYH9_HUMAN	MYH9_HUMAN	1138|1213	2351	1175.5	2	3|13|2|59|86|85|11|62|2|17|11|0|0|2|3|5|3|0|3|0|0|0|0|0|0|0|0|0|0|0|0|0|0|0|0|0|0|0|0|0|0|0|0|0|0|2|0|0|0|0|0|0|0|0|0|0|0|0|0|0|0|0|0|0|0|0|0|0|0|0|0|0|0|0|0|0|0|0|0|0|0|0|0|0|0|0|0|0|0|0|0|0|0|0|39|32|0|0|0|0|0|0|0|0|0|0|0|0|0|0|4|0|2|17|0|0|6|2|0|0|0|0|0|0|0|0|0|58|27|13|2|7|48|3|24|59|1|1|16|160|1|7|14|7|7|0|0|1|104|0|0|0|0|0|0|0|0|0|0|8|0|0|4|4|0|2|0|0|0|0|3|0|5|670|68|0|1|36|0|0|4|0|4|21|11|…	0	0	0	0	0	-207.97	2.83	0.53
5mMgluc_FANCA	ACTG_HUMAN	ACTG_HUMAN	834|1199	2033	1016.5	2	95|99|80|131|283|114|34|81|50|55|40|0|0|12|6|9|11|12|7|3|10|7|8|6|32|0|0|0|0|0|0|0|1|1|0|0|0|0|0|0|0|0|0|2|2|15|9|2|1|1|5|3|8|1|3|2|10|4|5|5|2|5|5|6|9|9|6|3|4|6|10|9|10|0|0|8|7|12|2|11|9|14|11|13|9|8|6|8|10|7|10|9|2|1|47|56|0|0|0|0|0|3|0|18|22|15|0|3|0|3|35|2|4|42|17|6|31|11|20|11|3|24|17|7|4|38|42|226|140|54|30|48|113|31|84|99|13|70|47|200|34|54|94|54|63|31|22|39|716|5|2|160|94|160|94|189|1|76|4…	0	0	0	0	0	#NAME?	1.53	0.55
5mMgluc_FANCA	K1C10_HUMAN	K1C10_HUMAN	1000|949	1949	974.5	2	346|216|284|391|204|210|6|4|45|27|19|1|0|17|5|8|6|15|5|47|53|22|32|42|316|188|223|267|135|125|19|14|11|13|5|4|1|0|9|8|2|2|27|3|30|5|22|11|11|4|24|5|0|3|0|1|30|3|7|5|2|5|5|2|12|12|11|24|3|6|17|24|24|26|16|31|37|0|7|10|6|25|27|8|21|4|20|13|30|21|10|7|23|10|0|0|17|0|0|0|1|147|28|8|17|4|0|4|0|4|83|532|824|10|61|73|0|32|3|7|68|13|43|0|384|0|14|8|19|62|34|89|228|19|327|39|58|102|37|402|493|155|102|155|…	0	0	0	0	0	#NAME?	1.37	0.55
5mMgluc_FANCA	CH60_HUMAN	CH60_HUMAN	970|857	1827	913.5	2	40|46|22|49|71|119|9|15|0|2|2|0|0|0|0|0|0|0|0|0|0|0|0|0|0|0|0|0|0|0|0|0|0|0|0|0|0|0|0|0|0|0|3|1|0|25|4|0|0|0|3|2|0|0|0|0|0|0|0|0|1|5|3|1|1|0|0|0|0|0|0|1|0|0|0|13|14|13|3|10|7|0|0|0|0|0|0|0|0|0|0|0|0|0|0|0|0|0|0|0|0|0|0|0|0|0|0|0|0|0|0|0|0|16|0|1|6|4|5|0|0|0|1|0|0|0|1|31|31|1|4|20|18|1|58|14|1|43|3|165|3|6|29|6|12|18|2|17|55|0|0|24|0|20|0|2|0|2|0|6|22|0|2|2|3|2|1|2|0|1|2|2|0|31|0|0|1|0|0|0|0|0|0|1…	1	1	1	1	1	52.89	6.43	0
5mMgluc_FANCA	K2C1_HUMAN	K2C1_HUMAN	850|953	1803	901.5	2	557|449|451|587|304|251|5|6|49|61|33|0|0|22|9|13|14|30|10|162|233|43|49|46|298|225|267|176|193|131|42|33|27|40|13|14|6|4|20|17|11|5|27|1|35|10|14|40|31|6|23|7|1|7|2|6|51|6|22|18|3|7|4|4|18|13|9|22|10|10|11|35|23|44|34|29|32|3|9|10|6|32|33|11|16|5|20|11|17|21|10|16|71|47|0|0|32|0|4|4|1|472|24|22|81|17|0|13|1|10|135|867|1178|18|26|96|9|25|9|2|71|17|75|0|350|7|54|19|14|34|31|109|242|24|421|35|64|127…	0	0	0	0	0	#NAME?	0.88	0.55
5mMgluc_FANCA	CLH1_HUMAN	CLH1_HUMAN	824|914	1738	869	2	14|99|2|145|53|35|2|1|0|1|0|0|0|0|0|0|0|0|0|0|0|0|0|0|1|0|0|0|0|0|0|0|0|0|0|0|0|0|0|0|0|0|0|2|0|6|1|0|0|0|0|0|0|0|0|0|0|0|0|2|0|3|3|1|0|0|0|0|0|0|0|0|0|0|0|2|3|1|0|1|3|0|0|0|0|0|0|0|0|0|13|12|2|0|0|0|0|0|0|0|0|0|0|0|0|0|0|0|0|0|0|0|0|28|0|0|8|0|3|0|0|0|0|1|0|1|0|21|26|6|10|16|38|0|46|42|2|9|7|234|0|8|61|8|20|4|0|7|132|1|2|0|0|0|0|0|0|0|0|0|0|0|0|0|8|7|7|0|0|8|27|3|0|28|0|1|4|4|0|0|10|0|3|26|14|7|…	1	1	1	1	1	8.81	4.59	0
5mMgluc_FANCA	MAP1B_HUMAN	MAP1B_HUMAN	793|896	1689	844.5	2	2|4|1|12|17|12|0|0|0|0|0|0|0|0|0|0|0|0|0|0|0|0|0|0|0|0|0|0|0|0|0|0|0|0|0|0|0|0|0|0|0|0|0|0|0|0|0|0|0|0|0|0|0|0|0|0|0|0|0|0|0|0|0|0|0|0|0|0|0|0|0|0|0|0|0|0|0|0|0|0|0|0|0|0|0|0|0|0|0|0|0|0|0|0|0|0|0|0|0|0|0|0|0|0|0|0|0|0|0|0|0|0|0|0|0|0|0|0|0|0|0|0|0|0|0|0|0|0|0|0|0|0|0|0|0|0|0|0|0|0|0|0|0|0|0|0|0|0|0|0|0|0|0|0|0|0|0|0|0|0|0|0|0|0|0|0|0|0|0|0|0|0|0|0|0|0|0|0|0|0|0|0|0|0|0|0|0|0|0|0|0|0|0|0|0|0|0|0|…	1	1	1	1	1	inf	58.24	0
5mMgluc_FANCA	DESP_HUMAN	DESP_HUMAN	765|919	1684	842	2	16|2|14|31|0|0|0|0|0|2|0|0|0|0|0|0|0|0|0|0|0|0|0|0|6|0|0|0|0|4|0|0|0|2|0|0|0|0|0|0|0|0|0|0|2|0|0|1|0|0|0|0|0|0|0|0|2|0|0|0|0|0|0|0|0|0|0|0|0|0|0|2|0|2|0|0|0|0|0|0|0|0|1|0|0|0|0|0|0|1|1|0|2|0|0|0|0|0|0|0|0|26|0|0|0|0|0|0|0|0|0|76|51|1|0|0|0|0|0|0|0|0|0|0|4|0|0|0|1|92|26|3|43|0|47|237|28|3|0|84|106|27|14|27|1|16|0|22|155|5|4|6|0|0|0|0|0|0|0|0|0|2|0|0|0|0|0|0|0|0|0|0|0|1|0|0|0|0|0|0|0|0|0|0|0|0|0|0|…	0.5	1	0.5	1	0.5	-4.66	4.3	0.04
5mMgluc_FANCA	K22E_HUMAN	K22E_HUMAN	729|833	1562	781	2	354|252|300|399|225|201|0|2|34|29|22|1|1|17|4|5|6|12|3|50|77|19|29|18|253|56|101|64|134|110|11|9|8|14|5|3|3|0|4|3|5|1|20|1|14|4|9|14|9|2|13|2|0|2|3|2|18|2|3|6|2|1|3|3|10|7|5|20|1|6|13|10|15|21|11|17|18|1|5|6|4|13|13|2|11|3|5|6|23|16|4|5|6|2|0|0|16|0|0|0|0|152|41|4|15|2|0|2|0|10|84|532|629|11|12|29|2|5|2|4|39|10|9|0|123|3|2|4|8|38|15|40|173|3|252|25|50|84|28|220|363|91|63|91|39|61|4|74|269|25|18|1…	0	0	0	0	0	#NAME?	1.35	0.55
5mMgluc_FANCA	TBB5_HUMAN	TBB5_HUMAN	740|717	1457	728.5	2	31|57|19|59|90|110|31|20|4|12|18|11|9|1|10|6|6|3|9|0|0|0|0|0|5|18|23|19|10|9|14|19|11|18|5|5|0|6|7|8|1|10|37|13|12|17|2|15|25|4|12|0|1|1|1|1|2|2|0|5|2|4|7|5|2|5|3|0|4|6|3|9|5|33|30|15|18|21|3|23|17|6|5|8|11|2|9|6|10|10|18|16|21|23|12|12|0|0|7|7|0|2|0|23|49|7|0|21|14|0|4|3|0|54|23|32|42|54|25|3|8|38|30|33|33|32|19|47|57|9|18|56|66|8|87|21|14|127|19|241|6|47|93|47|50|40|6|41|277|0|0|230|112|66|158|…	0	0	0	0	0	-206.63	2.37	0.53
5mMgluc_FANCA	TBA1B_HUMAN	TBA1B_HUMAN	589|803	1392	696	2	16|19|6|36|85|91|24|18|4|7|13|7|8|4|15|9|7|3|19|0|0|0|0|0|13|12|26|9|13|10|7|8|9|19|8|5|2|7|12|6|2|13|34|13|12|19|6|14|18|5|4|1|4|4|1|3|5|4|3|7|7|6|8|4|6|6|4|2|7|7|4|7|5|34|24|18|24|24|3|24|22|7|8|9|7|4|9|8|6|11|14|17|15|17|20|14|0|0|45|34|0|1|0|104|117|20|0|33|34|0|14|3|0|58|34|48|33|37|6|16|13|41|57|15|28|19|12|47|41|8|16|64|76|4|73|16|9|92|18|217|22|30|78|30|41|37|9|37|261|0|0|205|140|64|200|1…	0	0	0	0	0	-254.21	2.42	0.52
5mMgluc_FANCA	TBA1A_HUMAN	TBA1A_HUMAN	577|792	1369	684.5	2	0|0|0|0|0|0|21|18|4|7|13|7|8|4|14|9|7|3|18|0|0|0|0|0|13|9|18|6|9|6|7|6|8|17|6|3|2|5|11|6|2|12|34|12|10|18|4|13|16|4|4|1|4|4|1|3|4|4|3|6|7|5|6|3|5|6|4|2|6|7|4|6|5|32|25|18|22|22|3|21|20|6|7|7|6|4|8|7|5|10|13|16|14|16|15|10|0|0|41|29|0|1|0|97|111|17|0|29|22|0|13|3|0|47|24|46|33|30|6|16|13|37|51|14|22|17|12|42|39|8|15|57|73|4|70|16|7|85|16|200|20|27|74|27|39|35|9|34|251|0|0|193|132|60|188|112|1|168|…	0	0	0	0	0	-227.88	2.49	0.5
5mMgluc_FANCA	EF1A3_HUMAN	EF1A3_HUMAN	661|699	1360	680	2	19|19|22|19|0|0|12|21|0|2|3|2|1|0|1|3|4|1|1|0|0|0|0|0|15|37|81|35|16|19|0|0|0|0|0|0|0|0|0|0|0|0|1|0|0|11|5|0|0|2|7|2|0|4|0|1|1|1|1|2|5|5|5|2|2|4|2|2|6|8|2|7|1|1|1|13|14|12|6|10|12|3|3|4|2|4|6|4|3|4|5|5|1|1|6|0|0|0|0|0|0|2|0|4|5|0|0|1|0|0|14|0|0|17|11|10|14|13|19|2|2|11|15|11|13|5|26|30|30|5|10|33|45|3|31|7|4|30|5|123|16|23|62|23|42|14|0|17|123|35|22|140|129|74|72|96|7|52|118|160|96|34|10|5|6|9|7|…	1	1	1	1	1	285.01	4.53	0
5mMgluc_FANCA	TBB4B_HUMAN	TBB4B_HUMAN	693|642	1335	667.5	2	33|59|0|63|74|96|0|0|0|0|0|0|0|0|0|0|0|0|0|0|0|0|0|0|0|11|12|12|10|8|0|0|0|0|0|0|0|0|0|0|0|0|0|0|0|0|0|0|0|0|0|0|0|0|0|0|0|0|0|0|0|0|0|0|0|0|0|0|0|0|0|0|0|0|0|0|0|0|0|0|0|0|0|0|0|0|0|0|0|0|0|0|0|0|0|0|0|0|0|0|0|0|0|0|0|0|0|0|0|0|0|0|0|0|0|0|0|0|0|0|0|0|0|0|0|0|0|0|0|0|0|0|0|0|0|0|0|0|0|0|0|0|0|0|0|0|0|0|0|0|0|0|0|0|0|0|0|0|0|0|0|0|0|0|0|0|0|0|0|0|0|0|0|0|0|0|0|0|0|0|0|0|0|0|0|0|0|0|0|0|0|0|0|0|0|…	1	1	1	1	1	135.09	7.85	0
5mMgluc_FANCA	DYHC1_HUMAN	DYHC1_HUMAN	593|657	1250	625	2	5|15|0|41|0|95|0|1|0|3|0|0|0|0|0|0|0|0|0|0|0|0|0|0|0|0|0|0|0|0|0|0|0|0|0|0|0|0|0|0|0|0|0|0|0|0|0|0|0|0|0|0|0|0|0|0|0|0|0|0|0|0|0|0|0|0|0|0|0|0|0|0|0|0|0|0|0|0|0|0|0|0|0|0|0|0|0|0|0|0|1|1|0|0|0|0|0|0|0|0|0|0|0|0|0|0|0|0|0|0|0|0|0|13|0|0|2|0|0|0|0|0|0|0|0|0|2|10|9|0|0|5|23|0|54|0|0|32|0|121|0|3|35|3|7|1|0|1|50|1|1|0|0|0|0|0|0|0|2|0|0|0|0|0|1|3|5|0|0|5|26|1|0|4|0|0|0|0|0|0|1|0|5|0|11|4|8|1|1|3|1|0|3…	1	1	1	1	1	95.18	5.79	0
5mMgluc_FANCA	TBA4A_HUMAN	TBA4A_HUMAN	523|715	1238	619	2	15|22|5|37|0|0|16|13|0|4|7|6|6|4|12|6|5|3|15|0|0|0|0|0|5|9|18|7|7|6|5|6|5|15|5|3|1|4|6|3|1|8|27|10|8|16|3|10|15|2|2|0|1|2|1|0|2|2|1|5|5|4|5|3|4|4|0|0|3|3|2|5|1|26|19|13|18|17|1|19|16|2|3|4|4|1|5|5|3|6|9|12|11|12|11|9|0|0|25|16|0|1|0|71|83|14|0|25|24|0|10|1|0|42|26|30|23|25|6|1|2|26|36|10|19|14|11|37|31|3|13|54|45|2|42|11|7|72|11|169|11|25|66|25|30|29|4|32|197|0|0|139|106|46|128|98|1|142|90|162|11…	0	0	0	0	0	-133.04	2.82	0.39
5mMgluc_FANCA	TBB2B_HUMAN	TBB2B_HUMAN	618|567	1185	592.5	2	27|49|0|47|0|73|20|14|2|10|11|8|6|1|7|5|4|2|6|0|0|0|0|0|3|9|10|10|6|5|11|15|7|10|4|4|0|4|4|7|0|8|31|9|8|14|2|11|17|1|8|0|0|0|0|0|1|0|0|4|1|3|6|4|1|3|2|0|3|4|2|6|3|23|21|9|13|15|0|15|11|3|3|4|7|1|6|4|6|6|12|11|16|18|7|11|0|0|6|6|0|2|0|15|37|7|0|16|12|0|2|3|0|33|10|24|30|33|17|1|3|20|17|27|20|25|15|30|43|8|10|35|46|4|63|17|9|114|14|187|2|33|71|33|43|29|5|34|210|0|0|148|80|44|102|100|3|124|56|119|84…	0	0	0	0	0	-204.8	2.31	0.53
5mMgluc_FANCA	MYH14_HUMAN	MYH14_HUMAN	591|572	1163	581.5	2	0|0|0|50|48|38|0|3|2|3|2|0|0|0|0|0|0|0|0|0|0|0|0|0|0|0|0|0|0|0|0|0|0|0|0|0|0|0|0|0|0|0|0|0|0|1|0|0|0|0|0|0|0|0|0|0|0|0|0|0|0|0|0|0|0|0|0|0|0|0|0|0|0|0|0|0|0|0|0|0|0|0|0|0|0|0|0|0|0|0|0|0|0|0|1|2|0|0|0|0|0|0|0|0|0|0|0|0|0|0|4|0|0|3|0|0|3|0|0|0|0|0|0|0|0|0|0|7|3|3|0|3|4|0|2|8|0|0|0|30|0|2|1|2|1|0|0|1|15|0|0|0|0|0|0|0|0|0|0|0|0|0|0|0|0|0|0|0|0|0|0|0|0|21|4|0|0|2|0|0|0|0|0|0|1|0|0|0|1|0|2|0|0|5|0|3|2…	1	1	1	1	1	520.4	11.87	0
5mMgluc_FANCA	KPYM_HUMAN	KPYM_HUMAN	509|615	1124	562	2	20|22|32|32|75|49|3|19|0|1|0|0|0|2|1|1|0|2|0|0|0|0|0|0|2|0|0|0|0|0|0|0|1|0|0|0|0|0|0|0|0|0|30|6|2|16|0|0|0|1|7|0|0|0|0|0|0|0|0|18|18|10|15|9|8|0|0|0|0|6|0|0|1|1|1|13|15|13|3|10|11|2|2|4|1|0|0|2|0|0|7|6|12|14|2|0|0|0|2|3|0|0|0|0|2|0|0|0|0|0|6|0|0|2|0|7|8|10|5|2|0|3|11|0|0|0|2|29|28|0|1|38|49|0|71|0|0|40|1|181|20|26|49|26|18|11|0|17|166|0|0|28|4|6|0|0|0|8|2|20|16|0|3|0|0|0|0|0|0|0|0|0|0|12|0|0|0|2|…	1	1	1	1	1	83.15	3.24	0
5mMgluc_FANCA	HNRPU_HUMAN	HNRPU_HUMAN	533|591	1124	562	2	7|12|2|28|33|60|12|4|0|5|6|0|0|0|0|0|0|0|0|0|0|0|0|0|16|0|6|4|3|8|0|0|0|0|0|0|0|0|0|0|0|0|0|0|0|10|7|0|0|2|2|1|0|2|0|0|1|3|0|0|0|2|4|0|4|1|0|0|1|1|1|1|0|0|0|3|3|6|2|3|4|0|1|12|8|3|14|8|12|19|11|11|0|0|1|0|0|0|0|0|7|0|0|0|0|0|0|0|0|5|0|0|2|26|53|33|16|69|28|7|6|27|2|5|4|4|0|13|21|3|61|60|206|0|57|9|0|85|9|256|33|16|41|16|15|5|0|3|57|16|10|4|35|2|8|0|5|8|2|16|0|22|2|0|3|5|9|0|1|1|6|4|7|18|7|12|0|3|…	0	0	0	0	0	-157.01	2.43	0.52
5mMgluc_FANCA	TBB4A_HUMAN	TBB4A_HUMAN	542|505	1047	523.5	2	0|0|0|0|0|0|0|0|0|0|0|0|0|0|0|0|0|0|0|0|0|0|0|0|0|7|4|11|10|8|0|0|0|0|0|0|0|0|0|0|0|0|0|0|0|0|0|0|0|0|0|0|0|0|0|0|0|0|0|0|0|0|0|0|0|0|0|0|0|0|0|0|0|0|0|0|0|0|0|0|0|0|0|0|0|0|0|0|0|0|0|0|0|0|0|0|0|0|0|0|0|0|0|0|0|0|0|0|0|0|0|0|0|0|0|0|0|0|0|0|0|0|0|0|0|0|0|0|0|0|0|0|0|0|0|0|0|0|0|0|0|0|0|0|0|0|0|0|0|0|0|0|0|0|0|0|0|0|0|0|0|0|0|0|0|0|0|0|0|0|0|0|0|0|0|0|0|0|0|0|0|0|0|0|0|0|0|0|0|0|0|0|0|0|0|0|0|0|0…	1	1	1	1	1	633.8	49.86	0
5mMgluc_FANCA	DHX9_HUMAN	DHX9_HUMAN	523|513	1036	518	2	6|12|0|35|30|31|2|1|0|3|2|0|0|0|0|0|0|0|0|0|0|0|0|0|5|0|0|0|0|0|0|0|0|0|0|0|0|0|0|0|0|0|0|0|0|6|3|0|0|0|0|0|0|1|0|0|0|1|0|0|0|0|1|0|0|0|0|0|0|0|0|0|0|0|0|1|1|3|0|1|5|0|0|7|6|1|12|7|7|13|15|14|0|0|0|0|0|0|0|0|0|0|0|0|0|0|0|0|0|0|0|0|0|30|0|0|11|3|3|0|0|0|0|10|0|0|1|15|11|1|64|56|43|1|66|37|1|30|21|169|3|21|58|21|15|1|1|0|57|18|19|0|0|0|2|0|0|8|0|36|0|36|0|0|8|10|15|2|0|5|18|5|36|16|3|68|8|4|15|24|…	0.08	0.14	0.08	0.14	0.08	-4.01	3.95	0.24
5mMgluc_FANCA	PRKDC_HUMAN	PRKDC_HUMAN	495|528	1023	511.5	2	5|18|0|50|0|59|0|2|0|0|0|0|0|0|0|0|0|0|0|0|0|0|0|0|0|0|0|0|0|0|0|0|0|0|0|0|0|0|0|0|0|0|1|2|0|0|0|0|0|0|0|0|0|0|0|0|0|0|0|0|0|0|0|0|0|0|0|0|0|0|0|0|0|0|0|0|0|0|0|0|1|0|0|0|0|0|0|0|0|0|5|6|0|1|0|0|0|0|0|0|0|0|0|0|0|0|0|0|0|0|0|0|0|9|0|0|2|4|2|0|0|0|23|0|35|0|16|5|8|0|18|48|52|1|175|29|0|52|1|132|0|6|47|6|13|26|0|18|38|42|37|0|0|0|0|0|0|8|10|0|0|0|0|0|5|5|6|1|0|5|16|0|0|11|0|0|21|4|5|76|3|0|0|0|4|3|…	0	0	0	0	0	-20.36	3.33	0.31
5mMgluc_FANCA	U520_HUMAN	U520_HUMAN	499|497	996	498	2	0|1|0|19|11|27|4|0|0|1|0|0|0|0|0|0|0|0|0|0|0|0|0|0|7|0|0|0|0|0|0|0|0|0|0|0|0|0|0|0|0|0|0|0|0|0|0|0|0|0|0|0|0|0|0|0|0|0|0|0|0|0|0|0|0|0|0|0|0|0|0|0|0|0|0|0|0|0|0|0|0|0|0|0|0|0|0|0|0|0|0|0|0|0|0|0|0|0|0|0|0|0|0|0|0|0|0|0|0|0|0|0|0|16|0|0|5|0|1|0|0|0|0|2|0|1|0|5|7|6|42|21|39|0|51|22|2|23|3|105|0|6|24|6|8|1|0|0|11|5|3|0|0|0|0|0|2|0|0|0|0|0|0|0|0|3|8|0|0|9|5|0|0|1|0|0|0|0|0|0|0|2|0|0|4|1|3|3|6|0|4|5|0…	1	1	1	1	1	13.8	6.38	0
5mMgluc_FANCA	G3P_HUMAN	G3P_HUMAN	437|539	976	488	2	18|22|25|41|59|40|2|11|0|0|0|0|0|4|0|0|0|4|0|0|0|0|0|0|7|0|1|1|0|0|0|0|0|0|0|0|0|0|0|0|0|0|0|0|0|8|1|0|0|3|4|2|0|3|1|1|2|3|1|1|3|4|2|3|4|3|3|1|2|7|2|1|3|0|0|5|7|4|4|4|3|2|3|2|3|2|3|4|3|2|1|0|2|0|0|0|0|0|0|0|0|5|0|0|0|0|0|0|0|0|3|7|3|2|0|0|6|1|11|0|0|0|3|0|0|0|2|33|22|1|5|29|20|0|29|2|1|28|0|97|12|21|45|21|31|15|0|15|97|16|13|55|8|0|12|0|0|14|2|16|0|2|0|0|0|0|0|0|0|0|0|0|0|22|1|0|1|2|0|0|0|0|0|2|2…	1	1	1	1	1	218.57	5.03	0
5mMgluc_FANCA	EF1A2_HUMAN	EF1A2_HUMAN	480|472	952	476	2	0|0|0|0|0|0|7|15|0|1|3|2|1|0|1|3|4|1|1|0|0|0|0|0|9|32|63|31|11|12|0|0|0|0|0|0|0|0|0|0|0|0|0|0|0|6|4|0|0|2|5|1|0|3|0|1|0|1|1|2|3|3|3|2|1|3|2|1|5|5|2|4|1|1|1|10|10|10|4|6|9|2|2|2|2|4|4|3|2|3|3|3|1|1|6|0|0|0|0|0|0|2|0|4|5|0|0|1|0|0|14|0|0|6|4|10|10|8|13|0|2|4|12|9|3|3|8|13|16|4|7|15|25|3|24|4|2|21|5|59|11|13|25|13|24|9|0|11|70|24|11|84|59|36|40|50|7|22|50|68|42|18|4|3|5|6|3|1|0|5|23|4|0|6|2|0|5|3|0|…	1	1	1	1	1	67.96	4.93	0
5mMgluc_FANCA	K1C9_HUMAN	K1C9_HUMAN	451|463	914	457	2	252|171|174|208|126|115|6|2|8|46|15|0|0|17|8|15|16|15|10|85|135|34|19|22|197|98|164|44|122|72|29|16|20|29|9|12|3|4|11|14|10|3|21|1|22|2|6|28|22|2|8|4|0|1|0|0|26|0|5|9|7|6|4|2|12|8|3|0|4|5|3|27|12|31|24|19|22|1|2|1|1|13|17|1|5|0|17|6|5|7|0|7|56|31|0|0|13|0|0|0|1|269|3|1|44|5|0|3|0|7|36|514|699|6|9|20|2|19|6|4|42|7|51|0|271|2|23|13|3|27|23|50|148|18|171|17|45|72|25|259|496|90|27|90|28|55|6|59|258|2…	0	0	0	0	0	#NAME?	0.75	0.55
5mMgluc_FANCA	XRCC6_HUMAN	XRCC6_HUMAN	484|405	889	444.5	2	4|10|1|13|49|76|4|6|0|0|2|0|0|0|0|0|0|0|0|0|0|0|0|0|0|0|0|0|0|0|0|0|0|0|0|0|0|0|0|0|0|0|0|0|0|3|0|0|0|0|0|0|0|0|0|0|0|0|0|0|0|1|0|0|0|0|0|0|0|0|0|0|0|0|0|1|0|0|0|0|0|0|0|0|0|0|2|0|1|0|4|8|0|0|0|0|0|0|0|0|0|0|0|0|0|0|0|0|0|0|0|0|0|19|0|0|9|0|1|0|0|0|0|0|0|0|0|8|8|1|13|24|15|0|27|9|0|3|2|71|4|6|11|6|9|0|1|0|17|14|7|0|0|0|0|0|0|0|0|2|6|0|0|2|7|4|15|0|0|6|14|1|1|27|0|0|1|2|12|19|0|0|0|1|6|3|11|1|0|1|…	1	1	1	1	1	242.27	6.05	0
5mMgluc_FANCA	MYCB2_HUMAN	MYCB2_HUMAN	404|475	879	439.5	2	0|16|0|89|0|0|0|0|0|0|0|0|0|0|0|0|0|0|0|0|0|0|0|0|0|0|0|0|0|0|0|0|0|0|0|0|0|0|0|0|0|0|0|0|0|0|0|0|0|0|0|0|0|0|0|0|0|0|0|0|0|0|0|0|0|0|0|0|0|0|0|0|0|0|0|0|0|0|0|0|0|0|0|0|0|0|0|0|0|0|0|0|0|0|0|0|0|0|0|0|0|0|0|0|0|0|0|0|0|0|0|0|0|0|0|0|0|0|0|0|0|0|0|0|0|0|0|0|0|0|0|0|0|0|0|14|0|0|0|0|0|0|0|0|0|0|0|1|0|0|0|0|0|0|0|0|0|0|0|0|0|0|0|0|0|0|0|0|0|0|0|0|0|0|0|0|0|0|0|0|0|0|0|0|0|0|0|0|0|0|0|0|0|0|0|0|0|0|…	1	1	1	1	1	7.06	8.37	0
5mMgluc_FANCA	NPM_HUMAN	NPM_HUMAN	394|444	838	419	2	0|4|2|7|15|0|6|1|3|6|3|0|0|0|0|0|0|0|0|0|0|0|0|0|0|0|0|0|0|0|0|0|0|0|0|0|0|0|0|0|0|0|1|1|0|9|0|0|0|0|0|1|1|0|1|0|0|0|0|0|1|3|5|2|6|0|0|0|0|1|0|0|0|0|0|2|2|2|3|1|2|2|2|2|3|1|3|4|2|5|8|8|2|1|0|0|0|0|0|0|0|0|0|0|0|0|0|0|0|0|0|0|0|32|0|0|9|5|1|4|0|0|1|5|1|6|0|12|13|3|17|9|2|4|8|9|3|8|11|30|10|3|9|3|6|1|4|2|73|9|6|0|0|0|0|0|0|0|0|0|0|0|4|0|11|14|12|4|2|21|20|14|8|19|4|4|12|8|21|7|0|4|0|1|6|2|2|2|4|0|2…	1	1	1	1	1	38.69	4.84	0
5mMgluc_FANCA	XRCC5_HUMAN	XRCC5_HUMAN	395|439	834	417	2	8|8|3|14|50|85|4|6|0|0|0|0|0|0|0|0|0|0|0|0|0|0|0|0|0|0|0|0|0|0|0|0|0|0|0|0|0|0|0|0|0|0|0|0|0|1|1|0|0|0|0|0|0|0|0|0|0|0|0|0|0|0|0|0|0|0|0|0|0|0|0|0|0|0|0|2|0|2|0|2|1|0|0|1|1|0|2|0|1|1|2|2|0|0|0|0|0|0|0|0|0|0|0|0|0|0|0|0|0|0|0|0|0|18|0|0|6|0|0|0|0|0|0|1|0|0|0|10|11|0|13|19|4|0|12|10|0|3|1|71|1|4|7|4|7|0|0|1|21|10|4|10|0|0|2|4|2|7|0|8|2|6|1|2|6|5|5|0|0|11|22|3|1|14|0|0|10|2|11|17|0|0|0|0|11|3|7|3|4|…	1	1	1	1	1	214.54	5.35	0
5mMgluc_FANCA	PRP8_HUMAN	PRP8_HUMAN	395|434	829	414.5	2	0|2|0|17|2|35|0|1|0|4|0|0|0|0|0|0|0|0|0|0|0|0|0|0|1|0|0|0|0|0|0|0|0|0|0|0|0|0|0|0|0|0|0|0|0|2|0|0|0|0|0|0|0|0|0|0|0|0|0|0|0|0|0|0|0|0|0|0|0|0|0|0|0|0|0|0|0|0|0|0|0|0|0|0|0|0|0|0|0|0|0|0|0|0|0|0|0|0|0|0|0|0|0|0|0|0|0|0|0|0|0|0|0|13|0|0|6|0|0|0|0|0|0|3|0|1|0|6|11|3|40|28|39|0|41|20|0|19|2|117|0|5|21|5|12|0|0|1|8|6|6|0|0|0|0|0|1|0|0|0|0|0|1|2|8|5|6|1|0|4|10|7|0|13|0|0|3|0|6|1|0|1|0|0|3|2|3|2|5|0|7|3…	1	1	1	1	1	6.75	5.25	0
5mMgluc_FANCA	K2C8_HUMAN	K2C8_HUMAN	384|361	745	372.5	2	147|137|128|196|0|0|1|13|1|6|4|0|0|0|0|0|0|0|0|1|0|0|0|0|2|2|1|0|0|2|1|0|0|1|0|0|0|0|0|0|0|0|3|0|1|0|0|0|1|0|1|0|0|0|0|0|0|0|0|0|0|0|0|0|4|1|0|0|1|1|1|1|1|1|1|1|2|3|0|0|0|2|1|0|0|0|0|0|0|0|2|5|0|0|0|0|0|0|0|0|0|8|0|0|0|0|0|0|0|0|0|20|30|1|1|2|0|0|0|0|0|0|2|0|1|0|0|6|106|126|34|6|55|0|24|215|17|18|13|32|7|12|20|12|4|12|0|15|179|2|2|0|0|2|0|2|0|0|0|0|2|0|0|0|1|0|1|0|0|0|4|0|0|0|3|0|0|0|0|0|0|2|0|43…	0	0	0	0	0	-209.41	1.81	0.53
5mMgluc_FANCA	ACTS_HUMAN	ACTS_HUMAN	197|539	736	368	2	0|0|64|0|0|0|30|32|27|39|29|0|0|10|6|9|9|11|6|3|9|7|8|4|19|0|0|0|0|0|0|0|1|1|0|0|0|0|0|0|0|0|0|3|2|11|5|2|1|1|2|2|4|1|3|2|6|3|4|4|2|4|4|4|11|5|3|2|2|5|5|4|6|0|0|6|6|7|2|7|8|11|8|6|7|6|4|8|6|6|6|6|2|1|29|52|0|0|0|0|0|3|0|18|21|13|0|3|0|3|60|2|3|34|9|4|22|3|12|1|1|9|11|2|0|13|6|142|90|29|13|18|59|28|54|52|6|46|43|87|15|23|48|23|39|16|14|23|357|4|1|68|38|60|43|60|0|32|18|16|34|34|35|32|9|13|6|18|0|1…	0	0	0	0	0	-643.93	1.4	0.54
5mMgluc_FANCA	TBB3_HUMAN	TBB3_HUMAN	365|341	706	353	2	0|0|0|46|0|0|23|10|0|7|10|7|6|1|5|5|4|1|5|0|0|0|0|0|3|8|6|5|7|6|2|4|7|7|3|3|0|3|5|5|0|6|20|6|7|10|1|9|14|2|7|0|1|1|1|0|1|1|0|5|1|4|5|2|0|3|1|0|3|5|1|6|3|14|12|10|9|11|1|11|10|2|3|4|7|2|6|3|6|6|8|6|12|15|3|3|0|0|5|3|0|0|0|13|23|3|0|9|7|0|0|3|0|24|7|18|28|25|19|1|3|20|19|7|16|11|17|19|28|6|12|33|46|4|56|9|5|59|8|134|3|26|58|26|37|16|3|21|141|0|0|126|66|38|76|86|1|96|36|74|52|10|7|0|11|11|7|3|1|2|17…	0	0	0	0	0	-112.56	2.26	0.51
5mMgluc_FANCA	ADT2_HUMAN	ADT2_HUMAN	374|318	692	346	2	28|39|7|39|60|4|2|5|0|1|2|0|0|0|0|0|0|0|2|0|0|0|0|0|7|0|0|0|0|0|0|0|0|1|1|2|0|1|2|3|0|2|5|6|3|5|0|3|2|0|2|0|0|0|0|1|0|1|0|0|0|0|0|0|0|1|1|0|1|0|0|1|0|2|0|5|3|7|1|6|5|1|0|0|0|0|1|1|0|0|8|7|1|2|0|0|0|0|0|0|0|3|0|2|3|0|0|3|0|0|4|0|0|8|0|0|4|0|0|0|0|0|18|0|6|0|16|7|31|3|7|7|6|4|18|14|2|39|3|35|3|5|26|5|15|15|2|19|58|0|3|6|2|0|2|2|0|14|6|4|0|0|0|1|0|0|0|0|0|0|0|0|0|0|4|0|2|1|2|0|0|4|3|0|4|3|1|0|0|0|0|…	1	1	1	1	1	187.04	5.86	0
5mMgluc_FANCA	HS90B_HUMAN	HS90B_HUMAN	335|342	677	338.5	2	53|63|35|70|328|173|12|26|1|4|1|0|0|0|0|0|0|0|0|0|0|0|0|0|12|0|0|0|0|0|0|0|0|0|0|0|0|0|0|0|0|0|3|0|0|24|2|0|0|5|8|1|0|2|1|0|2|1|0|4|4|15|14|9|9|3|5|0|4|5|4|5|4|0|0|11|16|13|8|14|11|4|4|5|2|5|3|4|4|3|2|2|3|3|0|0|0|0|0|0|0|0|0|0|0|0|0|0|0|0|0|0|0|23|2|0|22|0|12|0|0|0|0|4|0|0|2|44|36|4|9|51|51|0|89|10|0|53|3|246|25|27|59|27|34|17|0|20|278|16|9|98|90|30|66|14|0|18|10|108|65|12|7|4|5|4|9|0|0|7|20|1|0|…	0	0	0	0	0	-582.73	1.12	0.55
5mMgluc_FANCA	HNRPC_HUMAN	HNRPC_HUMAN	333|327	660	330	2	20|24|10|25|78|21|3|1|0|2|1|0|0|0|0|0|0|0|0|0|0|0|0|0|3|0|0|0|0|0|0|0|0|0|0|0|0|0|0|0|0|0|0|0|0|7|6|0|0|0|0|0|1|0|1|1|0|4|0|0|0|0|0|0|1|2|0|0|4|3|3|2|0|0|0|1|0|4|0|1|3|2|0|12|11|5|10|8|11|11|4|5|0|0|0|0|0|0|0|0|0|0|0|0|0|0|0|0|0|0|0|0|0|4|0|0|2|0|2|0|0|0|1|7|0|0|1|0|3|4|57|50|17|3|21|12|0|33|12|55|8|17|38|17|17|1|6|1|34|8|8|0|0|0|0|0|1|2|0|0|0|4|0|0|0|1|1|0|0|0|0|0|1|9|0|8|0|1|2|14|1|2|0|3|0|0|0|…	1	1	1	1	1	46.63	4.89	0
5mMgluc_FANCA	H4_HUMAN	H4_HUMAN	251|392	643	321.5	2	4|8|5|20|261|10|10|5|1|2|3|0|0|3|1|0|0|5|1|0|0|0|0|0|33|0|0|0|0|0|0|0|0|0|0|0|0|0|0|0|0|0|0|0|0|0|1|0|0|1|0|1|0|0|0|0|0|0|0|0|0|0|0|0|0|0|0|0|0|0|0|0|0|0|0|0|0|1|1|0|0|0|0|2|3|1|3|3|1|3|4|4|0|0|0|0|1|0|0|0|0|0|0|0|0|3|0|0|0|3|8|0|0|23|0|18|10|0|3|7|0|0|0|0|0|1|0|7|11|30|316|80|33|10|53|26|4|11|16|88|9|24|78|24|26|5|5|7|32|4|1|0|2|6|0|0|0|4|0|0|0|0|3|3|6|4|2|0|0|0|0|0|0|132|7|0|6|3|0|26|0|1|1|0|2|…	0	0	0	0	0	-654.4	1.11	0.55
5mMgluc_FANCA	MY18A_HUMAN	MY18A_HUMAN	329|313	642	321	2	0|0|0|6|6|6|0|0|0|0|0|0|0|0|0|0|0|0|0|0|0|0|0|0|0|0|0|0|0|0|0|0|0|0|0|0|0|0|0|0|0|0|0|0|0|0|0|0|0|0|0|0|0|0|0|0|0|0|0|0|0|0|0|0|0|0|0|0|0|0|0|0|0|0|0|0|0|0|0|0|0|0|0|0|0|0|0|0|0|0|0|0|0|0|0|0|0|0|0|0|0|0|0|0|0|0|0|0|0|0|0|0|0|0|0|0|0|0|0|0|0|0|0|0|0|0|0|2|0|0|0|0|0|0|0|0|0|0|0|0|0|0|0|0|0|0|0|0|6|0|0|0|0|0|0|0|0|0|0|0|0|0|0|0|0|0|0|0|0|0|0|0|0|0|0|0|0|1|0|0|0|0|0|0|0|0|0|0|0|0|0|0|0|14|0|0|0|0|0|…	1	1	1	1	1	78.31	32.1	0
5mMgluc_FANCA	SYEP_HUMAN	SYEP_HUMAN	306|332	638	319	2	7|18|0|15|13|33|0|0|1|16|6|0|0|0|0|0|0|0|0|0|0|0|0|0|0|0|0|0|0|0|0|0|0|0|0|0|0|0|0|0|0|0|0|0|0|2|0|0|0|0|0|0|0|0|0|0|0|0|0|1|1|3|3|2|0|0|0|0|0|0|0|0|0|0|0|3|6|2|0|1|2|0|0|0|0|0|0|0|0|0|7|16|0|0|0|0|0|0|0|0|0|0|0|0|0|0|0|0|0|0|0|0|0|18|0|0|9|0|0|0|0|0|2|1|1|0|0|0|2|0|0|2|10|0|29|0|0|25|0|68|0|2|11|2|2|6|0|8|46|1|0|0|0|0|0|0|2|0|0|2|0|0|0|2|1|2|9|0|0|2|13|6|0|2|0|0|0|0|0|0|0|0|0|3|1|0|3|1|1|0|1|2|0…	1	1	1	1	1	34.51	5.6	0
5mMgluc_FANCA	RS3A_HUMAN	RS3A_HUMAN	332|300	632	316	2	2|7|1|13|16|31|0|1|0|4|3|0|0|0|1|0|0|0|1|0|0|0|0|0|0|0|0|0|0|0|0|0|0|0|0|0|0|0|0|0|0|0|0|0|0|4|0|0|0|0|0|1|0|0|0|0|0|0|0|1|0|0|0|0|0|0|0|0|0|0|0|0|0|0|0|2|2|3|0|1|2|0|0|1|1|0|1|0|1|1|6|6|0|0|0|0|0|0|0|0|0|0|0|0|0|0|0|0|0|0|0|0|0|13|0|0|6|1|2|0|0|0|3|2|2|5|0|5|6|1|5|5|3|0|8|11|0|13|5|10|0|9|9|9|10|0|2|0|23|31|14|0|0|0|0|0|3|0|0|0|0|0|0|2|2|7|6|0|0|6|4|1|5|3|4|8|16|1|11|15|0|3|0|0|13|1|7|3|1|1|0|2|…	1	1	1	1	1	88.99	8.43	0
5mMgluc_FANCA	MATR3_HUMAN	MATR3_HUMAN	310|313	623	311.5	2	0|0|0|12|1|4|4|0|0|1|0|0|0|0|0|0|0|0|0|0|0|0|0|0|8|0|2|0|0|0|0|0|0|0|0|0|0|0|0|0|0|0|0|0|0|2|1|0|0|0|0|0|0|0|0|0|0|1|0|0|0|1|0|0|1|0|0|0|2|0|0|0|0|0|0|0|0|1|0|1|0|0|0|8|10|0|10|9|8|14|5|5|0|1|0|0|0|0|0|0|0|0|0|0|0|0|0|0|0|0|0|0|0|6|0|0|0|3|1|0|0|1|0|0|0|0|0|2|3|3|35|55|35|0|31|12|0|19|14|96|1|15|30|15|9|2|1|3|29|3|2|0|0|0|0|0|0|0|0|0|0|0|0|1|2|0|0|0|0|3|1|0|10|7|0|15|3|3|18|20|0|4|0|0|0|0|0|0|0|0…	1	1	1	1	1	6.21	4.13	0
5mMgluc_FANCA	EIF3A_HUMAN	EIF3A_HUMAN	300|320	620	310	2	0|0|0|11|20|30|1|2|0|0|0|0|0|0|0|0|0|0|0|0|0|0|0|0|0|0|0|0|0|0|0|0|0|0|0|0|0|0|0|0|0|0|0|0|0|1|0|0|0|0|0|0|0|0|0|0|0|0|0|0|0|0|0|0|0|0|0|0|0|0|0|0|0|0|0|0|0|0|0|0|0|0|0|0|0|0|0|0|0|0|0|1|0|0|0|0|0|0|0|0|0|0|0|0|0|0|0|0|0|0|0|0|0|4|0|0|1|0|0|0|0|0|0|0|0|0|0|1|2|0|0|2|8|0|22|0|0|0|0|56|0|2|7|2|5|0|0|0|10|15|13|0|2|0|3|0|0|0|2|0|0|0|0|0|2|2|0|0|0|3|13|1|0|2|0|0|0|0|0|0|0|0|0|0|2|3|5|0|0|1|0|0|0|1|2|…	1	1	1	1	1	20.19	7.21	0
5mMgluc_FANCA	ATPA_HUMAN	ATPA_HUMAN	310|305	615	307.5	2	59|61|30|69|2|5|1|0|1|2|3|0|0|0|0|0|0|0|0|0|0|0|0|0|2|0|0|0|0|0|0|0|0|0|0|0|0|0|0|0|0|0|3|3|1|6|0|0|0|0|0|1|0|0|0|0|0|1|0|0|0|0|0|0|0|0|0|0|0|1|0|0|0|0|0|4|4|3|0|5|5|0|1|1|0|0|0|0|0|0|2|0|1|0|0|0|0|0|0|0|0|0|0|0|0|0|0|0|0|0|1|0|0|13|0|0|7|3|3|0|0|0|3|1|1|1|1|17|20|2|4|18|23|0|41|1|0|34|7|83|5|5|36|5|11|12|3|12|72|0|0|4|0|0|2|0|2|0|2|4|2|0|0|0|3|5|3|0|0|2|1|1|0|15|5|0|2|3|0|0|0|0|0|12|7|3|1|0|1|0|…	1	1	1	1	1	126.88	3.97	0
5mMgluc_FANCA	MACF1_HUMAN	MACF1_HUMAN	270|299	569	284.5	2	0|0|0|0|0|0|0|0|0|0|0|0|0|0|0|0|0|0|0|0|0|0|0|0|0|0|0|0|0|0|0|0|0|0|0|0|0|0|0|0|0|0|0|0|0|0|0|0|0|0|0|0|0|0|0|0|0|0|0|0|0|0|0|0|0|0|0|0|0|0|0|0|0|0|0|0|0|0|0|0|0|0|0|0|0|0|0|0|0|0|0|0|0|0|0|0|0|0|0|0|0|0|0|0|0|0|0|0|0|0|0|0|0|1|0|0|0|0|0|0|0|0|0|0|0|0|0|1|0|2|0|0|0|0|0|19|0|0|0|1|0|0|0|0|0|0|0|0|7|0|0|0|0|0|0|0|0|0|0|0|0|0|0|0|0|0|0|0|0|0|0|0|0|0|0|0|1|1|0|0|0|0|0|0|0|0|1|0|0|0|0|0|0|1|0|0|0|0|0|…	1	1	1	1	1	34.5	21.88	0
5mMgluc_FANCA	COPA_HUMAN	COPA_HUMAN	269|274	543	271.5	2	0|9|0|12|38|94|0|0|0|0|0|0|0|0|0|0|0|0|0|0|0|0|0|0|0|0|0|0|0|0|0|0|0|0|0|0|0|0|0|0|0|0|0|0|0|0|0|0|0|0|0|0|0|0|0|0|0|0|0|0|0|0|0|0|0|0|0|0|0|0|0|0|0|0|0|0|0|0|0|0|0|0|0|0|0|0|0|0|0|0|0|0|0|0|0|0|0|0|0|0|0|0|0|0|0|0|0|0|0|0|0|0|0|0|0|0|1|0|0|0|0|0|0|0|0|0|0|0|0|0|0|2|11|0|12|0|0|2|0|58|0|3|7|3|7|0|0|1|18|1|0|0|0|0|0|0|0|0|0|0|0|0|0|0|0|0|0|0|0|0|0|0|0|0|0|0|0|0|0|0|0|0|0|0|1|0|1|4|0|0|9|0|0|2|0|3|…	0.1	0.16	0.1	0.16	0.1	-3.42	3.57	0.24
5mMgluc_FANCA	HNRPK_HUMAN	HNRPK_HUMAN	315|223	538	269	2	10|34|2|52|20|18|10|20|0|4|2|0|0|0|0|0|0|0|0|0|0|0|0|0|5|0|0|0|0|0|0|0|0|0|0|0|0|0|0|0|0|0|1|1|0|10|6|0|0|1|1|1|0|1|0|0|0|2|0|1|1|3|1|0|2|1|0|0|1|3|0|1|0|0|0|3|4|5|0|3|3|1|0|6|3|1|5|3|3|8|6|5|0|0|0|0|0|0|0|0|0|0|0|0|0|0|0|0|0|0|0|0|0|27|12|5|14|8|3|3|0|6|10|7|6|4|0|20|23|5|32|28|32|0|36|12|1|30|10|72|4|10|28|10|12|3|1|4|24|6|7|4|2|4|6|6|14|18|5|12|9|12|10|5|12|13|13|0|2|10|8|12|10|13|5|11|9|7|14|…	0.5	1	0.5	1	0.5	-36.29	3.15	0.06
5mMgluc_FANCA	HSP7C_HUMAN	HSP7C_HUMAN	273|265	538	269	2	39|28|24|40|97|69|20|23|5|13|11|35|34|23|35|35|37|19|36|1|0|0|0|0|12|2|9|2|0|3|26|17|24|27|24|20|7|19|30|28|16|31|38|27|25|19|8|30|29|16|20|6|10|10|5|15|19|19|10|27|25|27|33|28|29|24|14|13|19|22|18|23|16|26|27|25|28|32|25|33|30|31|31|28|22|20|21|26|20|21|29|34|33|34|34|19|11|0|108|79|4|15|7|248|230|43|0|79|51|2|24|1|1|37|28|10|37|18|26|0|14|14|11|12|5|4|14|53|34|4|23|42|46|4|58|18|12|35|10|150|8|…	0	0	0	0	0	-637.64	0.93	0.55
5mMgluc_FANCA	DDX17_HUMAN	DDX17_HUMAN	260|277	537	268.5	2	4|13|0|37|39|29|3|1|0|4|0|0|0|0|0|0|0|0|0|0|0|0|0|0|6|0|1|0|0|0|0|0|0|0|0|0|0|0|0|0|0|0|0|0|0|6|3|0|0|0|1|0|0|2|0|0|1|1|0|1|1|0|0|0|1|3|0|0|1|1|1|1|0|0|0|4|2|4|0|2|3|1|1|4|2|1|4|1|4|4|2|1|0|0|0|0|0|0|0|0|0|0|0|0|0|0|0|0|0|0|0|0|0|13|0|2|6|2|3|0|0|0|3|5|0|1|6|3|10|4|22|36|40|0|44|20|0|30|4|78|1|13|34|13|17|0|0|1|43|13|8|0|0|2|0|0|2|0|0|0|0|2|0|1|0|2|5|0|0|0|10|3|25|29|0|26|7|9|5|30|0|12|0|0|1|8|2|…	1	1	1	1	1	8.81	4.4	0
5mMgluc_FANCA	H2B1M_HUMAN	H2B1M_HUMAN	234|292	526	263	2	4|0|3|14|0|0|6|7|0|3|2|0|0|3|0|1|1|3|1|0|0|0|0|0|16|0|0|0|0|0|0|0|0|0|0|0|0|0|0|0|0|0|1|0|0|0|1|0|0|0|0|0|0|0|0|0|0|0|0|0|0|0|1|0|0|0|0|0|0|0|0|0|0|0|0|0|1|0|0|0|0|0|0|0|0|0|0|1|0|0|3|5|1|0|0|0|0|0|0|0|0|0|0|0|0|3|0|0|0|2|0|0|0|33|4|11|13|1|1|2|0|0|0|0|1|0|0|11|10|17|154|87|21|0|30|35|3|22|17|86|5|19|65|19|16|2|5|5|48|3|1|0|0|4|0|0|0|0|0|0|0|0|2|1|2|3|0|1|0|0|0|2|7|116|2|3|4|2|5|22|0|0|0|0|3|0|2|…	0	0	0	0	0	-159.4	1.95	0.52
5mMgluc_FANCA	TBA1C_HUMAN	TBA1C_HUMAN	0|526	526	263	2	0|0|0|0|0|0|24|18|4|7|13|7|8|4|14|8|7|3|18|0|0|0|0|0|13|11|25|9|13|10|7|7|8|15|7|4|2|6|11|6|2|13|30|13|12|19|5|12|16|5|4|1|4|4|1|2|4|3|2|6|7|5|7|3|5|6|4|2|6|7|4|7|5|27|23|16|23|21|3|21|19|7|8|8|7|4|9|8|6|11|14|16|15|17|19|12|0|0|42|31|0|1|0|98|115|18|0|31|30|0|13|3|0|58|34|45|33|30|6|14|13|35|50|15|24|19|12|47|41|8|17|50|71|4|71|14|8|79|18|195|22|24|72|24|39|33|9|30|239|0|0|195|142|60|178|120|1|1…	0	0	0	0	0	#NAME?	1.01	0.54
5mMgluc_FANCA	ROA3_HUMAN	ROA3_HUMAN	267|255	522	261	2	2|17|2|41|2|3|3|1|0|2|0|0|0|0|0|0|0|0|0|0|0|0|0|0|0|0|0|0|0|0|0|0|0|0|0|0|0|0|0|0|0|0|0|0|0|6|3|0|0|0|0|0|1|0|0|0|1|1|1|2|1|1|0|0|0|1|0|0|0|1|0|1|0|0|0|2|1|2|1|2|2|0|1|7|4|1|7|9|5|9|4|3|0|0|0|0|0|0|0|0|0|0|0|0|0|0|0|0|0|0|0|0|0|11|0|0|0|0|0|0|0|0|0|1|0|0|0|0|5|2|28|16|10|1|9|8|0|13|6|43|9|4|22|4|6|0|1|1|16|7|6|2|2|0|0|0|0|0|0|0|0|0|0|1|2|1|6|0|0|1|2|2|2|0|0|5|8|2|10|7|0|2|0|0|0|1|0|0|0|0|0|1|0|1|…	1	1	1	1	1	163.91	6.21	0
5mMgluc_FANCA	LPPRC_HUMAN	LPPRC_HUMAN	256|263	519	259.5	2	18|20|2|23|30|12|21|12|0|3|1|0|0|0|0|0|0|0|0|0|0|0|0|0|0|0|0|0|0|0|0|0|0|0|0|0|0|0|0|0|0|0|0|1|0|1|0|0|0|0|0|0|0|0|0|0|0|0|0|0|0|0|0|0|0|0|0|0|0|0|0|0|0|0|0|0|0|0|0|0|0|0|0|0|0|0|0|0|0|0|0|0|0|0|0|0|0|0|0|0|0|0|0|0|0|0|0|0|0|0|0|0|0|20|0|0|9|0|0|0|0|0|0|0|0|1|0|10|11|0|0|2|6|0|33|2|0|6|0|81|0|1|14|1|2|1|0|0|8|0|1|0|0|0|0|0|0|0|2|0|0|0|5|0|18|31|19|0|0|3|1|11|0|3|0|0|0|0|0|0|0|0|0|0|13|7|5|16|15|2…	1	1	1	1	1	71.88	3.51	0
5mMgluc_FANCA	H2B1B_HUMAN	H2B1B_HUMAN	229|288	517	258.5	2	0|0|0|0|95|0|6|6|0|2|2|0|0|2|0|1|1|2|1|0|0|0|0|0|15|0|0|0|0|0|0|0|0|0|0|0|0|0|0|0|0|0|1|0|0|0|1|0|0|0|0|0|0|0|0|0|0|0|0|0|0|0|1|0|0|0|0|0|0|0|0|0|0|0|0|0|1|0|0|0|0|0|0|0|0|0|0|1|0|0|4|5|1|0|0|0|0|0|0|0|0|0|0|0|0|3|0|0|0|2|0|0|0|29|4|4|11|1|1|2|0|0|0|0|1|0|0|11|9|16|150|82|17|0|31|32|3|21|15|88|5|17|67|17|16|2|5|4|50|3|1|0|0|4|0|0|0|0|0|0|0|0|2|1|2|3|0|1|0|0|0|2|7|115|2|3|4|2|5|20|0|0|0|0|3|0|2|0|…	0	0	0	0	0	-156.46	1.95	0.52
5mMgluc_FANCA	RL4_HUMAN	RL4_HUMAN	250|259	509	254.5	2	0|3|0|11|40|40|0|0|5|3|7|0|0|0|0|0|0|0|0|0|0|0|0|0|1|0|0|0|0|0|0|0|0|0|0|0|0|0|0|0|0|0|0|0|0|7|3|0|0|0|0|0|0|0|0|0|0|0|0|8|2|5|7|4|2|1|0|0|1|1|2|0|0|0|0|8|7|9|1|5|8|1|2|0|6|3|2|7|1|2|12|10|2|2|1|2|0|0|0|0|0|0|0|0|0|0|0|0|0|0|0|0|0|11|0|4|13|0|16|0|1|0|8|1|3|4|5|6|3|0|8|5|8|1|15|4|0|4|4|21|0|6|14|6|5|0|1|4|17|23|13|22|2|0|6|0|1|0|0|0|0|0|0|0|9|1|4|0|0|0|3|2|2|5|2|1|3|4|5|5|0|9|3|0|3|0|1|0|0|0|1|8|…	0.99	1	0.99	1	0.99	4.24	4.21	0
5mMgluc_FANCA	HNRH1_HUMAN	HNRH1_HUMAN	236|273	509	254.5	2	1|2|0|13|4|9|9|7|0|3|1|0|0|0|0|0|0|0|0|0|0|0|0|0|4|1|0|0|0|0|0|0|0|0|0|0|0|0|0|0|0|0|1|1|0|6|2|0|0|0|1|0|0|0|0|0|0|0|0|0|0|0|0|0|0|0|0|0|1|0|0|0|0|0|0|0|0|2|0|0|3|0|0|3|2|1|5|4|3|5|4|4|0|0|0|0|0|0|0|0|0|0|0|0|0|0|0|0|0|0|0|0|0|7|18|4|6|23|2|5|1|10|51|4|21|1|17|6|21|5|35|29|34|5|27|23|3|30|7|68|12|11|24|11|15|10|0|11|43|3|1|183|201|50|174|117|3|201|46|102|82|60|2|0|6|3|5|0|2|8|10|6|6|19|4|12|2|3|6…	0	0	0	0	0	-366.75	1.27	0.54
5mMgluc_FANCA	MCM3_HUMAN	MCM3_HUMAN	248|260	508	254	2	0|0|0|2|34|29|0|0|0|0|0|0|0|0|0|0|0|0|0|0|0|0|0|0|0|0|0|0|0|0|0|0|0|0|0|0|0|0|0|0|0|0|0|0|0|1|0|0|0|0|0|0|0|0|0|0|0|0|0|0|0|0|0|0|0|0|0|0|0|0|0|0|0|0|0|0|0|0|0|0|0|0|0|0|0|0|0|0|0|0|0|0|0|0|0|0|0|0|0|0|0|0|0|0|0|0|0|0|0|0|0|0|0|3|0|0|0|0|0|0|0|0|9|0|0|0|8|2|0|2|26|24|14|0|36|5|0|6|0|63|2|1|12|1|4|0|0|1|8|5|1|2|0|0|0|0|0|0|0|0|0|0|0|2|0|0|0|0|0|0|1|0|0|0|0|0|0|0|0|0|0|0|0|0|3|1|2|7|7|3|5|1|0|1|1|1…	1	1	1	1	1	15.47	5.13	0
5mMgluc_FANCA	ADT3_HUMAN	ADT3_HUMAN	287|220	507	253.5	2	19|0|0|0|38|0|1|5|0|1|2|0|0|0|0|0|0|0|2|0|0|0|0|0|7|0|0|0|0|0|0|0|0|0|1|1|0|2|1|2|0|1|3|4|1|5|0|3|2|0|1|0|0|0|0|0|0|0|0|0|0|0|0|0|0|2|1|0|1|0|0|1|0|0|2|3|3|5|0|4|3|0|0|0|0|0|0|1|0|0|6|5|1|1|0|0|0|0|0|0|0|3|0|2|3|0|0|4|0|0|4|0|0|7|0|0|1|0|0|0|0|0|10|0|4|0|15|7|29|2|3|7|7|2|14|13|2|30|2|27|3|3|17|3|12|7|2|14|47|0|3|6|2|0|2|2|0|12|6|4|0|0|0|1|0|0|0|0|0|0|0|0|0|0|2|0|0|1|2|0|0|2|0|0|3|3|1|0|0|0|0|1|0…	1	1	1	1	1	125.34	5.96	0
5mMgluc_FANCA	TBB6_HUMAN	TBB6_HUMAN	270|233	503	251.5	2	0|0|0|0|0|0|10|4|0|3|7|4|3|0|3|3|2|0|3|0|0|0|0|0|2|3|1|6|4|5|2|3|2|4|1|1|0|0|1|3|0|2|11|4|4|4|0|3|7|0|3|0|0|0|0|0|0|0|0|2|0|1|3|3|0|1|0|0|1|1|1|3|1|7|6|4|5|4|0|6|5|0|0|0|2|0|2|1|1|3|7|7|8|8|0|2|0|0|2|0|0|0|0|6|8|1|0|4|0|0|0|3|0|15|5|10|20|12|7|1|2|12|12|5|10|8|13|15|21|1|3|12|18|0|29|3|1|36|4|65|0|7|26|7|19|5|1|9|80|0|0|72|24|22|44|36|1|48|12|42|40|6|4|0|9|9|6|0|0|0|10|8|2|15|6|2|0|2|1|0|5|4|6|0|…	1	1	1	1	1	22.88	2.89	0
5mMgluc_FANCA	HNRPM_HUMAN	HNRPM_HUMAN	241|249	490	245	2	0|10|0|28|14|24|1|2|1|5|5|0|0|0|0|0|0|0|0|0|0|0|0|0|7|0|0|0|0|0|0|0|0|0|0|0|0|0|0|0|0|0|1|0|0|1|0|0|0|0|0|0|0|0|0|0|0|0|0|0|0|1|2|1|0|0|0|0|0|0|0|0|0|0|0|1|0|0|0|0|1|0|0|1|4|1|2|1|0|1|8|5|0|0|0|0|0|0|0|0|0|0|0|0|0|0|0|0|0|0|0|0|0|19|1|2|2|0|14|0|0|0|1|16|3|8|0|20|8|9|78|57|34|5|60|42|3|52|17|126|6|10|57|10|19|7|5|14|73|17|7|0|0|0|0|0|0|0|0|0|0|0|0|2|19|21|24|0|1|6|16|16|49|15|0|48|13|14|18|56|0|9…	0	0	0	0	0	-150.45	1.78	0.53
5mMgluc_FANCA	K2C5_HUMAN	K2C5_HUMAN	237|251	488	244	2	278|203|246|336|91|108|0|0|8|10|6|0|0|6|1|8|7|6|2|4|16|4|9|3|111|15|23|14|27|39|9|4|4|8|2|4|3|0|1|3|2|1|8|0|11|0|3|7|3|0|8|1|0|0|0|0|9|0|3|3|1|0|1|1|7|3|0|5|1|2|4|13|7|8|6|9|12|1|4|2|0|8|8|1|3|0|2|3|4|11|1|3|8|3|0|0|5|0|0|0|0|92|9|1|3|0|0|0|0|1|17|180|223|1|2|10|0|3|0|0|18|3|9|0|38|0|2|0|0|17|6|29|96|5|160|9|22|25|9|151|220|49|20|49|8|32|1|38|105|13|8|18|22|12|14|23|0|34|30|22|38|20|2|4|7|1|3|0|2…	0	0	0	0	0	#NAME?	0.79	0.55
5mMgluc_FANCA	PLEC_HUMAN	PLEC_HUMAN	242|244	486	243	2	0|0|0|6|0|0|0|0|2|0|0|0|0|0|0|0|0|0|0|0|0|0|0|0|0|0|0|0|0|0|0|0|0|0|0|0|0|0|0|0|0|0|0|0|0|0|0|0|0|0|0|0|0|0|0|0|0|0|0|0|0|0|0|0|0|0|0|0|0|0|0|0|0|0|0|0|0|0|0|0|0|0|0|0|0|0|0|0|0|0|1|0|0|0|0|0|0|0|0|0|0|0|0|0|0|0|0|0|0|0|0|0|0|0|0|0|1|0|0|0|0|0|0|0|0|0|0|0|2|118|18|2|9|0|3|340|14|1|0|10|0|2|4|2|1|4|0|2|157|1|0|0|0|0|0|0|0|0|0|0|0|0|0|0|0|0|0|0|0|0|0|0|0|0|0|0|0|0|0|0|0|0|0|0|0|0|1|0|1|1|1|0|0|41|0…	0	0	0	0	0	-522.98	0.98	0.55
5mMgluc_FANCA	EF2_HUMAN	EF2_HUMAN	258|227	485	242.5	2	23|11|7|18|75|63|0|10|0|1|0|0|0|0|0|0|0|0|0|0|0|0|0|0|4|0|0|0|0|0|0|0|0|0|0|0|0|0|0|0|0|0|0|0|0|13|0|0|0|0|1|0|0|2|0|0|2|0|0|0|0|0|0|1|0|0|0|0|0|5|0|0|0|0|0|4|5|5|3|3|4|2|2|3|1|0|2|3|0|1|0|0|0|0|0|0|0|0|0|0|0|0|0|0|0|0|0|0|0|0|0|0|0|2|1|3|6|3|10|0|0|2|1|0|0|0|2|25|19|0|5|39|36|0|62|4|1|30|0|219|9|33|83|33|40|16|0|17|152|41|34|30|10|12|2|0|0|2|18|28|10|4|0|0|1|1|0|0|0|0|0|4|0|10|1|0|0|0|0|0|0|1|0|…	0	0	0	0	0	-327.28	1.31	0.54
5mMgluc_FANCA	ODO1_HUMAN	ODO1_HUMAN	248|230	478	239	2	3|19|0|18|4|0|0|0|0|0|0|0|0|0|0|0|0|0|0|0|0|0|0|0|0|0|0|0|0|0|0|0|0|0|0|0|0|0|0|0|0|0|0|0|0|0|0|0|0|0|0|0|0|0|0|0|0|0|0|0|0|0|0|0|0|0|0|0|0|0|0|0|0|0|0|0|0|0|0|0|0|0|0|0|0|0|0|0|0|0|0|0|0|0|0|0|0|0|0|0|0|0|0|0|0|0|0|0|0|0|0|0|0|0|0|0|0|0|0|0|0|0|0|0|0|0|0|0|0|0|0|0|0|0|0|0|0|0|0|0|0|0|0|0|0|0|0|0|0|0|0|0|0|0|0|0|0|0|0|0|0|0|0|0|0|0|0|0|0|0|0|0|0|0|0|0|0|0|0|0|0|0|0|0|0|0|0|0|0|0|0|0|0|0|0|0|0|0|0…	1	1	1	1	1	215	12.92	0
5mMgluc_FANCA	TERA_HUMAN	TERA_HUMAN	235|242	477	238.5	2	9|45|4|55|53|22|29|15|0|0|0|0|0|0|0|0|0|0|0|0|0|0|0|0|0|0|0|0|0|0|0|0|0|0|0|0|0|0|0|0|0|0|0|0|0|7|0|0|0|0|0|0|0|1|0|0|0|0|0|0|0|2|0|0|0|0|0|0|0|1|0|0|0|0|0|2|2|3|0|1|4|0|0|1|2|0|2|3|1|1|0|1|0|0|0|0|0|0|0|0|0|0|0|0|0|0|0|0|0|0|0|0|0|7|0|0|8|0|0|1|0|0|0|0|0|0|0|21|16|3|7|11|11|0|33|1|4|8|0|96|3|6|31|6|17|1|0|1|36|5|3|0|0|0|0|0|1|0|0|0|0|0|2|2|0|3|0|0|0|2|11|0|0|4|0|0|0|0|0|0|0|0|0|0|30|14|15|27|18|…	0	0	0	0	0	-34.09	2.32	0.44
5mMgluc_FANCA	ODO2_HUMAN	ODO2_HUMAN	211|259	470	235	2	8|6|2|11|0|0|0|0|0|0|0|0|0|0|0|0|0|0|0|0|0|0|0|0|0|0|0|0|0|0|0|0|0|0|0|0|0|0|0|0|0|0|0|0|0|0|0|0|0|0|0|0|0|1|0|0|0|0|0|0|0|1|0|0|0|0|0|0|0|0|0|0|0|0|0|1|1|1|0|1|1|0|0|0|0|0|1|0|0|0|2|2|0|0|0|0|0|0|0|0|0|0|0|0|0|0|0|0|0|0|0|0|0|2|0|0|3|0|0|0|0|0|0|0|0|0|0|0|0|0|0|0|0|0|4|0|0|1|0|4|0|0|2|0|1|0|0|1|3|0|0|0|0|0|0|0|0|0|0|0|0|0|0|0|1|0|0|0|0|0|0|0|0|0|1|0|0|0|0|0|0|0|0|0|0|0|0|0|0|0|0|0|0|0|0|2|0|0|0|…	1	1	1	1	1	234.39	24.74	0
5mMgluc_FANCA	GANAB_HUMAN	GANAB_HUMAN	254|206	460	230	2	16|21|1|23|27|17|0|0|0|0|0|0|0|0|0|0|0|0|0|0|0|0|0|0|0|0|0|0|0|0|0|0|0|0|0|0|0|0|0|0|0|0|0|0|0|3|0|0|0|0|0|0|0|0|0|0|0|0|0|0|0|0|0|0|0|0|0|0|0|0|0|0|0|0|0|1|0|1|0|0|1|1|0|0|0|0|0|0|0|0|0|0|0|0|0|0|0|0|0|0|0|0|0|0|0|0|0|0|0|0|0|0|0|1|0|0|0|0|0|0|0|0|0|0|0|0|0|3|6|0|0|4|11|0|26|0|0|15|0|100|0|6|28|6|11|3|0|4|39|2|0|0|0|0|0|0|0|0|0|0|0|0|0|0|0|0|0|0|0|0|0|0|0|2|0|0|0|0|0|0|0|0|0|0|0|0|0|2|5|0|7|0|1|…	0	0	0	0	0	-24.03	3.31	0.32
5mMgluc_FANCA	VIGLN_HUMAN	VIGLN_HUMAN	240|218	458	229	2	0|3|0|5|7|14|0|0|0|0|0|0|0|0|0|0|0|0|0|0|0|0|0|0|0|0|0|0|0|0|0|0|0|0|0|0|0|0|0|0|0|0|0|0|0|0|0|0|0|0|0|0|0|0|0|0|0|0|0|0|0|0|0|0|0|0|0|0|0|0|0|0|0|0|0|0|0|0|0|0|0|0|0|0|0|0|0|0|0|0|0|0|0|0|0|0|0|0|0|0|0|0|0|0|0|0|0|0|0|0|0|0|0|3|0|0|2|0|0|0|0|0|0|0|0|0|0|0|0|0|0|0|8|0|4|0|0|0|0|27|0|0|1|0|0|0|0|0|0|21|23|0|0|0|0|0|0|0|0|0|0|0|0|0|0|0|0|0|0|0|1|0|0|0|0|0|0|0|0|0|0|0|0|0|0|0|0|0|0|0|3|0|0|0|0|0|3|0…	1	1	1	1	1	174.33	9.16	0
5mMgluc_FANCA	HS90A_HUMAN	HS90A_HUMAN	228|230	458	229	2	55|58|29|68|261|109|23|25|1|3|1|0|0|0|0|0|0|0|0|0|0|0|0|0|5|0|0|0|0|0|0|0|0|0|0|0|0|0|0|0|0|0|3|0|0|30|4|0|0|6|7|2|0|2|1|0|2|2|0|6|10|11|15|9|7|3|3|0|3|5|3|4|2|0|0|12|12|17|5|12|10|3|4|3|2|3|2|2|3|1|3|4|4|2|0|0|0|0|0|0|0|0|0|0|0|0|0|0|0|0|6|0|0|24|5|0|23|1|13|0|0|0|2|3|0|0|2|51|47|3|5|31|38|0|78|5|0|51|4|177|12|23|61|23|31|11|0|12|219|18|14|69|68|28|42|12|0|16|4|78|58|10|10|6|5|5|10|0|0|8|18|1|0|…	0	0	0	0	0	-514.97	0.95	0.55
5mMgluc_FANCA	SPTN1_HUMAN	SPTN1_HUMAN	226|228	454	227	2	0|4|0|19|4|0|0|92|1|27|20|0|0|0|0|0|0|0|0|0|0|0|0|0|0|0|0|0|0|0|0|0|0|0|0|0|0|0|0|0|0|0|0|0|0|0|3|0|0|0|0|0|0|0|0|0|0|0|0|0|0|0|0|0|0|0|0|0|0|0|0|0|0|0|0|0|0|1|0|0|0|0|0|0|1|1|2|0|0|1|10|22|0|0|0|0|0|0|0|0|0|0|0|0|0|0|0|0|0|0|0|0|0|31|2|4|12|11|3|0|0|1|1|1|0|0|0|113|61|31|17|0|3|5|2|191|8|0|1|29|0|1|4|1|0|0|0|2|142|7|6|188|106|2|38|21|3|42|16|22|4|12|0|0|5|6|18|0|0|4|24|6|2|28|20|0|43|81|12|1|0|6…	0	0	0	0	0	-340.79	1.2	0.54
5mMgluc_FANCA	RS3_HUMAN	RS3_HUMAN	213|236	449	224.5	2	5|10|3|17|43|55|6|8|1|7|8|0|0|0|2|0|0|0|2|0|0|0|0|0|3|0|0|0|0|0|0|0|0|0|0|0|0|0|0|0|0|0|2|0|0|6|0|0|0|1|5|2|0|0|0|0|1|1|1|1|0|1|0|0|1|0|0|0|0|0|0|0|0|0|0|2|3|3|1|1|2|0|0|2|1|0|1|0|1|0|10|8|1|0|0|0|0|0|0|0|0|0|0|0|0|0|0|0|0|0|3|1|4|12|0|0|14|0|3|0|0|0|0|6|1|2|0|6|15|2|8|14|11|0|16|12|1|21|6|36|4|10|28|10|16|3|0|5|52|27|23|12|0|0|0|0|4|6|0|0|0|0|3|0|6|10|14|1|1|3|27|8|7|12|2|1|6|3|6|10|0|18|0|0|24|…	1	1	1	1	1	84.86	4.05	0
5mMgluc_FANCA	RL6_HUMAN	RL6_HUMAN	230|218	448	224	2	0|3|0|7|15|25|0|0|2|6|6|0|0|0|0|0|0|0|0|0|0|0|0|0|0|0|0|0|0|0|0|0|0|0|0|0|0|0|0|0|0|0|0|0|0|6|4|0|0|1|1|0|0|0|0|0|0|0|0|4|3|2|5|0|1|1|0|0|0|0|0|0|0|0|0|8|6|3|0|1|2|1|0|4|6|2|3|6|5|4|13|11|1|1|0|0|0|0|0|0|0|0|0|0|0|0|0|0|0|0|0|0|0|20|0|0|13|0|11|0|0|0|2|5|0|2|2|5|7|0|6|2|1|2|13|1|0|0|0|31|0|8|8|8|7|1|0|0|20|25|17|0|0|0|0|0|17|0|0|0|0|0|0|0|5|4|7|0|0|3|5|9|0|3|3|4|6|13|5|8|0|7|1|11|1|0|2|0|0|0|0|2|…	0	0	0	0	0	-26.95	2.99	0.42
5mMgluc_FANCA	CMC2_HUMAN	CMC2_HUMAN	229|216	445	222.5	2	8|18|0|27|21|0|0|0|0|0|0|0|0|0|0|0|0|0|0|0|0|0|0|0|0|0|0|0|0|0|0|0|0|0|0|0|0|0|2|1|0|2|3|2|1|0|0|0|0|0|0|0|0|0|0|0|0|0|0|0|0|0|0|0|0|0|0|0|0|0|0|0|0|0|2|0|0|1|0|0|0|0|0|0|0|0|0|0|0|0|0|0|0|0|0|0|0|0|0|0|0|0|0|0|0|0|0|0|0|0|0|0|0|0|0|0|0|0|0|0|0|0|1|0|0|0|0|0|0|0|0|1|1|0|2|2|0|13|0|15|0|0|4|0|2|4|0|7|13|0|0|0|0|0|0|0|0|0|0|0|0|0|0|0|0|0|0|0|0|0|0|0|0|0|0|0|0|0|0|0|0|0|0|0|0|0|0|0|0|0|0|0|0|2|0|0|0…	1	1	1	1	1	175.51	9.27	0
5mMgluc_FANCA	RS4X_HUMAN	RS4X_HUMAN	229|213	442	221	2	1|0|0|10|18|57|1|1|0|2|2|0|0|0|0|1|0|0|0|0|0|0|0|0|4|0|0|0|0|0|0|0|0|0|0|0|0|0|0|0|0|0|0|0|0|5|0|0|0|0|1|0|0|0|0|0|0|0|0|2|1|3|2|0|1|0|1|0|0|0|0|0|1|0|0|2|3|3|0|3|1|0|1|1|2|1|0|1|1|1|6|7|0|1|0|0|0|0|0|0|0|0|0|2|1|0|0|0|0|0|0|0|0|11|0|0|12|0|0|0|0|0|0|0|0|0|0|5|12|1|12|10|6|1|13|10|0|8|4|31|0|9|20|9|12|3|3|7|31|22|20|6|0|0|0|0|9|0|0|0|0|0|0|0|4|3|8|0|0|3|11|5|14|7|0|29|11|3|15|9|0|11|0|0|4|1|5|3|1…	1	1	1	1	1	79.29	3.84	0
5mMgluc_FANCA	SRRM2_HUMAN	SRRM2_HUMAN	204|238	442	221	2	0|0|0|0|0|0|0|0|0|1|0|0|0|0|0|0|0|0|0|0|0|0|0|0|1|0|0|0|0|0|0|0|0|0|0|0|0|0|0|0|0|0|0|0|0|0|0|0|0|0|0|0|0|0|0|0|0|0|0|0|0|0|0|0|0|0|0|0|0|0|0|0|0|0|0|0|0|0|1|1|0|1|0|0|0|0|0|0|0|1|0|0|1|0|0|0|0|0|0|0|0|0|0|0|0|0|0|0|0|0|0|0|0|2|0|11|2|0|7|0|0|12|4|0|4|0|13|0|2|1|25|1|0|0|1|5|0|0|0|7|0|0|5|0|1|0|0|0|0|0|0|0|0|0|0|0|3|0|0|0|0|0|0|0|0|0|0|0|0|0|0|0|17|2|3|0|0|0|2|2|0|1|1|0|1|0|1|1|2|0|2|1|1|2|2|1|4|…	1	1	1	1	1	117.58	10.52	0
5mMgluc_FANCA	IF2P_HUMAN	IF2P_HUMAN	211|231	442	221	2	0|0|0|0|10|26|1|1|0|0|0|0|0|0|0|0|0|0|0|0|0|0|0|0|0|0|0|0|0|0|0|0|0|0|0|0|0|0|0|0|0|0|0|0|0|0|0|0|0|0|0|0|0|0|0|0|0|0|0|0|0|0|0|0|0|0|0|0|0|0|0|0|0|0|0|0|0|0|0|0|0|0|0|0|0|0|0|0|0|0|0|0|0|0|0|0|0|0|0|0|0|0|0|0|0|0|0|0|0|0|0|0|0|1|0|0|0|0|0|0|0|0|0|0|0|0|0|0|1|0|0|0|0|0|0|0|0|0|0|6|0|1|1|1|1|0|0|0|0|7|2|0|0|0|0|0|0|0|0|0|0|0|0|0|0|0|2|0|0|1|8|0|0|1|0|0|0|0|0|0|0|2|0|0|0|0|0|0|0|0|2|0|1|1|1|3|3|1|0…	1	1	1	1	1	19.4	12.28	0
5mMgluc_FANCA	RL3_HUMAN	RL3_HUMAN	232|206	438	219	2	0|0|0|4|18|21|0|0|1|4|5|0|0|0|0|0|0|0|0|0|0|0|0|0|0|0|0|0|0|0|0|0|0|0|0|0|0|0|0|0|0|0|0|0|0|4|0|0|0|0|0|0|0|0|0|0|0|0|0|2|2|1|4|0|0|0|0|0|0|0|0|0|0|0|0|2|1|1|0|1|1|0|0|1|0|1|0|0|0|1|3|6|0|0|0|0|0|0|0|0|0|0|0|0|0|0|0|0|0|0|0|0|0|10|0|0|9|0|14|0|0|0|0|11|0|3|0|5|2|0|12|4|0|1|7|5|0|0|0|38|0|6|13|6|10|0|0|2|20|28|15|0|0|0|0|0|8|0|0|0|6|0|0|0|5|3|6|0|0|0|3|5|2|3|3|4|6|3|11|4|0|3|0|0|0|0|0|0|0|0|0|3|0|…	1	1	1	1	1	132.28	6.44	0
5mMgluc_FANCA	AT2A2_HUMAN	AT2A2_HUMAN	216|215	431	215.5	2	7|17|0|8|4|0|0|0|0|1|0|0|0|0|0|0|0|0|0|0|0|0|0|0|0|0|0|0|0|0|0|0|0|0|0|0|0|0|0|0|0|0|0|0|0|0|0|0|0|0|0|0|0|0|0|0|0|0|0|0|0|0|0|0|0|0|0|0|0|0|0|0|0|0|0|0|0|1|0|0|1|0|0|0|0|0|0|0|0|0|0|0|0|0|0|0|0|0|0|0|0|0|0|0|0|0|0|0|0|0|0|0|0|1|0|0|2|0|0|0|0|0|0|0|0|0|0|0|0|0|0|2|5|0|10|1|0|6|0|35|0|2|14|2|3|2|0|3|20|0|0|0|0|0|0|0|0|0|0|0|0|0|0|0|0|0|0|0|0|0|0|0|0|0|0|0|0|2|0|0|0|0|0|0|0|1|0|0|0|0|0|0|0|0|0|0|2|…	1	1	1	1	1	216.02	6.95	0
5mMgluc_FANCA	RPN1_HUMAN	RPN1_HUMAN	204|225	429	214.5	2	12|20|3|15|24|9|0|0|0|0|0|0|0|0|0|0|0|0|0|0|0|0|0|0|0|0|0|0|0|0|0|0|0|0|0|0|0|0|0|0|0|0|0|0|0|0|0|0|0|0|0|0|0|0|0|0|0|0|0|0|0|0|0|0|0|0|0|0|0|0|0|0|0|0|0|0|0|0|0|0|0|0|0|0|0|0|0|0|0|0|0|0|0|0|0|0|0|0|0|0|0|0|0|0|0|0|0|0|0|0|0|0|0|2|0|0|0|0|0|0|0|0|0|0|0|0|0|1|2|0|0|3|5|0|14|0|0|6|0|36|0|1|14|1|3|3|0|4|32|1|1|0|0|0|0|0|0|0|0|0|0|0|0|0|0|0|0|0|0|0|0|0|0|0|1|0|0|2|0|0|0|0|0|0|0|0|0|0|0|0|0|0|0|2|0|0…	1	1	1	1	1	130.09	6.31	0
5mMgluc_FANCA	K2C6C_HUMAN	K2C6C_HUMAN	207|222	429	214.5	2	235|183|218|279|76|0|0|0|10|4|4|0|0|2|2|5|6|4|1|4|19|4|6|7|69|15|31|29|31|48|10|0|2|14|2|3|1|0|0|2|1|1|10|0|12|1|3|17|2|1|11|1|0|0|0|0|5|0|1|3|3|2|2|1|7|2|1|3|0|2|3|21|8|5|3|4|5|0|2|2|1|10|9|1|2|1|2|2|6|10|1|2|5|1|0|0|3|0|0|0|0|36|8|1|3|0|0|0|0|5|13|105|173|1|2|6|0|3|0|0|15|3|6|0|32|0|0|0|1|20|8|27|88|2|117|17|16|25|4|154|212|38|19|38|6|25|1|30|95|15|8|30|22|10|24|23|0|30|28|28|40|28|2|2|8|2|4|0|…	0	0	0	0	0	-609.85	0.83	0.55
5mMgluc_FANCA	ADT1_HUMAN	ADT1_HUMAN	244|184	428	214	2	0|0|0|18|30|0|1|4|0|1|1|0|0|0|0|0|0|0|1|0|0|0|0|0|4|0|0|0|0|0|0|0|0|0|1|1|0|1|1|2|0|0|4|4|1|4|0|2|2|0|1|0|0|0|0|0|0|0|0|0|0|0|0|0|0|1|1|0|1|0|0|1|0|0|0|2|1|3|0|3|2|0|0|0|0|0|0|1|0|0|4|4|1|1|0|0|0|0|0|0|0|3|0|2|3|0|0|3|0|0|4|0|0|7|0|0|1|0|0|0|0|0|7|0|4|0|6|7|29|2|2|6|3|2|8|9|1|27|2|24|2|1|12|1|8|11|2|14|40|0|3|4|2|0|2|2|0|8|6|4|0|0|0|1|0|0|0|0|0|0|0|0|0|0|2|0|0|1|2|0|0|2|0|0|3|2|1|0|0|0|0|1|0|0|0|…	1	1	1	1	1	83.99	6.11	0
5mMgluc_FANCA	EIF3C_HUMAN	EIF3C_HUMAN	203|224	427	213.5	2	0|0|0|3|29|15|0|0|0|0|0|0|0|0|0|0|0|0|0|0|0|0|0|0|0|0|0|0|0|0|0|0|0|0|0|0|0|0|0|0|0|0|0|0|0|0|0|0|0|0|0|0|0|0|0|0|0|0|0|0|0|0|0|0|0|0|0|0|0|0|0|0|0|0|0|0|0|0|0|0|0|0|0|0|0|0|0|0|0|0|0|0|0|0|0|0|0|0|0|0|0|0|0|0|0|0|0|0|0|0|0|0|0|0|0|0|0|0|0|0|0|0|0|0|0|0|0|0|0|0|0|0|0|0|0|0|0|0|0|0|0|0|0|0|0|0|0|0|0|0|0|0|0|0|0|0|0|0|0|0|0|0|0|0|0|0|0|0|0|0|0|0|0|0|0|0|0|0|0|0|0|0|0|0|0|0|0|0|0|0|0|0|0|0|0|0|0|0|0…	1	1	1	1	1	28.09	9.7	0
5mMgluc_FANCA	PYR1_HUMAN	PYR1_HUMAN	210|210	420	210	2	0|2|0|5|73|98|0|0|0|1|0|0|0|0|0|0|0|0|0|0|0|0|0|0|0|0|0|0|0|0|0|0|0|0|0|0|0|0|0|0|0|0|9|0|0|0|0|0|0|0|1|0|0|0|0|0|0|0|0|1|1|0|1|0|1|0|0|0|0|0|0|0|0|0|0|1|3|5|0|5|6|0|0|0|0|0|0|0|0|0|0|0|1|0|0|0|0|0|1|0|0|0|0|0|0|0|0|0|0|0|0|0|0|2|0|0|0|0|0|0|0|0|3|0|0|0|2|0|0|0|0|3|9|0|17|0|0|36|0|76|0|3|15|3|2|4|0|6|37|0|1|0|2|0|2|0|0|0|2|0|0|0|0|0|0|0|0|0|0|0|0|0|0|0|0|0|0|0|0|0|0|0|0|0|2|1|2|6|2|1|3|0|1|7|2|14…	0	0	0	0	0	-33.58	2.26	0.46
5mMgluc_FANCA	ODP2_HUMAN	ODP2_HUMAN	205|203	408	204	2	4|4|0|10|15|0|0|0|0|1|0|0|0|0|0|0|0|0|0|0|0|0|0|0|0|0|0|0|0|0|0|0|0|0|0|0|0|0|0|0|0|0|0|0|0|0|0|0|0|0|0|0|0|0|0|0|0|0|0|0|0|0|0|0|0|0|0|0|0|0|0|0|0|0|0|0|0|1|0|0|1|0|0|0|0|0|0|0|0|0|2|3|0|0|0|0|0|0|0|0|0|0|0|0|0|0|0|0|0|0|0|0|0|3|0|0|0|0|0|0|0|0|0|0|0|0|0|0|2|0|0|0|1|0|8|0|0|0|0|7|0|0|5|0|2|0|0|0|0|0|0|0|0|0|0|0|0|0|0|0|0|0|0|0|0|0|2|0|0|1|0|0|0|0|1|0|0|0|0|0|0|0|0|0|0|0|0|0|0|0|0|0|0|0|0|0|0|0|0…	1	1	1	1	1	207.77	16.32	0
5mMgluc_FANCA	MSH6_HUMAN	MSH6_HUMAN	197|211	408	204	2	0|0|0|0|3|0|0|0|0|0|0|0|0|0|0|0|0|0|0|0|0|0|0|0|0|0|0|0|0|0|0|0|0|0|0|0|0|0|0|0|0|0|0|0|0|0|0|0|0|0|0|0|0|0|0|0|0|0|0|0|0|0|0|0|0|0|0|0|0|0|0|0|0|0|0|0|0|0|0|0|0|0|0|0|0|0|0|0|0|0|0|0|0|0|0|0|0|0|0|0|0|0|0|0|0|0|0|0|0|0|0|0|0|0|0|0|0|0|0|0|0|0|0|0|0|0|0|0|0|0|1|1|8|0|6|0|0|1|0|19|0|1|2|1|2|0|0|1|0|0|0|0|0|0|0|0|0|0|0|0|0|0|0|0|0|0|0|0|0|0|0|0|0|0|0|0|0|0|0|0|0|0|0|0|0|0|0|0|0|0|0|0|0|1|0|0|0|0|0|…	1	1	1	1	1	30.62	15.11	0
5mMgluc_FANCA	SRSF1_HUMAN	SRSF1_HUMAN	164|240	404	202	2	4|14|2|28|12|0|0|0|0|3|2|0|0|0|0|0|0|0|0|0|0|0|0|0|0|0|0|0|0|0|0|0|0|0|0|0|0|0|0|0|0|0|0|0|0|2|1|0|0|0|0|0|0|0|0|0|0|1|0|0|0|0|0|0|0|0|0|0|0|0|0|0|0|0|0|1|0|0|0|0|1|0|0|10|6|0|7|6|8|8|3|4|0|0|0|0|0|0|0|0|0|0|0|0|0|0|0|0|0|0|0|0|0|14|0|0|4|0|6|0|0|0|1|0|1|0|0|1|1|1|35|10|5|0|9|14|0|10|6|16|3|8|16|8|2|0|0|0|11|2|1|0|0|0|0|0|1|0|0|0|0|0|0|3|1|0|2|0|0|0|1|5|25|2|0|9|0|1|12|12|0|1|0|0|0|1|1|0|0|0|0|1|…	1	1	1	1	1	93.91	6.41	0
5mMgluc_FANCA	MCM5_HUMAN	MCM5_HUMAN	212|191	403	201.5	2	0|0|0|0|9|25|3|0|0|0|0|0|0|0|0|0|0|0|0|0|0|0|0|0|0|0|0|0|0|0|0|0|0|0|0|0|0|0|0|0|0|0|0|0|0|1|0|0|0|0|0|0|0|0|0|0|0|0|0|0|0|0|0|0|0|0|0|0|0|0|0|0|0|0|0|0|0|0|0|0|0|0|0|0|0|0|0|0|0|0|0|0|0|0|0|0|0|0|0|0|0|0|0|0|0|0|0|0|0|0|0|0|0|0|0|0|0|0|2|0|0|0|12|0|0|0|13|0|1|1|12|10|6|0|15|4|0|2|0|34|0|2|8|2|5|0|0|0|3|4|0|0|0|0|0|0|0|0|0|0|0|0|1|0|0|0|0|0|0|0|0|0|0|0|0|0|0|0|0|0|0|0|0|0|5|1|1|5|6|0|6|2|2|1|2|2|…	1	1	1	1	1	106.99	6.83	0
5mMgluc_FANCA	AP3D1_HUMAN	AP3D1_HUMAN	190|213	403	201.5	2	0|0|0|0|0|27|0|0|0|0|0|0|0|0|0|0|0|0|0|0|0|0|0|0|0|0|0|0|0|0|0|0|0|0|0|0|0|0|0|0|0|0|0|0|0|0|0|0|0|0|0|0|0|0|0|0|0|0|0|0|0|0|0|0|0|0|0|0|0|0|0|0|0|0|0|0|0|0|0|0|0|0|0|0|0|0|0|0|0|0|0|0|0|0|0|0|0|0|0|0|0|0|0|0|0|0|0|0|0|0|0|0|0|2|0|0|0|0|0|0|0|0|0|0|0|0|0|0|0|0|0|0|0|0|0|0|0|0|0|14|0|1|1|1|0|0|0|0|0|0|1|0|0|0|0|0|0|0|0|0|0|0|0|0|1|0|0|0|0|0|1|0|0|0|0|0|0|0|0|0|0|0|0|0|2|0|0|2|1|0|1|0|0|0|0|0|0|0|1…	1	1	1	1	1	28.83	9.83	0
5mMgluc_FANCA	RBMX_HUMAN	RBMX_HUMAN	193|208	401	200.5	2	0|6|0|31|0|0|0|0|0|0|0|0|0|0|0|0|0|0|0|0|0|0|0|0|0|0|0|0|0|0|0|0|0|0|0|0|0|0|0|0|0|0|0|0|0|0|0|0|0|0|0|0|0|0|0|0|0|0|0|0|0|0|0|0|0|0|0|0|0|0|0|0|0|0|0|0|0|0|0|0|0|0|0|0|0|0|0|0|0|0|0|0|0|0|0|0|0|0|0|0|0|0|0|0|0|0|0|0|0|0|0|0|0|0|0|0|0|0|0|0|0|0|0|0|0|0|0|0|0|0|0|0|0|0|0|0|0|0|0|0|0|0|0|0|0|0|0|0|0|0|0|0|0|0|0|0|0|0|0|0|0|0|0|0|0|0|0|0|0|0|0|0|0|0|0|0|0|0|0|0|0|0|0|0|0|0|0|0|0|0|0|0|0|0|0|0|0|0|0|…	1	1	1	1	1	9.06	10.84	0
5mMgluc_FANCA	MAP1A_HUMAN	MAP1A_HUMAN	203|198	401	200.5	2	0|0|0|4|0|0|0|0|0|0|0|0|0|0|0|0|0|0|0|0|0|0|0|0|0|0|0|0|0|0|0|0|0|0|0|0|0|0|0|0|0|0|0|0|0|0|0|0|0|0|0|0|0|0|0|0|0|0|0|0|0|0|0|0|0|0|0|0|0|0|0|0|0|0|0|0|0|0|0|0|0|0|0|0|0|0|0|0|0|0|0|0|0|0|0|0|0|0|0|0|0|0|0|0|0|0|0|0|0|0|0|0|0|0|0|0|0|0|0|0|0|0|0|0|0|0|0|0|0|0|0|0|0|0|0|0|0|0|0|0|0|0|0|0|0|0|0|0|0|0|0|0|0|0|0|0|0|0|0|0|0|0|0|0|0|0|0|0|0|0|0|0|0|0|0|0|0|0|0|0|0|0|0|0|0|0|0|0|0|0|0|0|0|0|0|0|0|0|0|0…	1	1	1	1	1	43.03	100.25	0
5mMgluc_FANCA	ILF3_HUMAN	ILF3_HUMAN	202|197	399	199.5	2	3|11|0|31|43|53|0|0|0|6|0|0|0|0|0|0|0|0|0|0|0|0|0|0|0|0|0|0|0|0|0|0|0|0|0|0|0|0|0|0|0|0|0|0|0|2|0|0|0|0|0|0|0|0|0|0|0|1|0|0|0|0|0|0|0|0|0|0|0|0|0|0|0|0|0|0|0|0|0|0|0|0|0|4|2|0|2|3|4|6|0|2|0|0|0|0|0|0|0|0|0|0|0|0|0|0|0|0|0|0|0|0|0|16|0|0|8|0|0|0|0|0|0|7|0|4|0|2|3|0|36|38|22|2|47|8|0|24|11|99|2|3|25|3|11|0|3|0|16|22|15|2|0|0|0|0|7|0|0|0|0|0|0|0|11|7|10|0|0|2|11|9|7|4|1|14|0|3|3|16|0|4|0|0|0|2|1|0|0…	0	0	0	0	0	-40.17	2.62	0.47
5mMgluc_FANCA	BIP_HUMAN	BIP_HUMAN	182|206	388	194	2	95|81|58|68|51|63|12|13|1|11|10|5|5|2|8|5|7|1|8|0|0|0|0|0|2|0|0|0|0|1|2|1|1|1|1|1|1|1|3|2|1|2|6|6|4|13|7|3|0|6|9|7|4|10|4|8|10|12|10|11|12|10|15|6|12|15|16|9|13|16|18|21|18|3|4|14|16|24|11|20|23|14|14|10|10|11|9|12|11|11|22|22|8|8|7|0|2|0|7|4|0|2|0|21|17|5|0|10|0|0|7|0|0|16|5|3|10|4|6|0|7|3|3|7|2|3|1|16|13|0|6|10|59|0|36|8|1|13|2|79|2|6|23|6|9|4|0|7|61|2|1|4|2|4|0|0|1|16|0|10|10|10|2|2|9|11|7|0|0…	0	0	0	0	0	-98.5	1.91	0.5
5mMgluc_FANCA	DLDH_HUMAN	DLDH_HUMAN	208|179	387	193.5	2	19|8|7|8|0|0|0|0|0|0|0|0|0|0|0|0|0|0|0|0|0|0|0|0|0|0|0|0|0|0|0|0|0|0|0|0|0|0|0|0|0|0|0|0|0|0|1|0|0|0|2|0|1|0|1|0|1|0|0|6|4|4|4|9|4|3|2|0|2|2|2|4|1|0|0|9|8|12|5|9|12|1|1|7|4|4|7|5|6|3|1|2|0|0|0|0|0|0|0|0|0|0|0|0|0|0|0|0|0|0|0|0|0|4|0|0|2|0|0|0|0|0|0|0|0|0|0|5|1|0|0|3|1|0|7|0|0|4|0|19|0|0|4|0|0|0|0|0|6|0|0|0|0|0|0|0|0|0|0|0|0|0|0|1|0|0|0|0|0|0|0|0|0|2|0|0|0|0|0|0|0|0|0|0|0|0|0|0|0|0|0|0|0|0|0|0|0|0…	1	1	1	1	1	148.85	10.18	0
5mMgluc_FANCA	PARP1_HUMAN	PARP1_HUMAN	188|193	381	190.5	2	0|0|0|6|64|20|0|1|0|2|0|0|0|0|0|0|0|0|0|0|0|0|0|0|1|0|0|0|0|0|0|0|0|0|0|0|0|0|0|0|0|0|0|0|0|9|1|0|0|0|1|0|0|1|0|0|0|1|0|0|0|0|1|0|1|0|0|0|0|0|0|0|0|0|0|1|0|2|1|0|2|0|0|1|2|1|2|1|3|2|0|1|0|0|0|0|0|0|0|0|0|0|0|0|0|0|0|0|0|0|0|0|0|21|0|0|7|0|0|0|0|0|0|0|0|0|0|6|6|0|6|37|45|2|95|19|0|15|5|151|15|4|19|4|17|0|1|2|29|0|1|0|0|0|0|0|0|0|0|0|0|0|0|1|0|2|2|0|0|1|17|0|0|64|2|0|12|1|6|66|0|0|0|0|0|1|1|0|0|0|2…	0	0	0	0	0	-172.72	1.55	0.53
5mMgluc_FANCA	DCTN1_HUMAN	DCTN1_HUMAN	182|195	377	188.5	2	0|19|0|27|0|0|0|0|0|0|0|0|0|0|0|0|0|0|0|0|0|0|0|0|0|0|0|0|0|0|0|0|0|0|0|0|0|0|0|0|0|0|0|0|0|0|0|0|0|0|0|0|0|0|0|0|0|0|0|0|0|0|0|0|0|0|0|0|0|0|0|0|0|0|0|0|0|0|0|0|0|0|0|0|0|0|0|0|0|0|0|0|0|0|0|0|0|0|0|0|0|0|0|0|0|0|0|0|0|0|0|0|0|3|0|0|0|0|0|0|0|0|0|0|0|0|0|0|0|0|0|0|2|0|1|0|0|0|0|7|0|0|1|0|0|0|0|0|0|0|0|0|0|0|0|0|0|0|0|0|0|0|1|0|0|0|0|0|0|0|2|0|0|0|0|0|0|0|0|0|0|0|0|0|3|1|2|1|2|0|0|0|0|1|0|2|1|1|1…	1	1	1	1	1	111.62	8.2	0
5mMgluc_FANCA	AT2A3_HUMAN	AT2A3_HUMAN	182|193	375	187.5	2	8|5|0|6|0|0|0|0|0|0|0|0|0|0|0|0|0|0|0|0|0|0|0|0|0|0|0|0|0|0|0|0|0|0|0|0|0|0|0|0|0|0|0|0|0|0|0|0|0|0|0|0|0|0|0|0|0|0|0|0|0|0|0|0|0|0|0|0|0|0|0|0|0|0|0|0|0|0|0|0|0|0|0|0|0|0|0|0|0|0|0|0|0|0|0|0|0|0|0|0|0|0|0|0|0|0|0|0|0|0|0|0|0|0|0|0|0|0|0|0|0|0|0|0|0|0|0|0|0|0|0|0|1|0|0|0|0|2|0|6|0|1|6|1|0|0|0|1|4|0|0|0|0|0|0|0|0|0|0|0|0|0|0|0|0|0|0|0|0|0|0|0|0|0|0|0|0|0|0|0|0|0|0|0|0|0|0|0|0|0|0|0|0|0|0|0|0|0|0|0…	1	1	1	1	1	38.15	12.5	0
5mMgluc_FANCA	MYO6_HUMAN	MYO6_HUMAN	183|185	368	184	2	0|0|0|3|10|12|0|3|0|1|0|0|0|0|0|0|0|0|0|0|0|0|0|0|0|0|0|0|0|0|0|0|0|0|0|0|0|0|0|0|0|0|0|0|0|0|0|0|0|0|0|0|0|0|0|0|0|0|0|0|0|0|0|0|0|0|0|0|0|0|0|0|0|0|0|0|0|0|0|0|0|0|0|0|0|0|0|0|0|0|0|0|0|0|0|0|0|0|0|0|0|0|0|0|0|0|0|0|0|0|0|0|0|0|0|0|0|0|0|0|0|0|0|0|0|0|1|0|1|14|1|0|6|0|4|50|0|0|0|23|0|0|2|0|0|0|0|0|39|6|3|0|0|0|0|0|0|0|0|0|0|0|0|0|0|0|0|0|0|0|0|0|0|23|5|1|1|2|0|0|0|0|0|0|0|0|0|0|0|0|0|0|0|5|0|0|…	1	1	1	1	1	70.02	4.13	0
5mMgluc_FANCA	DDX3X_HUMAN	DDX3X_HUMAN	185|182	367	183.5	2	0|0|0|7|21|26|2|9|0|0|0|0|0|0|0|0|0|0|0|0|0|0|0|0|3|0|0|0|0|0|0|0|0|0|0|0|0|0|0|0|0|0|0|1|0|3|0|0|0|0|0|0|0|0|0|0|0|0|0|0|0|0|0|0|0|0|0|0|0|0|0|0|0|0|0|0|0|0|0|0|0|0|0|2|1|0|1|1|1|2|1|2|0|0|0|0|0|0|0|0|0|0|0|0|0|0|0|0|0|0|0|0|0|10|1|0|3|5|0|0|0|0|5|3|3|0|4|7|9|6|28|22|59|0|27|8|2|32|0|87|1|15|33|15|16|3|0|5|53|22|20|0|0|0|0|0|0|4|0|0|0|0|0|3|1|3|1|0|0|0|14|2|15|14|0|16|9|6|11|35|0|3|0|0|6|2|5|2|2…	0	0	0	0	0	-38.84	2.51	0.47
5mMgluc_FANCA	UBR4_HUMAN	UBR4_HUMAN	180|186	366	183	2	0|0|0|0|0|0|0|0|0|0|0|0|0|0|0|0|0|0|0|0|0|0|0|0|0|0|0|0|0|0|0|0|0|0|0|0|0|0|0|0|0|0|0|0|0|0|0|0|0|0|0|0|0|0|0|0|0|0|0|0|0|0|0|0|0|0|0|0|0|0|0|0|0|0|0|7|4|4|0|4|3|0|0|1|0|0|0|0|0|0|6|2|0|0|0|0|0|0|0|0|0|0|0|0|0|0|0|0|0|0|0|0|0|0|0|0|0|0|0|0|0|0|0|0|0|0|0|0|0|0|0|0|1|0|2|0|0|0|0|2|0|0|1|0|1|0|0|0|0|0|0|0|0|0|0|0|0|0|0|0|0|0|0|0|0|0|0|0|0|0|0|0|1|0|0|0|0|0|0|0|0|0|0|0|0|0|0|0|0|0|0|0|0|0|0|2|0|0|0|0…	1	1	1	1	1	209.61	28.15	0
5mMgluc_FANCA	DJC13_HUMAN	DJC13_HUMAN	187|175	362	181	2	0|0|0|2|0|2|0|0|0|0|0|0|0|0|0|0|0|0|0|0|0|0|0|0|0|0|0|0|0|0|0|0|0|0|0|0|0|0|0|0|0|0|0|0|0|0|0|0|0|0|0|0|0|0|0|0|0|0|0|0|0|0|0|0|0|0|0|0|0|0|0|0|0|0|0|0|0|0|0|0|0|0|0|0|0|0|0|0|0|0|0|0|0|0|0|0|0|0|0|0|0|0|0|0|0|0|0|0|0|0|0|0|0|0|0|0|0|0|0|0|0|0|0|0|0|0|0|0|0|0|0|0|0|0|0|0|0|0|0|6|0|0|0|0|0|0|0|0|0|0|0|0|0|0|0|2|0|0|0|0|0|0|0|0|0|0|0|0|0|0|0|0|0|0|0|0|0|0|0|0|0|0|0|0|0|0|0|0|0|0|0|0|0|0|0|0|0|0|0|0…	1	1	1	1	1	88.29	45.25	0
5mMgluc_FANCA	TPR_HUMAN	TPR_HUMAN	156|206	362	181	2	2|4|0|8|1|0|1|0|0|0|0|0|0|0|0|0|0|0|0|0|0|0|0|0|0|0|0|0|0|0|0|0|0|0|0|0|0|0|0|0|0|0|0|0|0|0|0|0|0|0|0|0|0|0|0|0|0|0|0|0|0|0|0|0|0|0|0|0|0|0|0|0|0|0|0|0|0|0|0|0|0|0|0|0|0|0|0|0|0|0|1|1|0|0|0|0|0|0|0|0|0|0|0|0|0|0|0|0|0|0|0|0|0|0|0|0|0|0|0|0|0|0|0|0|0|0|0|1|0|0|21|0|7|0|3|20|0|0|0|6|0|0|0|0|0|0|0|0|4|0|0|0|0|0|0|0|0|0|0|0|0|0|0|0|0|0|0|0|0|0|0|0|0|0|0|0|0|0|0|0|0|0|0|0|0|0|0|0|0|0|0|0|0|0|0|1|1|1|0…	1	1	1	1	1	116	8.83	0
5mMgluc_FANCA	ABCF1_HUMAN	ABCF1_HUMAN	182|179	361	180.5	2	0|0|0|0|11|11|0|0|0|0|0|0|0|0|0|0|0|0|0|0|0|0|0|0|0|0|0|0|0|0|0|0|0|0|0|0|0|0|0|0|0|0|0|0|0|0|0|0|0|0|0|0|0|0|0|0|0|0|0|0|0|0|0|0|0|0|0|0|0|0|0|0|0|0|0|0|0|0|0|0|0|0|0|0|0|0|0|0|0|0|0|0|0|0|0|0|0|0|0|0|0|0|0|0|0|0|0|0|0|0|0|0|0|0|0|0|0|0|0|0|0|0|0|0|0|0|0|0|0|0|1|1|2|0|7|0|0|1|0|20|0|1|3|1|2|0|0|0|1|8|5|0|0|0|0|0|0|0|0|0|0|0|0|0|3|1|0|1|0|0|0|0|0|0|0|0|0|0|0|0|0|1|0|0|0|0|0|0|0|1|0|0|0|0|0|1|3|0|…	1	1	1	1	1	50.08	11.65	0
5mMgluc_FANCA	HNRPF_HUMAN	HNRPF_HUMAN	165|196	361	180.5	2	0|5|0|9|10|9|3|5|0|2|0|0|0|0|0|0|0|0|0|0|0|0|0|0|3|0|0|0|0|0|0|0|0|0|0|0|0|0|0|0|0|0|0|1|0|5|0|0|0|0|0|0|0|0|0|0|0|0|0|0|0|0|1|0|0|0|0|0|0|0|0|0|0|0|0|0|0|0|0|0|0|0|0|1|0|0|1|1|1|1|2|2|0|0|0|0|0|0|0|0|0|0|0|0|0|0|0|0|0|0|0|0|0|3|9|0|2|6|2|4|1|2|22|2|10|1|4|5|21|4|20|16|11|2|13|12|4|22|4|47|7|6|14|6|10|10|0|9|29|1|0|24|56|18|58|45|2|54|20|28|26|16|0|0|5|1|3|0|0|3|4|2|6|17|2|9|3|3|7|9|0|6|0|0|9|1|3…	1	1	1	1	1	24.64	3.17	0
5mMgluc_FANCA	IDHP_HUMAN	IDHP_HUMAN	183|174	357	178.5	2	25|48|7|41|7|3|0|0|0|0|0|0|0|0|0|0|0|0|0|0|0|0|0|0|0|0|0|0|0|0|0|0|0|0|0|0|0|0|0|0|0|0|0|0|0|0|0|0|0|0|0|0|0|0|0|0|0|0|0|0|0|0|0|0|0|0|0|0|0|0|0|0|0|0|0|0|0|0|0|0|0|0|0|0|0|0|0|0|0|0|0|0|0|0|0|0|0|0|0|0|0|0|0|0|0|0|0|0|0|0|1|0|0|0|0|0|0|0|0|0|0|0|0|0|0|0|0|0|0|0|0|0|0|0|3|0|0|2|0|7|0|0|2|0|1|0|0|0|0|0|0|0|0|0|0|0|0|0|0|0|0|0|0|0|0|0|0|0|0|0|0|0|0|0|0|0|0|0|0|0|0|0|0|0|0|0|0|0|0|0|0|0|0|0|0|0|1|0|…	1	1	1	1	1	71.63	4.01	0
5mMgluc_FANCA	K1C18_HUMAN	K1C18_HUMAN	191|160	351	175.5	2	32|29|25|47|14|0|2|4|6|4|1|0|0|0|1|1|0|0|1|2|5|2|1|3|10|23|3|49|16|14|0|0|0|0|0|0|0|0|0|0|0|0|1|0|0|0|1|0|0|0|1|0|0|0|0|0|1|0|0|0|0|0|0|0|0|0|1|1|0|1|1|1|1|0|0|1|1|0|0|1|0|0|0|0|1|0|0|0|1|1|0|0|1|0|0|0|1|0|0|0|0|5|0|0|3|0|0|0|0|0|7|6|62|1|0|0|0|0|0|0|2|0|0|0|4|0|1|1|76|67|25|2|25|0|10|123|10|16|5|18|2|9|10|9|2|9|0|11|107|2|1|0|0|2|0|6|0|0|0|0|8|0|1|0|1|0|2|0|0|0|1|0|1|0|1|0|3|0|2|0|0|0|0|0|0|0|0|…	0	0	0	0	0	-174.03	1.53	0.53
5mMgluc_FANCA	ROA2_HUMAN	ROA2_HUMAN	180|169	349	174.5	2	11|21|8|23|23|19|4|6|0|6|6|0|0|0|0|0|0|0|0|0|0|0|0|0|1|0|13|7|3|5|0|0|0|0|0|0|0|0|0|0|0|0|0|0|0|9|11|0|0|4|3|2|2|8|5|4|5|6|4|8|3|7|4|7|8|7|4|3|7|8|5|7|4|0|0|2|7|8|2|7|8|6|7|19|16|7|19|18|16|18|7|7|0|0|0|0|0|0|0|0|0|0|0|0|0|0|0|0|0|0|0|0|0|31|0|0|19|0|5|0|0|0|0|11|0|8|0|8|13|3|56|34|19|2|23|13|0|46|32|49|8|15|50|15|16|0|10|2|31|23|8|0|0|0|0|0|4|0|0|0|0|2|3|6|12|11|14|0|0|3|4|12|23|12|2|27|12|6|8|4…	1	1	1	1	1	35.54	3.17	0
5mMgluc_FANCA	SF3B1_HUMAN	SF3B1_HUMAN	184|165	349	174.5	2	0|3|0|6|8|9|1|0|1|11|8|0|0|0|0|0|0|0|0|0|0|0|0|0|3|0|0|0|0|0|0|0|0|0|0|0|0|0|0|0|0|0|0|0|0|0|0|0|0|0|0|0|0|0|0|0|0|0|0|0|0|0|0|0|0|0|0|0|0|0|0|0|0|0|0|0|0|0|0|0|0|0|0|0|0|0|0|0|0|0|1|1|0|0|0|0|0|0|0|0|0|0|0|0|0|0|0|0|0|0|0|0|0|10|0|0|5|1|0|0|0|0|0|1|0|0|0|4|4|2|34|13|18|0|16|10|0|26|2|60|0|2|10|2|3|0|0|1|0|2|4|0|0|0|2|0|5|0|0|0|0|4|0|5|5|12|10|0|0|16|4|10|2|3|7|1|2|0|13|2|0|10|0|0|1|2|6|0|1|0|0|1…	0.65	1	0.65	1	0.65	-0.81	3.71	0.02
5mMgluc_FANCA	IQGA1_HUMAN	IQGA1_HUMAN	180|168	348	174	2	2|2|0|10|24|40|0|1|0|0|0|0|0|0|0|0|0|0|0|0|0|0|0|0|0|0|0|0|0|0|0|0|0|0|0|0|0|0|0|0|0|0|0|0|0|0|0|0|0|0|0|0|0|0|0|0|0|0|0|0|0|0|0|0|0|0|0|0|0|0|0|0|0|0|0|0|0|0|0|0|0|0|0|0|0|0|0|0|0|0|1|0|0|0|0|0|0|0|0|0|0|0|0|0|0|0|0|0|0|0|0|0|0|0|0|0|0|0|0|0|0|0|0|0|0|0|0|2|2|0|0|0|12|0|8|2|0|0|0|55|0|1|5|1|2|0|0|0|19|1|2|0|0|0|0|0|0|0|0|0|0|0|0|0|0|0|0|0|0|0|0|0|0|0|0|0|0|0|0|0|0|0|0|0|0|0|0|4|1|0|1|0|0|26|1|2|…	1	1	1	1	1	18.52	3.66	0
5mMgluc_FANCA	K1C14_HUMAN	K1C14_HUMAN	172|174	346	173	2	148|78|119|184|53|57|2|3|21|15|6|0|0|3|2|5|3|3|2|6|33|7|3|7|110|37|29|70|46|44|17|6|2|9|2|2|0|0|2|1|0|0|8|0|13|1|7|10|1|0|14|1|0|0|0|0|7|0|0|0|1|1|1|0|1|0|2|2|0|1|5|18|8|5|1|6|10|1|1|3|1|8|9|1|2|0|1|2|4|5|2|2|8|3|0|0|2|0|0|0|0|76|1|0|3|0|0|0|0|3|24|196|282|3|0|6|0|0|1|0|23|0|6|0|26|0|3|1|15|20|8|23|105|5|130|29|26|50|6|150|231|52|20|52|10|37|0|47|140|13|10|15|10|8|2|4|0|18|6|6|2|4|4|6|5|3|4|0|0|4…	0	0	0	0	0	-668.68	0.67	0.55
5mMgluc_FANCA	DDX5_HUMAN	DDX5_HUMAN	164|180	344	172	2	0|6|0|19|32|28|5|1|0|4|2|0|0|0|0|0|0|0|0|0|0|0|0|0|6|0|1|0|1|1|0|0|0|0|0|0|0|0|0|0|0|0|0|0|0|6|3|0|0|0|1|0|0|1|0|0|1|1|0|1|1|0|0|0|1|2|0|0|1|1|1|1|0|0|0|2|1|2|0|2|2|1|1|4|2|1|6|2|3|6|1|1|0|0|0|0|0|0|0|0|0|0|0|0|0|0|0|0|0|0|0|0|0|8|0|1|10|1|4|0|0|0|3|5|0|1|5|1|8|4|17|35|32|0|32|10|0|18|3|86|1|12|35|12|16|0|0|1|37|12|7|0|0|2|0|0|7|0|0|0|2|2|0|2|2|2|5|0|0|0|7|5|27|16|0|34|3|9|4|21|0|13|0|0|1|7|3|1|0…	0	0	0	0	0	-30.99	2.77	0.43
5mMgluc_FANCA	K1C19_HUMAN	K1C19_HUMAN	173|171	344	172	2	60|50|46|86|0|0|5|0|10|6|2|0|0|0|1|2|1|0|1|2|10|4|1|3|18|25|9|57|20|18|1|0|0|1|1|1|0|0|1|0|0|0|2|0|1|0|1|0|0|0|3|0|0|0|0|0|2|0|0|0|0|0|0|0|0|0|1|1|0|1|2|4|1|0|0|2|3|0|0|1|0|1|1|0|1|0|0|1|2|2|0|1|1|0|0|0|1|0|0|0|0|10|0|0|3|0|0|0|0|0|10|26|88|1|0|0|0|0|0|0|2|0|0|0|5|0|0|1|25|38|27|7|37|0|29|112|11|26|4|39|47|15|12|15|2|15|0|19|151|8|3|2|0|2|0|0|0|0|0|2|0|0|2|0|1|0|1|0|0|0|1|2|0|0|2|0|7|0|2|0|0|0|0|…	0	0	0	0	0	-219.05	1.31	0.54
5mMgluc_FANCA	DDX1_HUMAN	DDX1_HUMAN	177|164	341	170.5	2	0|10|0|24|12|18|0|0|0|0|0|0|0|0|0|0|0|0|0|0|0|0|0|0|0|0|0|1|0|0|0|0|0|0|0|0|0|0|0|0|0|0|0|0|0|1|0|0|0|0|0|0|0|0|0|0|0|0|0|0|0|0|0|0|0|0|0|0|0|0|0|0|0|0|0|0|0|0|0|0|1|0|0|0|0|0|0|0|0|0|0|0|0|0|0|0|0|0|0|0|0|0|0|0|0|0|0|0|0|0|0|0|0|0|0|0|2|0|0|0|0|0|1|0|0|0|2|1|2|0|2|4|9|0|14|1|0|7|0|34|2|1|4|1|3|0|0|0|1|11|13|2|6|0|20|2|0|14|4|10|12|6|0|0|0|0|2|0|0|1|3|0|25|3|0|15|6|4|15|12|0|0|0|0|3|0|0|0|3|0|2|0…	1	1	1	1	1	83.04	5.78	0
5mMgluc_FANCA	RS8_HUMAN	RS8_HUMAN	161|177	338	169	2	0|0|0|6|8|25|2|0|0|3|4|0|0|0|0|0|0|0|0|0|0|0|0|0|0|0|0|0|0|0|0|0|0|0|0|0|0|0|0|0|0|0|0|0|0|3|2|0|0|2|1|0|0|1|0|0|1|1|0|2|1|0|3|1|2|1|0|0|1|0|2|1|1|0|0|6|7|6|0|6|8|0|1|2|3|4|3|5|4|3|4|3|0|1|0|0|0|0|0|0|0|0|0|0|0|0|0|0|0|0|0|0|0|11|0|0|5|0|4|0|0|0|1|1|0|3|0|4|8|2|16|5|4|0|11|5|0|2|0|18|0|7|25|7|12|1|2|0|17|16|14|26|4|0|0|0|0|0|0|0|0|0|0|0|5|7|5|0|2|2|5|7|11|6|3|7|7|4|7|8|0|8|0|0|6|4|3|3|2|1|6|11|0|…	1	1	1	1	1	26.49	5.12	0
5mMgluc_FANCA	ATD3B_HUMAN	ATD3B_HUMAN	160|178	338	169	2	0|0|0|0|0|0|0|0|0|0|0|0|0|0|0|0|0|0|0|0|0|0|0|0|0|0|0|0|0|0|0|0|0|0|0|0|0|0|0|0|0|0|1|0|0|0|0|0|0|0|0|0|0|0|0|0|0|0|0|0|0|0|0|0|0|0|0|0|0|0|0|0|0|0|0|0|0|0|0|0|0|0|0|0|0|0|0|0|0|0|0|0|0|0|0|0|0|0|0|0|0|0|0|0|0|0|0|0|0|0|0|0|0|0|0|0|3|0|0|0|0|0|0|0|0|0|0|13|2|6|3|3|1|2|3|29|0|18|0|7|0|2|10|2|3|7|0|7|42|0|0|0|0|0|0|0|0|0|0|0|0|0|0|0|0|0|0|0|0|0|0|0|0|3|0|0|0|0|0|0|0|0|0|0|0|0|0|0|0|0|0|0|0|0|0|0|0|…	1	1	1	1	1	31.81	4.76	0
5mMgluc_FANCA	HNRPR_HUMAN	HNRPR_HUMAN	172|165	337	168.5	2	1|11|0|15|0|23|1|0|0|3|2|0|0|0|0|0|0|0|0|0|0|0|0|0|0|0|0|0|0|0|0|0|0|0|0|0|0|0|0|0|0|0|0|0|0|4|3|0|0|0|0|0|0|1|0|1|0|1|0|1|0|1|0|0|0|1|0|0|1|0|1|0|0|0|0|2|0|2|0|0|1|0|1|7|8|2|9|7|7|14|5|6|0|0|0|0|0|0|0|0|0|0|0|0|0|0|0|0|0|0|0|0|0|2|0|0|9|0|1|0|0|0|0|4|0|3|0|0|3|0|25|24|13|0|23|6|0|14|2|47|2|3|22|3|5|0|0|0|15|6|5|0|0|0|2|0|2|0|0|0|0|0|0|0|2|1|3|0|1|0|3|1|12|9|2|11|1|3|8|11|0|4|0|0|1|2|2|0|0|0|0|0|…	1	1	1	1	1	10.75	4.68	0
5mMgluc_FANCA	TOP1_HUMAN	TOP1_HUMAN	167|170	337	168.5	2	0|0|0|3|0|0|0|1|0|0|0|0|0|0|0|0|0|0|0|0|0|0|0|0|0|0|0|0|0|0|0|0|0|0|0|0|0|0|0|0|0|0|0|0|0|0|0|0|0|0|0|0|0|0|0|0|0|0|0|0|0|0|0|0|0|0|0|0|0|0|0|0|0|0|0|0|0|0|0|0|0|0|0|0|0|0|1|0|0|0|0|0|0|0|0|0|0|0|0|0|0|0|0|0|0|0|0|0|0|0|0|0|0|1|0|0|2|0|0|0|0|0|0|0|0|0|0|0|0|0|1|6|15|0|2|10|0|21|2|18|0|0|9|0|2|0|0|0|6|1|0|0|0|0|0|0|0|0|0|0|0|0|0|0|0|0|0|0|0|0|0|0|0|6|0|0|0|0|0|8|0|0|0|0|0|6|4|0|0|0|1|0|0|3|0|1|1|0…	1	1	1	1	1	132.45	8.64	0
5mMgluc_FANCA	SPTB2_HUMAN	SPTB2_HUMAN	157|180	337	168.5	2	0|2|0|8|0|0|2|80|1|23|17|0|0|0|0|0|0|0|0|0|0|0|0|0|0|0|0|0|0|0|0|0|0|0|0|0|0|0|0|0|0|0|0|0|0|0|0|0|0|0|0|0|0|0|0|0|0|0|0|0|0|0|0|0|0|0|0|0|0|0|0|0|0|0|0|0|0|0|0|0|0|0|0|1|2|0|0|0|0|0|12|14|0|0|0|0|0|0|0|0|0|0|0|0|0|0|0|0|0|0|0|0|0|27|2|3|17|4|0|0|0|2|0|1|0|1|0|89|59|16|11|1|3|4|6|187|3|1|0|30|0|0|5|0|1|0|0|0|126|3|4|232|160|6|20|24|2|68|18|26|8|34|0|0|5|8|13|0|1|1|19|1|1|43|9|0|43|70|3|0|0|10|0|0…	0	0	0	0	0	-516.72	0.8	0.55
5mMgluc_FANCA	AT1A1_HUMAN	AT1A1_HUMAN	163|173	336	168	2	3|5|1|6|13|0|0|0|0|0|0|0|0|0|0|0|0|0|0|0|0|0|0|0|0|0|0|0|0|0|0|0|0|0|0|0|0|0|0|0|0|0|0|0|0|1|0|0|0|0|0|0|0|0|0|0|0|0|0|0|0|0|0|0|0|0|0|0|0|0|0|0|0|1|1|0|0|0|0|0|0|0|0|0|0|0|0|0|0|0|0|0|0|0|0|0|0|0|0|0|0|0|0|0|0|0|0|0|0|0|0|0|0|4|0|0|0|0|0|0|0|0|0|0|0|0|1|5|3|0|0|5|11|0|27|0|0|22|0|57|0|3|27|3|9|9|0|5|96|0|0|0|0|0|0|0|0|0|0|0|0|0|0|0|0|0|0|0|0|0|0|0|0|0|2|0|0|6|0|0|1|1|0|0|2|0|0|0|0|0|0|0|1|7|0|3|…	0	0	0	0	0	-64.08	2.2	0.49
5mMgluc_FANCA	EDC4_HUMAN	EDC4_HUMAN	160|172	332	166	2	0|0|0|2|0|7|0|0|0|0|0|0|0|0|0|0|0|0|0|0|0|0|0|0|0|0|0|0|0|0|0|0|0|0|0|0|0|0|0|0|0|0|0|0|0|0|0|0|0|0|0|0|0|0|0|0|0|0|0|0|0|0|0|0|0|0|0|0|0|0|0|0|0|0|0|0|0|0|0|0|0|0|0|0|0|0|0|0|0|0|0|0|0|0|0|0|0|0|0|0|0|0|0|0|0|0|0|0|0|0|0|0|0|1|0|0|0|0|0|0|0|0|0|0|0|0|0|0|0|1|3|0|4|0|3|1|0|0|0|31|0|0|2|0|1|0|0|0|7|0|0|0|0|0|0|0|0|0|0|0|0|0|0|0|0|0|0|0|0|0|0|0|0|0|0|0|0|0|0|0|0|0|0|0|0|0|0|0|0|0|0|0|0|0|0|0|0|0|0|…	1	1	1	1	1	8.02	8.74	0
5mMgluc_FANCA	AP2B1_HUMAN	AP2B1_HUMAN	155|176	331	165.5	2	0|13|0|16|14|16|0|0|0|0|0|0|0|0|0|0|0|0|0|0|0|0|0|0|0|0|0|0|0|0|0|0|0|0|0|0|0|0|0|0|0|0|0|0|0|0|0|0|0|0|0|0|0|0|0|0|0|0|0|0|0|0|0|0|0|0|0|0|0|0|0|0|0|0|0|0|0|0|0|0|0|0|0|0|0|0|0|0|0|0|0|0|0|0|0|0|0|0|0|0|0|0|0|0|0|0|0|0|0|0|0|0|0|3|0|0|0|0|0|0|0|0|0|0|0|0|0|3|1|0|0|2|1|0|3|2|0|1|0|20|0|2|7|2|2|0|0|0|5|0|0|0|0|0|0|0|0|0|0|0|0|0|0|0|0|0|2|0|0|0|1|0|0|4|0|0|0|0|0|0|0|0|0|0|0|0|0|0|0|0|2|0|0|1|0|0|0|…	1	1	1	1	1	123.33	9.19	0
5mMgluc_FANCA	TCPA_HUMAN	TCPA_HUMAN	183|148	331	165.5	2	8|15|2|22|40|27|19|7|0|0|0|0|0|0|1|0|1|0|0|0|0|0|0|0|0|0|0|0|0|0|0|0|0|0|0|0|0|0|0|0|0|0|1|0|0|8|0|0|0|0|0|0|0|0|0|0|1|1|0|0|0|1|0|0|0|1|0|0|0|1|1|0|0|0|0|1|2|2|0|2|3|0|0|0|0|0|0|0|0|0|0|0|0|0|0|0|0|0|0|0|0|0|0|0|0|0|0|0|0|0|0|0|0|8|0|0|5|2|4|0|0|0|3|0|0|0|3|2|5|0|0|13|16|0|19|0|0|22|0|106|1|4|22|4|10|4|0|8|45|2|2|14|0|2|0|0|0|0|0|2|6|0|1|0|1|1|0|0|0|4|15|0|0|1|0|0|0|0|0|0|0|0|0|0|18|4|13|19|11|5…	0	0	0	0	0	-74.56	2.19	0.48
5mMgluc_FANCA	EF1G_HUMAN	EF1G_HUMAN	137|191	328	164	2	4|8|1|12|27|25|5|4|0|1|0|0|0|0|0|0|0|0|0|0|0|0|0|0|0|0|0|0|0|0|0|0|0|0|0|0|0|0|0|0|0|0|0|0|0|1|0|0|0|0|0|0|0|0|0|0|0|0|0|0|0|1|0|1|0|0|0|0|0|0|0|0|0|0|0|0|0|0|0|0|0|0|0|0|0|0|0|0|0|0|2|1|0|0|0|0|0|0|0|0|0|0|0|0|0|0|0|0|0|0|0|0|0|6|0|0|8|0|5|0|0|0|0|1|0|0|0|5|9|0|1|6|6|1|12|0|0|4|0|41|2|7|16|7|5|1|0|3|39|4|4|26|17|2|10|10|2|0|2|0|0|6|1|0|1|3|5|0|0|1|10|0|0|6|0|0|0|1|0|0|0|1|0|0|8|5|3|6|1|0|4|5|1|6…	1	1	1	1	1	42.4	4.1	0
5mMgluc_FANCA	ATD3A_HUMAN	ATD3A_HUMAN	158|169	327	163.5	2	1|14|0|24|16|3|1|0|0|0|0|0|0|0|0|0|0|0|0|0|0|0|0|0|0|0|0|0|0|0|0|0|0|0|0|0|0|0|0|0|0|0|1|0|0|0|0|0|0|0|0|0|0|0|0|0|0|0|0|0|0|0|0|0|0|0|0|0|0|0|0|0|0|0|0|0|0|0|0|0|0|0|0|0|0|0|0|0|0|0|0|0|0|0|0|0|0|0|0|0|0|0|0|0|0|0|0|0|0|0|0|0|0|0|0|0|3|0|0|0|0|0|0|0|0|0|0|20|7|9|3|5|2|2|4|39|1|27|0|12|0|2|15|2|3|12|0|12|75|0|0|0|0|0|0|0|0|0|0|0|0|0|0|0|0|0|0|0|0|0|0|0|0|3|0|0|6|0|0|0|0|0|0|0|0|1|0|0|0|0|0|0|0|2|…	0	0	0	0	0	-23.28	2.87	0.41
5mMgluc_FANCA	HSP72_HUMAN	HSP72_HUMAN	152|174	326	163	2	0|0|0|22|0|0|8|10|4|7|7|11|12|9|12|8|10|7|10|1|0|0|0|0|8|2|6|2|0|3|11|8|10|8|8|7|3|7|14|11|6|12|11|8|8|4|4|6|10|7|9|2|3|6|3|7|7|6|7|10|10|11|13|11|10|8|7|7|7|8|6|9|8|12|15|9|8|11|10|9|10|10|11|11|6|6|6|8|8|8|8|12|11|11|24|17|9|0|81|56|4|10|7|167|143|23|0|36|44|2|16|1|1|15|4|5|13|5|8|0|10|5|2|2|2|1|5|15|7|1|5|12|21|2|23|8|3|13|4|41|5|6|25|6|13|8|1|11|62|2|2|10|12|14|16|6|3|16|0|28|20|18|4|0|7|8|3|…	0	0	0	0	0	-325.74	1.05	0.54
5mMgluc_FANCA	PSME3_HUMAN	PSME3_HUMAN	151|170	321	160.5	2	0|3|0|6|9|9|0|0|0|0|0|0|0|0|0|0|0|0|0|0|0|0|0|0|0|0|0|0|0|0|0|0|0|0|0|0|0|0|0|0|0|0|0|0|0|0|0|0|0|0|0|0|0|0|0|0|0|0|0|0|0|0|0|0|0|0|0|0|0|0|0|0|0|0|0|0|0|0|0|0|0|0|0|0|0|0|0|0|0|0|0|0|0|0|0|0|0|0|0|0|0|0|0|0|0|0|0|0|0|0|0|0|0|0|0|0|1|0|0|0|0|0|0|0|0|0|0|1|0|0|0|0|0|0|1|0|0|0|0|6|0|0|2|0|1|0|0|0|2|0|0|0|0|0|0|0|0|0|0|0|0|0|0|0|0|0|0|0|0|0|0|0|0|0|0|0|0|0|0|0|0|0|0|0|0|0|0|1|1|0|4|0|0|0|0|1|1|0|0|0…	1	1	1	1	1	156.38	17.83	0
5mMgluc_FANCA	ACACA_HUMAN	ACACA_HUMAN	160|160	320	160	2	0|0|0|4|0|11|0|0|0|0|0|0|0|0|0|0|0|0|0|0|0|0|0|0|0|0|0|0|0|0|3|1|9|4|0|0|5|0|0|0|6|0|0|0|0|0|0|3|3|0|0|0|0|0|0|0|0|0|0|0|1|0|2|0|0|0|0|0|0|0|0|0|0|0|0|0|0|0|0|0|1|0|0|0|0|0|0|0|0|0|0|0|0|0|840|85|0|0|6|7|0|0|0|0|1|0|0|0|2|0|0|0|0|0|0|0|0|0|0|0|0|0|0|0|0|0|0|0|0|0|0|0|2|0|2|0|0|0|0|18|0|0|0|0|0|0|0|0|5|0|0|0|0|0|0|0|0|0|0|0|0|0|0|0|0|0|0|0|0|0|0|0|0|0|0|0|0|0|0|0|0|0|0|0|0|0|0|1|0|0|0|0|0|0|0|0|1|…	0	0	0	0	0	#NAME?	0.27	0.55
5mMgluc_FANCA	DDX3Y_HUMAN	DDX3Y_HUMAN	156|160	316	158	2	0|0|0|0|0|0|1|6|0|0|0|0|0|0|0|0|0|0|0|0|0|0|0|0|3|0|0|0|0|0|0|0|0|0|0|0|0|0|0|0|0|0|0|0|0|2|0|0|0|0|0|0|0|0|0|0|0|0|0|0|0|0|0|0|0|0|0|0|0|0|0|0|0|0|0|0|0|0|0|0|0|0|0|2|1|0|1|1|1|2|0|1|0|0|0|0|0|0|0|0|0|0|0|0|0|0|0|0|0|0|0|0|0|5|0|0|3|1|0|0|0|0|4|1|0|0|4|2|3|4|25|20|45|0|22|5|2|24|0|66|1|11|25|11|14|1|0|4|34|16|12|0|0|0|0|0|0|2|0|0|0|0|0|2|1|3|1|0|0|0|10|2|9|7|0|9|7|3|7|21|0|2|0|0|2|2|3|2|1|1|3|2|…	0	0	0	0	0	-14.94	2.85	0.38
5mMgluc_FANCA	LC7L2_HUMAN	LC7L2_HUMAN	153|162	315	157.5	2	0|0|0|0|0|0|11|6|0|5|1|0|0|0|0|0|0|0|0|0|0|0|0|0|3|0|0|0|0|0|0|0|0|0|0|0|0|0|0|0|0|0|0|0|0|1|0|0|0|0|0|0|0|0|0|0|0|0|0|0|0|0|0|0|0|0|0|0|0|0|0|0|0|0|0|0|0|0|0|0|0|0|0|0|0|0|0|0|0|0|0|0|0|0|0|0|0|0|0|0|0|0|0|0|0|0|0|0|0|0|0|0|0|2|0|6|1|4|3|0|2|4|0|0|2|1|0|0|0|1|4|2|1|0|2|4|0|3|0|5|6|0|4|0|1|0|0|0|0|5|3|0|0|0|0|0|0|0|0|0|0|0|6|0|1|1|0|0|0|1|1|0|0|0|0|0|0|0|2|0|0|1|0|0|29|12|13|5|5|8|3|1|58|50|78|27…	0	0	0	0	0	-131.03	1.58	0.52
5mMgluc_FANCA	GCN1_HUMAN	GCN1_HUMAN	160|153	313	156.5	2	0|1|0|2|0|28|0|0|0|0|0|0|0|0|0|0|0|0|0|0|0|0|0|0|0|0|0|0|0|0|0|0|0|0|0|0|0|0|0|0|0|0|0|0|0|0|0|0|0|0|0|0|0|0|0|0|0|0|0|0|0|0|0|0|0|0|0|0|0|0|0|0|0|0|0|0|0|0|0|0|0|0|0|0|0|0|0|0|0|0|0|0|0|0|0|0|0|0|0|0|0|0|0|0|0|0|0|0|0|0|0|0|0|3|0|0|0|0|0|0|0|0|0|0|1|0|0|2|2|0|3|2|10|0|14|0|0|8|0|79|0|0|8|0|2|8|0|11|30|0|0|0|0|0|2|0|0|0|0|0|0|0|0|0|0|0|0|2|0|0|1|0|0|0|0|0|0|0|0|0|0|0|0|0|1|0|0|2|0|0|1|0|0|2|0|6|1…	0	0	0	0	0	-22.35	2.87	0.42
5mMgluc_FANCA	HNRH2_HUMAN	HNRH2_HUMAN	142|170	312	156	2	0|2|0|10|0|0|2|4|0|3|1|1|0|1|1|0|0|0|1|0|0|0|0|0|2|1|0|0|0|0|0|0|0|0|0|0|0|0|0|0|0|0|1|0|0|4|2|0|0|0|1|0|0|0|0|0|0|0|0|0|0|0|0|0|0|0|0|0|1|0|0|0|0|0|0|0|0|2|0|0|2|0|0|1|1|0|2|1|1|1|1|1|0|0|0|0|0|0|0|0|0|0|0|0|0|0|0|0|0|0|0|0|0|8|10|4|6|11|2|1|0|8|24|2|10|0|7|5|16|3|16|9|21|4|15|16|1|17|4|40|2|6|14|6|9|6|0|6|20|3|3|69|83|22|80|51|3|81|20|34|34|26|2|0|2|3|4|0|2|2|3|5|2|2|4|11|2|2|2|13|0|2|0|0|10|1|…	0	0	0	0	0	-86.36	1.9	0.49
5mMgluc_FANCA	F120A_HUMAN	F120A_HUMAN	148|162	310	155	2	0|0|0|3|0|1|0|0|0|0|0|0|0|0|0|0|0|0|0|0|0|0|0|0|0|0|0|0|0|0|0|0|0|0|0|0|0|0|0|0|0|0|0|0|0|0|0|0|0|0|0|0|0|0|0|0|0|0|0|0|0|0|0|0|0|0|0|0|0|0|0|0|0|0|0|0|0|0|0|0|0|0|0|0|0|0|0|0|0|0|0|0|0|0|0|0|0|0|0|0|0|0|0|0|0|0|0|0|0|0|0|0|0|0|0|0|0|0|0|0|0|0|0|0|0|0|0|0|0|0|1|0|7|0|1|0|0|0|0|9|0|0|2|0|0|0|0|0|0|1|2|0|0|0|0|0|0|0|0|0|0|0|0|0|0|0|0|0|0|0|0|0|0|0|0|0|0|0|0|0|0|0|0|0|0|0|0|0|0|0|0|0|0|0|0|0|0|0|0|0…	1	1	1	1	1	157.57	19.38	0
5mMgluc_FANCA	RLA0_HUMAN	RLA0_HUMAN	159|150	309	154.5	2	0|6|0|10|38|45|0|0|0|3|4|0|0|0|0|0|0|0|0|0|0|0|0|0|1|0|0|0|0|0|0|0|0|0|0|0|0|0|0|0|0|0|0|1|0|6|3|0|0|1|5|0|0|0|0|0|0|0|0|3|3|2|5|0|1|0|0|0|0|0|0|0|0|0|0|8|8|6|0|5|6|0|0|2|3|2|3|6|4|3|9|8|3|2|0|0|0|0|0|0|0|0|0|0|0|0|0|0|0|0|0|0|0|14|0|0|8|0|16|0|0|0|3|1|0|3|0|6|2|1|4|8|9|4|11|9|2|12|8|24|1|9|14|9|6|4|8|7|30|18|14|10|0|0|2|0|0|2|0|2|8|2|0|0|10|10|6|1|0|13|21|10|3|3|4|0|18|2|11|4|0|5|2|0|3|1|1|0|0|0…	1	1	1	1	1	39.96	3.36	0
5mMgluc_FANCA	ECHA_HUMAN	ECHA_HUMAN	158|150	308	154	2	25|42|13|37|16|22|0|0|0|0|0|0|0|0|0|0|0|0|0|0|0|0|0|0|0|0|0|0|0|0|0|0|0|0|0|0|0|0|0|0|0|0|0|0|0|0|0|0|0|0|0|0|0|0|0|0|0|0|0|0|0|0|0|0|0|0|0|0|0|0|0|0|0|0|0|0|0|0|0|0|0|0|0|0|0|0|0|0|0|0|0|0|0|0|0|0|0|0|0|0|0|0|0|0|0|0|0|0|0|0|0|0|0|0|0|0|0|0|0|0|0|0|0|0|0|0|0|2|1|0|0|3|5|0|14|19|0|7|0|39|0|1|10|1|1|0|0|0|15|0|0|0|0|0|0|0|0|0|0|0|0|0|0|0|0|0|0|0|0|0|0|0|0|3|0|0|0|8|0|0|0|0|0|0|0|0|0|1|0|0|0|0|0|0|…	1	1	1	1	1	55.84	3.8	0
5mMgluc_FANCA	RL18_HUMAN	RL18_HUMAN	117|189	306	153	2	0|3|0|14|31|49|0|0|1|5|2|0|0|0|0|0|0|0|0|0|0|0|0|0|3|0|0|0|0|0|0|0|0|0|0|0|0|0|0|0|0|0|0|0|0|5|3|0|0|2|2|2|0|0|0|0|1|0|0|4|0|1|1|1|2|2|1|0|3|4|2|2|2|0|0|5|6|5|1|5|5|2|2|5|5|4|4|6|4|3|4|3|1|1|0|0|0|0|0|0|0|0|0|0|0|0|0|0|0|0|0|0|0|10|0|0|7|0|5|0|0|0|1|4|0|1|0|4|0|0|6|4|3|1|13|3|0|0|0|13|0|7|13|7|5|1|0|2|10|19|11|0|0|0|0|0|0|0|0|0|0|0|0|0|3|3|4|0|0|1|8|2|0|5|0|0|7|3|4|2|1|4|1|0|0|1|0|0|0|0|0|6|0|2|0…	0.5	1	0.5	1	0.5	-41.99	2.71	0.05
5mMgluc_FANCA	PDS5B_HUMAN	PDS5B_HUMAN	155|148	303	151.5	2	0|0|0|0|0|0|0|0|0|0|0|0|0|0|0|0|0|0|0|0|0|0|0|0|0|0|0|0|0|0|0|0|0|0|0|0|0|0|0|0|0|0|0|0|0|0|0|0|0|0|0|0|0|0|0|0|0|0|0|0|0|0|0|0|0|0|0|0|0|0|0|0|0|0|0|0|0|0|0|0|0|0|0|0|0|0|0|0|0|0|0|0|0|0|0|0|0|0|0|0|0|0|0|0|0|0|0|0|0|0|0|0|0|0|0|0|0|0|0|0|0|0|0|0|0|0|0|0|0|0|2|0|0|0|1|0|0|0|0|9|0|0|0|0|0|0|0|0|0|0|0|0|0|0|0|0|0|0|0|0|0|0|0|0|0|0|0|0|0|0|0|0|0|0|0|0|0|0|0|0|0|0|0|0|0|0|0|0|0|0|0|0|0|0|0|0|0|0|0|0…	1	1	1	1	1	26.6	27.55	0
5mMgluc_FANCA	RS27A_HUMAN	RS27A_HUMAN	155|146	301	150.5	2	38|50|28|85|58|21|0|0|0|2|2|2|3|2|2|1|0|2|1|0|0|0|0|0|13|0|0|0|0|0|0|1|0|0|0|0|0|0|0|0|0|1|5|0|1|0|0|1|2|1|3|1|3|2|3|3|3|2|3|1|0|0|0|0|1|2|2|1|3|3|2|2|1|2|1|5|3|4|1|3|4|3|5|5|3|6|3|4|1|3|2|0|4|3|3|5|0|0|1|0|0|4|0|15|8|2|0|3|4|0|5|3|1|1|1|0|1|3|10|0|1|2|3|0|3|0|5|2|1|7|16|11|17|0|25|6|3|21|2|42|10|5|12|5|7|6|0|10|66|12|6|10|2|4|12|0|0|6|8|0|10|2|0|0|2|2|1|0|0|0|0|2|0|0|2|0|0|0|0|1|0|2|0|0|0|0|0|1|…	0	0	0	0	0	-69.36	1.99	0.5
5mMgluc_FANCA	DHX30_HUMAN	DHX30_HUMAN	146|154	300	150	2	0|2|0|4|21|28|0|0|0|2|0|0|0|0|0|0|0|0|0|0|0|0|0|0|0|0|0|0|0|0|0|0|0|0|0|0|0|0|0|0|0|0|0|0|0|0|0|0|0|0|0|0|0|0|0|0|0|0|0|0|0|0|0|0|0|0|0|0|0|0|0|0|0|0|0|0|0|0|0|0|0|0|0|0|0|0|0|0|0|0|0|0|0|0|0|0|0|0|0|0|0|0|0|0|0|0|0|0|0|0|0|0|0|0|0|0|0|0|0|0|0|0|0|0|0|0|0|1|0|1|18|6|3|0|12|2|0|0|0|50|0|2|14|2|2|0|0|0|28|3|1|0|0|0|0|0|0|0|0|0|0|0|0|0|0|0|0|0|0|0|0|0|14|4|0|17|0|1|13|9|0|2|0|0|0|0|0|0|0|0|0|0|0|0|0…	0.99	1	0.99	1	0.99	3.95	3.85	0
5mMgluc_FANCA	DPYL2_HUMAN	DPYL2_HUMAN	162|137	299	149.5	2	10|15|4|21|5|0|0|0|0|0|0|0|0|0|0|0|0|0|0|0|0|0|0|0|0|0|0|0|0|0|0|0|0|0|0|0|0|0|0|0|0|0|0|0|0|0|0|0|0|0|0|0|0|0|0|0|0|0|0|0|0|0|0|0|0|0|0|0|0|0|0|0|0|0|0|0|0|0|0|0|0|0|0|0|0|0|0|0|0|0|0|0|0|0|0|0|0|0|0|0|0|0|0|0|0|0|0|0|0|0|0|0|0|0|0|0|0|0|0|0|0|0|0|0|0|0|0|0|0|0|0|0|0|0|0|0|0|0|0|0|0|0|0|0|0|0|0|0|0|0|0|0|0|0|0|0|0|0|0|0|0|0|0|0|0|0|0|0|0|0|0|0|0|0|0|0|0|0|0|0|0|0|0|0|0|0|0|0|0|0|0|0|0|0|0|0|0|0|…	1	1	1	1	1	101.94	8.31	0
5mMgluc_FANCA	RL7A_HUMAN	RL7A_HUMAN	171|128	299	149.5	2	1|7|0|17|27|42|1|0|0|2|6|0|0|0|0|0|0|0|0|0|0|0|0|0|0|0|0|0|0|0|0|0|0|0|0|0|0|0|0|0|0|0|0|0|0|4|4|0|0|1|1|2|0|1|1|0|1|0|0|2|2|3|3|1|3|1|0|0|0|1|0|1|0|0|0|3|3|2|3|3|2|2|2|3|5|2|4|3|3|4|8|6|1|1|0|0|0|0|0|0|0|0|0|0|0|0|0|0|0|0|0|0|0|10|0|0|9|0|21|0|0|1|5|1|3|2|3|5|4|1|14|4|1|1|3|2|0|0|2|17|0|4|11|4|3|0|0|2|17|17|16|0|0|0|0|0|5|0|0|0|2|0|0|0|3|2|5|0|1|0|3|3|9|8|2|0|1|5|2|7|2|10|0|0|1|0|1|0|0|0|1|7|0|1…	1	1	1	1	1	16.7	3.32	0
5mMgluc_FANCA	SRRT_HUMAN	SRRT_HUMAN	143|156	299	149.5	2	0|1|0|2|0|0|0|0|0|0|0|0|0|0|0|0|0|0|0|0|0|0|0|0|0|0|0|0|0|0|0|0|0|0|0|0|0|0|0|0|0|0|0|0|0|0|0|0|0|0|0|0|0|0|0|0|0|0|0|0|0|0|0|0|0|0|0|0|0|0|0|0|0|0|0|0|0|0|0|0|0|0|0|0|0|0|0|0|0|0|0|0|0|0|0|0|0|0|0|0|0|0|0|0|0|0|0|0|0|0|0|0|0|1|0|0|0|0|0|0|0|0|1|0|0|0|0|0|0|0|3|2|6|0|7|0|0|2|0|13|0|1|0|1|1|0|0|0|2|2|0|0|0|0|0|0|0|0|0|0|0|0|0|1|0|0|0|0|0|0|0|0|0|0|0|0|1|0|3|0|0|0|0|0|0|0|0|0|0|0|1|0|0|0|0|0|3|0|0|…	1	1	1	1	1	134.07	13	0
5mMgluc_FANCA	SYIC_HUMAN	SYIC_HUMAN	135|163	298	149	2	0|5|0|6|32|52|0|0|0|5|0|0|0|0|0|0|0|0|0|0|0|0|0|0|0|0|0|0|0|0|0|0|0|0|0|0|0|0|0|0|0|0|0|0|0|0|1|0|0|0|0|0|0|0|0|0|0|0|0|1|0|0|0|1|0|0|0|0|0|0|0|0|0|0|0|1|2|1|0|2|1|0|0|0|0|0|0|0|0|0|7|7|0|0|0|0|0|0|0|0|0|0|0|0|0|0|0|0|0|0|0|0|0|4|0|0|3|0|1|0|0|0|2|0|1|0|6|0|0|0|0|1|16|0|26|0|0|12|0|65|0|0|7|0|2|1|0|1|14|0|1|0|0|0|2|0|0|0|0|0|0|0|0|0|0|0|4|0|0|2|14|0|0|3|0|0|0|0|0|0|0|0|0|0|0|0|0|0|0|0|0|0|0|1|0|2…	0.5	1	0.5	1	0.5	-22.28	2.55	0.08
5mMgluc_FANCA	EFTU_HUMAN	EFTU_HUMAN	162|134	296	148	2	8|19|4|16|28|17|0|1|0|0|0|2|0|0|0|0|0|0|0|0|0|0|0|0|0|0|0|0|0|0|0|0|0|0|0|0|0|0|0|0|0|0|0|0|0|1|0|0|0|0|0|0|0|0|0|0|0|0|0|0|0|0|0|0|0|0|0|0|0|0|0|0|0|0|0|0|0|0|0|0|0|0|0|0|0|0|0|0|0|0|0|0|0|0|0|0|0|0|0|0|0|0|0|0|0|0|0|0|0|0|0|0|0|0|0|1|0|10|1|0|0|0|4|0|1|0|0|5|2|0|0|8|2|0|15|0|0|7|0|45|0|1|8|1|8|0|0|1|18|0|0|0|0|0|0|0|0|0|0|4|0|0|0|0|0|0|0|0|0|0|0|0|0|2|0|0|0|0|0|0|0|1|0|0|0|1|0|0|5|1|7|1|1|1|1|4…	1	1	1	1	1	11.61	3.02	0
5mMgluc_FANCA	IF4G1_HUMAN	IF4G1_HUMAN	154|142	296	148	2	0|2|0|4|8|18|0|0|0|0|0|0|0|0|0|0|0|0|0|0|0|0|0|0|0|0|0|0|0|0|0|0|0|0|0|0|0|0|0|0|0|0|0|0|0|0|0|0|0|0|0|0|0|0|0|0|0|0|0|0|0|0|0|0|0|0|0|0|0|0|0|0|0|0|0|0|0|0|0|0|0|0|0|0|0|0|0|0|0|0|0|0|0|0|0|0|0|0|0|0|0|0|0|0|0|0|0|0|0|0|0|0|0|1|0|0|1|0|0|0|0|0|0|0|0|0|0|1|4|0|0|1|8|0|13|0|0|2|0|37|0|1|6|1|2|0|0|1|4|21|14|0|0|0|0|0|0|0|0|0|0|0|0|0|0|2|0|0|0|0|2|1|0|1|0|0|2|0|1|0|0|0|0|0|2|0|0|6|0|1|5|0|1|0|0|3|3|…	1	1	1	1	1	15.33	5.1	0
5mMgluc_FANCA	KI21A_HUMAN	KI21A_HUMAN	153|143	296	148	2	0|0|0|0|0|0|0|0|0|0|0|0|0|0|0|0|0|0|0|0|0|0|0|0|0|0|0|0|0|0|0|0|0|0|0|0|0|0|0|0|0|0|0|0|0|0|0|0|0|0|0|0|0|0|0|0|0|0|0|0|0|0|0|0|0|0|0|0|0|0|0|0|0|0|0|0|0|0|0|0|0|0|0|0|0|0|0|0|0|0|0|0|0|0|0|0|0|0|0|0|0|0|0|0|0|0|0|0|0|0|0|0|0|0|0|0|0|0|0|0|0|0|0|0|0|0|0|0|0|0|0|0|0|0|0|0|0|0|0|0|0|0|0|0|0|0|0|0|0|0|0|0|0|0|0|0|0|0|0|0|0|0|0|0|0|0|0|0|0|0|0|0|0|0|0|0|0|0|0|0|0|0|0|0|0|0|0|0|0|0|0|0|0|0|0|0|0|0|0|0…	1	1	1	1	1	207.58	1480	0
5mMgluc_FANCA	KRT86_HUMAN	KRT86_HUMAN	142|153	295	147.5	2	25|0|6|0|0|0|0|0|0|0|0|0|0|0|0|0|0|0|0|0|0|0|0|0|0|0|0|0|0|0|0|0|0|0|0|0|0|0|0|0|0|0|0|0|0|0|0|0|0|0|0|0|0|0|0|0|0|0|0|0|0|0|0|0|0|0|0|0|0|0|0|0|0|0|0|0|0|0|0|0|0|0|0|0|0|0|0|0|0|0|0|0|0|0|0|0|0|0|0|0|0|0|0|0|0|0|0|0|0|0|0|0|0|0|0|0|0|0|0|0|0|0|0|0|0|0|0|0|0|0|0|0|0|0|0|0|0|0|0|0|0|0|0|0|0|0|0|0|0|0|0|0|0|0|0|0|0|0|0|0|0|0|0|0|0|0|0|0|0|0|0|0|0|0|0|0|0|0|0|0|0|0|0|0|0|0|0|0|0|0|0|0|0|0|0|0|0|0|0|…	1	1	1	1	1	9.02	9.52	0
5mMgluc_FANCA	ENPL_HUMAN	ENPL_HUMAN	134|155	289	144.5	2	85|62|41|51|58|36|13|10|0|1|0|0|0|0|0|0|0|0|0|0|0|0|0|0|3|0|0|0|0|0|0|0|0|0|0|0|0|0|0|0|0|0|0|0|0|16|0|0|0|1|3|0|0|0|0|0|0|0|0|0|0|4|3|0|1|0|0|0|0|0|0|0|0|0|0|1|2|4|0|3|3|0|1|0|0|0|0|0|0|0|0|0|0|0|0|0|0|0|0|0|0|0|0|0|0|0|0|0|0|0|0|0|0|5|0|0|2|0|1|0|0|0|0|0|0|0|0|15|13|2|4|10|38|0|46|0|0|16|0|96|8|6|26|6|11|4|0|4|73|5|8|13|2|0|4|0|0|0|0|0|0|0|3|0|0|0|0|0|0|0|2|0|0|11|0|0|0|0|0|0|0|0|0|0|16|7|9|20|…	0	0	0	0	0	-126.3	1.6	0.52
5mMgluc_FANCA	AP3B1_HUMAN	AP3B1_HUMAN	147|140	287	143.5	2	0|0|0|4|18|24|0|0|0|0|0|0|0|0|0|0|0|0|0|0|0|0|0|0|0|0|0|0|0|0|0|0|0|0|0|0|0|0|0|0|0|0|0|0|0|0|0|0|0|0|0|0|0|0|0|0|0|0|0|0|0|0|0|0|0|0|0|0|0|0|0|0|0|0|0|0|0|0|0|0|0|0|0|0|0|0|0|0|0|0|0|0|0|0|0|0|0|0|0|0|0|0|0|0|0|0|0|0|0|0|0|0|0|0|0|0|0|0|0|0|0|0|0|0|0|0|0|1|0|0|0|0|3|0|3|0|0|0|0|12|0|0|2|0|0|0|0|0|2|1|0|0|0|0|0|0|0|0|0|0|0|0|0|0|0|0|0|0|0|0|0|0|0|0|0|0|0|0|0|0|0|0|0|0|0|0|0|0|0|0|0|0|0|0|0|0|1|0|…	1	1	1	1	1	96.03	6.83	0
5mMgluc_FANCA	RALY_HUMAN	RALY_HUMAN	136|145	281	140.5	2	2|8|2|12|16|0|0|0|0|0|0|0|0|0|0|0|0|0|0|0|0|0|0|0|0|0|0|0|0|0|0|0|0|0|0|0|0|0|0|0|0|0|0|0|0|0|0|0|0|0|0|0|0|0|0|0|0|0|0|0|0|0|0|0|0|0|0|0|0|0|0|0|0|0|0|0|0|0|0|0|0|0|0|3|1|0|1|1|3|2|0|0|0|0|0|0|0|0|0|0|0|0|0|0|0|0|0|0|0|0|0|0|0|0|0|0|0|0|0|0|0|0|0|0|0|0|0|0|0|0|10|11|2|0|4|4|0|8|4|10|0|1|7|1|1|0|0|0|3|0|0|0|0|0|0|0|0|0|0|0|0|0|0|0|0|0|0|0|0|0|0|0|0|0|0|0|0|0|0|0|0|0|0|0|0|0|0|0|0|0|0|0|0|0|0|0|0|…	1	1	1	1	1	114.93	10.04	0
5mMgluc_FANCA	SEC63_HUMAN	SEC63_HUMAN	142|139	281	140.5	2	0|0|0|0|5|0|0|0|0|0|0|0|0|0|0|0|0|0|0|0|0|0|0|0|0|0|0|0|0|0|0|0|0|0|0|0|0|0|0|0|0|0|0|0|0|0|0|0|0|0|0|0|0|0|0|0|0|0|0|0|0|0|0|0|0|0|0|0|0|0|0|0|0|0|0|0|0|0|0|0|0|0|0|0|0|0|0|0|0|0|0|0|0|0|0|0|0|0|0|0|0|0|0|0|0|0|0|0|0|0|0|0|0|0|0|0|0|0|0|0|0|0|0|0|0|0|0|0|0|0|0|0|1|0|1|0|0|0|0|11|0|0|2|0|0|0|0|0|0|0|0|0|0|0|0|0|0|0|0|0|0|0|0|0|0|0|0|0|0|0|0|0|0|0|0|0|0|0|0|0|0|0|0|0|0|0|0|0|0|0|0|0|0|0|0|0|0|0|0|…	1	1	1	1	1	52.81	17.56	0
5mMgluc_FANCA	CKAP5_HUMAN	CKAP5_HUMAN	135|142	277	138.5	2	0|0|0|0|5|18|0|0|0|1|0|0|0|0|0|0|0|0|0|0|0|0|0|0|0|0|16|1|2|7|0|0|0|0|0|0|0|0|0|0|0|0|0|0|0|0|0|0|0|0|0|0|0|0|0|0|0|0|0|0|0|0|0|0|0|0|0|0|0|0|0|0|0|0|0|0|0|0|0|0|0|0|0|0|0|0|0|0|0|0|0|0|0|0|0|0|0|0|0|0|0|0|0|0|0|0|0|0|0|0|0|0|0|5|0|0|3|0|0|0|0|0|0|0|0|0|0|0|1|0|0|0|5|0|2|0|0|0|0|31|0|0|1|0|0|0|0|0|0|15|9|0|0|0|0|0|0|0|0|0|0|0|0|0|0|1|1|0|0|0|15|1|0|0|0|0|0|0|0|0|0|1|0|0|0|0|1|3|0|0|4|0|0|0|0|2|1|…	1	1	1	1	1	20.43	5.65	0
5mMgluc_FANCA	SC16A_HUMAN	SC16A_HUMAN	136|138	274	137	2	0|1|0|5|0|2|0|0|0|0|0|0|0|0|0|0|0|0|0|0|0|0|0|0|0|0|0|0|0|0|0|0|0|0|0|0|0|0|0|0|0|0|0|0|0|0|0|0|0|0|0|0|0|0|0|0|0|0|0|0|2|0|0|0|0|0|0|0|0|0|0|0|0|0|0|0|0|1|0|0|0|0|0|0|0|0|0|0|0|0|0|0|0|0|0|0|0|0|0|0|0|0|0|0|0|0|0|0|0|0|0|0|0|0|0|0|0|0|0|0|0|0|0|0|0|0|0|0|0|0|0|0|5|0|0|1|5|0|0|8|0|0|0|0|0|0|0|0|0|2|0|0|0|0|0|0|0|0|0|0|0|0|0|0|0|0|0|0|0|0|0|0|0|0|0|0|0|0|0|0|0|0|0|0|0|0|0|0|0|0|0|0|0|0|0|0|1|0|0|0…	1	1	1	1	1	149.55	21.08	0
5mMgluc_FANCA	KIF1A_HUMAN	KIF1A_HUMAN	142|131	273	136.5	2	0|0|0|7|2|0|0|0|0|0|0|0|0|0|0|0|0|0|0|0|0|0|0|0|0|0|0|0|0|0|0|0|0|0|0|0|0|0|0|0|0|0|0|0|0|0|0|0|0|0|0|0|0|0|0|0|0|0|0|0|0|0|0|0|0|0|0|0|0|0|0|0|0|0|0|0|0|0|0|0|0|0|0|0|0|0|0|0|0|0|0|0|0|0|0|0|0|0|0|0|0|0|0|0|0|0|0|0|0|0|0|0|0|0|0|0|0|0|0|0|0|0|0|0|0|0|0|0|0|0|0|0|1|0|0|0|0|0|0|6|0|0|0|0|0|0|0|0|0|0|0|0|0|0|0|2|0|0|0|2|0|4|0|0|0|0|0|0|0|0|0|0|0|0|0|0|0|0|0|0|0|0|0|0|0|0|0|0|0|1|1|0|0|0|0|0|0|0|0|0…	1	1	1	1	1	142.79	21	0
5mMgluc_FANCA	FLNB_HUMAN	FLNB_HUMAN	123|148	271	135.5	2	3|11|2|19|0|18|4|4|0|1|1|0|0|0|0|0|0|0|0|0|0|0|0|0|0|0|0|0|0|0|0|0|0|0|0|0|0|0|0|0|0|0|1|0|0|1|0|0|0|0|0|0|0|0|0|0|0|0|0|0|0|0|0|0|0|0|0|0|0|0|0|0|0|0|0|1|1|1|1|0|1|0|0|0|0|0|0|0|0|0|1|1|0|0|0|0|0|0|0|0|0|0|0|0|0|0|0|0|0|0|0|0|0|7|0|0|4|0|0|0|0|0|0|0|0|0|0|4|2|6|1|1|12|0|24|37|0|0|0|63|0|3|8|3|4|1|0|1|91|1|0|0|4|0|2|4|2|0|0|0|0|0|0|0|6|4|6|0|0|2|5|1|0|2|0|0|2|4|0|0|0|0|0|0|6|1|1|0|0|0|1|0|1|121|0…	0	0	0	0	0	-195.61	1.28	0.53
5mMgluc_FANCA	MAP4_HUMAN	MAP4_HUMAN	127|143	270	135	2	0|3|0|6|14|15|0|0|0|0|0|0|0|0|0|0|0|0|0|0|0|0|0|0|0|0|0|0|0|0|0|0|0|0|0|0|0|0|0|0|0|0|0|0|0|0|0|0|0|0|0|0|0|0|0|0|0|0|0|0|0|0|0|0|0|0|0|0|0|0|0|0|0|0|0|0|0|0|0|0|0|0|0|0|0|0|0|0|0|0|0|0|0|0|0|0|0|0|0|0|0|0|0|0|0|0|0|0|0|0|0|0|0|0|0|0|0|0|0|0|0|0|0|0|0|0|0|0|0|0|0|0|0|0|0|0|0|0|0|0|0|0|0|0|0|0|0|0|0|0|0|0|0|0|0|0|0|0|0|0|0|0|0|0|0|0|0|0|0|0|0|0|0|0|0|0|0|0|0|0|0|0|0|0|0|0|0|0|0|0|0|0|0|0|0|0|0|0|0…	1	1	1	1	1	102.06	9.31	0
5mMgluc_FANCA	K1H1_HUMAN	K1H1_HUMAN	139|131	270	135	2	48|0|22|0|0|0|0|0|6|3|0|0|0|0|1|1|0|0|1|2|5|2|1|3|10|23|3|49|16|14|0|0|0|0|0|0|0|0|0|0|0|0|1|0|0|0|1|0|0|0|1|0|0|0|0|0|1|0|0|0|0|0|0|0|0|0|1|1|0|1|1|1|1|0|0|1|1|0|0|1|0|0|0|0|1|0|0|0|1|1|0|0|1|0|0|0|1|0|0|0|0|5|0|0|3|0|0|0|0|0|7|7|62|1|0|0|0|0|0|0|2|0|0|0|4|0|0|0|9|5|39|12|8|0|10|5|2|14|2|1|5|4|1|4|0|4|0|5|14|2|1|8|0|0|0|4|0|2|0|0|0|0|1|0|1|0|1|0|0|0|0|0|0|0|1|0|0|0|0|0|0|0|0|0|0|0|0|0|0|0|0|0|0|…	0	0	0	0	0	-19.18	2.43	0.36
5mMgluc_FANCA	RL7_HUMAN	RL7_HUMAN	131|138	269	134.5	2	0|4|0|15|16|35|0|0|0|7|4|0|0|0|0|0|0|0|0|0|0|0|0|0|0|0|0|0|0|0|0|0|0|0|0|0|0|0|0|0|0|0|0|0|0|3|3|0|0|1|2|1|0|1|0|0|1|1|0|3|3|2|4|2|1|1|1|1|2|1|1|1|1|0|0|5|4|2|0|4|2|1|1|1|2|1|2|1|1|2|5|4|1|2|0|0|0|0|0|0|0|0|0|0|0|0|0|0|0|0|0|0|0|11|0|0|11|0|13|0|0|0|0|6|0|4|1|3|8|0|11|3|3|0|6|8|0|3|0|22|2|3|20|3|8|1|0|2|23|23|17|0|0|0|0|0|2|0|0|0|0|0|0|0|2|2|5|0|0|0|5|0|2|7|1|0|2|5|3|5|2|1|0|0|0|0|0|0|0|0|0|2|0|1…	1	1	1	1	1	13.14	2.89	0
5mMgluc_FANCA	HMGB1_HUMAN	HMGB1_HUMAN	129|136	265	132.5	2	0|0|0|3|0|0|0|0|0|0|0|0|0|0|0|0|0|0|0|0|0|0|0|0|0|0|0|0|0|0|0|0|0|0|0|0|0|0|0|0|0|0|0|0|0|0|0|0|0|0|0|0|0|0|0|0|0|0|0|0|0|0|0|0|0|0|0|0|0|0|0|0|0|0|0|0|0|0|0|0|0|0|0|0|0|0|0|0|0|0|0|0|0|0|0|0|0|0|0|0|0|0|0|0|0|0|0|0|0|0|0|0|0|0|0|0|0|0|0|0|0|0|0|0|0|0|0|0|0|0|0|0|0|0|0|0|0|0|0|0|0|0|0|0|0|0|0|0|0|0|0|0|0|0|0|0|0|0|0|0|0|0|0|0|0|0|0|0|0|0|0|0|0|0|0|0|0|0|0|0|0|0|0|0|0|0|0|0|0|0|0|0|0|0|0|0|0|0|0|0…	1	1	1	1	1	40.73	88.33	0
5mMgluc_FANCA	C1TC_HUMAN	C1TC_HUMAN	133|129	262	131	2	0|3|0|7|51|40|0|0|0|0|0|0|0|0|0|0|0|0|0|0|0|0|0|0|0|0|0|0|0|0|0|0|0|0|0|0|0|0|0|0|0|0|0|0|0|2|0|0|0|0|0|0|0|0|0|0|0|0|0|0|0|0|0|0|0|0|0|0|0|0|0|0|0|0|0|0|0|0|0|0|0|0|0|0|0|0|0|0|0|0|0|0|0|0|0|0|0|0|0|0|0|0|0|0|0|0|0|0|0|0|0|0|0|1|0|0|1|1|0|0|0|0|2|0|2|0|3|6|3|0|0|7|4|0|41|1|0|16|0|106|7|1|12|1|8|0|0|2|30|42|32|0|0|0|0|0|0|0|0|2|0|0|0|0|0|0|0|0|0|0|3|0|0|1|0|0|0|1|0|0|0|0|0|0|1|1|1|7|3|3|13|0|1|3|…	0	0	0	0	0	-100.39	1.67	0.52
5mMgluc_FANCA	RL10_HUMAN	RL10_HUMAN	127|134	261	130.5	2	0|0|0|7|0|5|0|0|0|2|1|0|0|0|0|0|0|0|0|0|0|0|0|0|0|0|0|0|0|0|0|0|0|0|0|0|0|0|0|0|0|0|1|0|0|0|0|0|1|0|0|0|0|0|0|0|0|0|0|3|0|0|2|0|0|0|0|0|0|0|0|0|0|0|0|0|0|0|0|0|0|0|0|0|0|0|0|0|0|0|4|4|0|0|0|0|0|0|0|0|0|0|0|0|0|0|0|0|0|0|0|0|0|7|1|0|5|0|3|0|0|4|0|0|0|2|0|3|3|0|2|2|0|2|4|4|0|4|3|15|0|6|6|6|2|1|0|1|15|9|6|0|0|0|0|0|0|0|0|0|0|0|0|0|0|2|2|0|0|0|3|3|1|5|0|3|0|1|2|3|0|4|0|0|4|2|2|0|0|0|0|3|0|1|0|0|2|1|0…	1	1	1	1	1	15.15	5.93	0
5mMgluc_FANCA	HACD3_HUMAN	HACD3_HUMAN	129|130	259	129.5	2	0|3|0|4|0|2|0|0|0|0|0|0|0|0|0|0|0|0|0|0|0|0|0|0|0|0|0|0|0|0|0|0|0|0|0|0|0|0|0|0|0|0|0|0|0|0|0|0|0|0|0|0|0|0|0|0|0|0|0|0|0|0|0|0|0|0|0|0|0|0|0|0|0|0|0|0|0|0|0|0|0|0|0|0|0|0|0|0|0|0|1|0|0|0|0|0|0|0|0|0|0|0|0|0|0|0|0|0|0|0|0|0|0|0|0|0|0|0|0|0|0|0|0|0|0|0|0|1|2|0|2|3|2|0|0|1|0|5|0|5|0|0|1|0|0|4|0|3|17|0|0|0|0|0|0|0|0|0|0|0|0|0|0|0|0|2|3|0|0|0|0|0|0|4|0|0|0|2|0|0|0|0|0|4|0|0|0|0|0|0|0|0|0|2|0|0|2|0|0|…	1	1	1	1	1	14.02	11.77	0
5mMgluc_FANCA	CAND1_HUMAN	CAND1_HUMAN	139|120	259	129.5	2	2|6|0|8|23|13|0|1|0|0|0|0|0|0|0|0|0|0|0|0|0|0|0|0|0|0|0|0|0|0|0|0|0|0|0|0|0|0|0|0|0|0|0|0|0|1|0|0|0|0|0|0|0|0|0|0|0|0|0|0|0|0|0|0|0|0|0|0|0|0|0|0|0|0|0|0|0|0|0|0|0|0|0|0|0|0|0|0|0|0|0|0|0|0|0|0|0|0|0|0|0|0|0|0|0|0|0|0|0|0|0|0|0|0|0|0|0|0|2|0|0|0|0|0|0|0|6|10|4|0|1|4|8|0|30|0|0|5|0|61|0|1|10|1|3|3|0|4|4|0|0|4|0|0|0|0|0|0|0|0|0|0|0|0|0|0|0|0|0|0|0|0|0|1|0|0|0|0|0|0|0|0|0|0|1|0|0|0|2|0|6|0|0|3|0|4|5…	0	0	0	0	0	-21.61	2.85	0.37
5mMgluc_FANCA	ILF2_HUMAN	ILF2_HUMAN	147|109	256	128	2	2|6|0|15|30|28|0|0|0|2|1|0|0|0|0|0|0|0|0|0|0|0|0|0|0|0|0|0|0|0|0|0|0|0|0|0|0|0|0|0|0|0|0|0|0|3|1|0|0|0|0|0|0|0|0|0|0|0|0|0|0|0|0|0|0|0|0|0|0|0|0|0|0|0|0|0|0|0|0|0|0|0|0|4|3|0|6|4|3|6|3|3|0|0|0|0|0|0|0|0|0|0|0|0|0|0|0|0|0|0|0|0|0|9|0|0|2|0|2|0|0|0|0|1|0|1|0|1|6|0|27|23|13|0|10|9|0|10|6|53|0|3|16|3|8|0|1|1|14|9|7|6|0|0|2|0|0|0|0|0|0|4|0|0|0|3|0|0|0|1|7|5|9|7|0|6|2|4|4|7|0|0|0|0|0|1|0|0|0|0|0|1|0|3|…	0.35	0.69	0.35	0.69	0.35	-18.5	3.08	0.2
5mMgluc_FANCA	SF3B2_HUMAN	SF3B2_HUMAN	124|131	255	127.5	2	0|2|0|8|3|5|0|0|0|1|4|0|0|0|0|0|0|0|0|0|0|0|0|0|2|0|3|0|0|0|0|0|0|0|0|0|0|0|0|0|0|0|0|0|0|1|0|0|0|0|0|0|0|0|0|0|0|0|0|0|0|0|0|0|0|0|0|0|0|0|0|0|0|0|0|0|0|0|0|0|1|0|0|0|0|0|0|0|0|0|0|0|0|0|0|0|0|0|0|0|0|0|0|0|0|0|0|0|0|0|0|0|0|4|0|0|4|0|0|0|0|0|0|0|0|0|0|0|2|2|12|4|11|0|4|5|0|8|0|25|0|0|4|0|0|0|0|0|0|3|2|0|0|0|0|0|11|0|0|0|0|0|0|3|4|3|3|0|0|1|0|3|0|1|6|1|0|0|4|0|0|12|0|0|6|0|5|0|0|0|0|16|0|0|0|4|2…	1	1	1	1	1	39.11	6.22	0
5mMgluc_FANCA	PDIA1_HUMAN	PDIA1_HUMAN	129|126	255	127.5	2	77|85|46|78|35|21|2|2|0|0|0|0|0|0|0|0|0|0|0|0|0|0|0|0|0|0|0|0|0|0|0|0|0|0|0|0|0|0|0|0|0|0|0|0|0|6|0|0|0|0|0|1|0|0|0|0|0|0|0|0|0|0|0|0|0|0|0|0|0|1|0|0|0|0|0|1|0|3|1|3|1|0|1|0|0|0|0|0|0|0|0|0|0|0|0|0|0|0|0|0|0|0|0|0|0|0|0|0|0|0|0|0|0|0|0|0|0|0|0|0|0|0|0|0|0|0|0|6|2|0|1|5|3|0|9|0|0|11|0|60|0|5|15|5|5|0|0|1|11|1|0|0|0|6|0|0|0|0|0|2|4|2|0|0|0|0|0|0|0|0|0|0|0|0|0|0|0|0|0|0|0|0|0|0|0|0|0|0|1|0|3|0|0|1|1…	0	0	0	0	0	-106.41	1.56	0.52
5mMgluc_FANCA	HNRL2_HUMAN	HNRL2_HUMAN	131|124	255	127.5	2	0|8|0|12|4|0|0|0|0|1|0|0|0|0|0|0|0|0|0|0|0|0|0|0|2|0|0|0|0|0|0|0|0|0|0|0|0|0|0|0|0|0|0|0|0|0|0|0|0|0|0|0|0|0|0|0|0|0|0|0|0|0|0|0|0|0|0|0|0|0|0|0|0|0|0|0|0|0|0|0|0|0|0|1|0|0|2|1|0|2|0|0|0|0|0|0|0|0|0|0|0|0|0|0|0|0|0|0|0|0|0|0|0|0|0|0|0|0|0|0|0|0|0|0|0|0|0|0|0|0|12|19|97|0|17|0|0|52|3|81|43|1|7|1|2|0|0|0|1|1|1|0|0|0|0|0|0|0|0|0|0|0|0|0|0|0|0|0|0|0|0|0|0|0|0|0|0|0|0|0|0|0|0|0|0|0|0|0|0|0|0|0|0|0|0|0…	0	0	0	0	0	-135.64	1.43	0.52
5mMgluc_FANCA	HNRPL_HUMAN	HNRPL_HUMAN	123|131	254	127	2	0|7|0|13|8|0|0|3|0|1|0|0|0|0|0|0|0|0|0|0|0|0|0|0|0|0|0|0|0|0|0|0|0|0|0|0|0|0|0|0|0|0|0|0|0|3|4|0|0|1|0|0|1|4|1|0|1|1|1|0|0|0|0|0|2|0|1|0|2|3|0|0|0|0|0|2|1|3|0|1|1|1|2|9|9|2|13|8|11|18|5|7|0|0|0|0|0|0|0|0|0|0|0|0|0|0|0|0|0|0|0|0|0|18|0|0|11|4|0|0|0|0|0|4|0|4|0|6|8|0|43|28|19|0|19|15|0|32|15|41|0|10|21|10|9|0|0|0|14|5|5|0|2|0|0|2|0|12|0|0|0|0|1|0|7|12|6|0|0|1|5|7|14|8|4|10|6|5|9|31|0|1|0|0|2|0|0|0|…	1	1	1	1	1	19.87	3.02	0
5mMgluc_FANCA	ODB2_HUMAN	ODB2_HUMAN	127|126	253	126.5	2	0|2|0|7|0|0|0|0|0|1|1|0|0|0|0|0|0|0|0|0|0|0|0|0|0|0|0|0|0|0|0|0|0|0|0|0|0|0|0|0|0|0|2|0|0|28|23|0|0|13|26|11|19|25|13|31|34|22|19|66|58|51|30|54|46|30|25|7|25|27|24|27|18|0|0|48|46|60|36|41|68|32|29|41|41|43|48|38|53|43|13|8|0|0|0|2|0|0|0|0|0|0|0|0|0|0|0|0|0|0|0|0|0|2|8|0|2|0|0|0|0|0|0|0|0|0|0|1|1|0|0|0|0|0|0|0|0|0|0|0|0|0|0|0|0|0|0|0|0|0|0|0|0|0|0|0|0|0|0|0|0|0|0|0|1|1|1|0|0|0|0|0|0|0|8|0|0|0|0|…	0	0	0	0	0	-57.22	1.89	0.49
5mMgluc_FANCA	PABP1_HUMAN	PABP1_HUMAN	121|131	252	126	2	3|10|0|14|39|49|0|0|0|4|4|0|0|0|0|0|0|0|0|0|0|0|0|0|0|0|0|0|0|0|0|0|0|0|0|0|0|0|0|0|0|0|4|1|0|1|0|0|0|0|1|0|0|0|0|0|0|0|0|0|0|0|1|0|0|0|0|0|0|0|0|0|0|0|0|4|3|3|0|1|3|0|0|0|0|0|0|0|1|0|3|5|1|1|0|0|0|0|0|0|0|0|0|0|0|0|0|0|0|0|0|0|0|17|5|0|9|0|8|0|0|0|4|3|0|7|3|8|9|0|3|7|9|2|15|1|0|6|3|51|2|1|14|1|8|0|0|0|42|9|8|0|0|0|0|0|0|0|0|2|2|0|0|2|5|12|8|0|0|2|15|6|85|3|1|53|11|10|11|38|0|0|0|0|2|1|1|0|2|0|1|…	0	0	0	0	0	-81.48	1.81	0.5
5mMgluc_FANCA	TCPH_HUMAN	TCPH_HUMAN	131|120	251	125.5	2	3|2|0|9|22|23|15|5|0|0|0|0|0|0|0|0|0|0|0|0|0|0|0|0|0|0|0|0|0|0|0|0|0|0|0|0|0|0|0|0|0|0|0|0|0|6|0|0|0|0|0|0|0|0|0|0|0|0|0|0|1|1|1|0|1|0|0|0|0|0|0|0|0|0|0|1|0|1|0|0|1|0|0|0|0|0|0|0|0|0|0|0|0|0|0|0|0|0|0|0|0|0|0|0|0|0|0|0|0|0|0|0|0|12|0|0|7|0|1|0|0|0|0|0|0|0|0|7|18|0|1|10|12|0|24|1|0|19|0|71|2|5|17|5|6|6|0|5|50|0|0|2|2|0|0|0|0|0|0|0|2|0|0|2|0|0|0|0|0|4|12|0|0|2|0|0|0|2|0|0|0|0|0|2|12|4|10|18|14|4|13…	0	0	0	0	0	-55.07	2.07	0.48
5mMgluc_FANCA	PCBP1_HUMAN	PCBP1_HUMAN	132|117	249	124.5	2	4|4|4|9|18|13|0|0|0|0|0|0|0|0|0|0|0|0|0|0|0|0|0|0|3|0|7|2|2|1|0|0|0|0|0|0|0|0|0|0|0|0|0|0|0|1|0|0|0|0|0|0|0|0|0|0|0|0|0|0|1|0|1|0|0|0|0|0|0|0|0|0|0|0|0|2|2|0|0|1|0|0|0|0|0|0|0|0|0|0|1|0|0|0|0|0|0|0|0|0|0|0|0|0|0|0|0|0|0|0|0|0|0|1|6|2|0|2|0|0|0|3|2|0|2|0|1|1|0|2|9|10|7|0|10|4|1|28|0|28|2|4|12|4|4|6|0|8|28|3|0|0|0|0|0|0|0|0|0|0|0|0|0|1|0|1|0|0|0|0|0|0|0|2|0|1|0|0|2|0|0|0|0|0|1|0|0|0|2|2|1|0|1|2|2|2…	1	1	1	1	1	53.36	4.45	0
5mMgluc_FANCA	RTCB_HUMAN	RTCB_HUMAN	132|115	247	123.5	2	3|11|1|13|0|10|0|0|0|0|0|0|0|0|0|0|0|0|0|0|0|0|0|0|0|0|0|0|0|0|0|0|0|0|0|0|0|0|0|0|0|0|0|0|0|0|0|0|0|0|0|0|0|0|0|0|0|0|0|0|0|0|0|0|0|0|0|0|0|0|0|0|0|0|0|0|0|1|0|0|0|0|0|0|0|0|0|0|0|0|0|0|0|0|0|0|0|0|0|0|0|0|0|0|0|0|0|0|0|0|0|0|0|0|0|0|0|0|0|0|0|0|0|0|0|0|3|2|0|0|1|2|4|0|2|1|0|5|0|16|1|0|6|0|4|0|0|0|1|6|6|0|2|0|6|0|0|7|0|7|0|0|0|0|0|0|2|0|0|0|9|0|26|0|0|8|0|2|3|12|0|0|0|0|3|0|0|0|2|1|0|0|1|0|0|4|1…	1	1	1	1	1	26.95	5.88	0
5mMgluc_FANCA	PRC2C_HUMAN	PRC2C_HUMAN	118|129	247	123.5	2	0|0|0|0|0|0|0|1|0|0|0|0|0|0|0|0|0|0|0|0|0|0|0|0|0|7|19|5|6|15|0|0|0|0|0|0|0|0|0|0|0|0|0|0|0|0|0|0|0|0|0|0|0|0|0|0|0|0|0|0|0|0|0|0|0|0|0|0|0|0|0|0|0|0|0|0|0|0|0|0|0|0|0|0|0|0|0|0|0|0|0|0|0|0|0|0|0|0|0|0|0|0|0|0|0|0|0|0|0|0|0|0|0|0|0|0|0|0|0|0|0|0|0|0|0|0|0|0|0|0|0|0|9|0|0|0|0|11|0|3|0|0|0|0|0|0|0|0|0|7|8|0|0|0|0|0|0|0|0|0|0|0|0|0|0|0|0|0|0|0|0|0|2|0|0|0|0|0|0|0|0|0|0|0|1|0|0|0|0|0|0|0|0|0|0|0|0|0|…	1	1	1	1	1	83.12	7.26	0
5mMgluc_FANCA	H1X_HUMAN	H1X_HUMAN	131|116	247	123.5	2	0|0|0|2|3|0|2|0|0|2|1|0|0|0|0|1|1|0|0|0|0|0|0|0|0|0|0|0|0|0|0|0|0|0|0|0|0|0|0|0|0|0|0|0|0|0|0|0|0|0|0|0|0|0|0|0|0|0|0|0|0|0|1|0|0|1|0|0|0|1|0|0|0|0|0|2|1|1|0|1|0|0|0|0|0|2|1|1|0|1|4|3|0|0|0|0|0|0|0|0|0|0|0|0|0|0|0|0|0|0|0|0|0|3|0|0|2|0|9|0|0|0|0|0|0|0|0|0|0|0|11|1|0|0|0|2|0|0|0|3|0|0|5|0|0|0|0|0|13|1|1|0|0|0|0|0|0|0|0|0|0|0|0|0|2|2|2|0|0|0|0|0|0|0|3|0|1|0|4|2|0|1|1|0|0|0|0|0|0|0|0|2|0|1|0|1|2|1|0…	1	1	1	1	1	97.91	10.29	0
5mMgluc_FANCA	FUS_HUMAN	FUS_HUMAN	122|125	247	123.5	2	2|4|2|10|4|10|14|21|0|1|1|0|0|0|2|0|0|0|2|0|0|0|0|0|0|0|0|0|0|0|0|0|0|0|0|0|0|0|0|0|0|0|0|0|0|2|0|0|0|0|0|0|0|0|0|0|0|0|0|0|0|0|0|0|0|0|0|0|0|0|0|0|0|0|0|1|1|2|0|1|1|0|0|6|7|2|3|3|5|6|0|0|0|0|0|0|0|0|0|0|0|0|0|0|0|0|0|0|0|0|0|0|0|8|0|0|6|0|1|0|0|0|0|0|0|0|0|4|4|3|11|2|5|0|2|4|0|7|2|12|16|0|4|0|2|0|0|0|0|4|2|0|0|0|0|0|0|0|6|0|0|2|13|0|0|0|0|0|0|0|1|0|129|14|0|68|33|15|84|84|0|0|0|0|35|14|11|7|10|1…	0	0	0	0	0	-224.55	1.08	0.54
5mMgluc_FANCA	MIC60_HUMAN	MIC60_HUMAN	129|117	246	123	2	6|16|0|18|17|0|0|0|0|0|0|0|0|0|0|0|0|0|0|0|0|0|0|0|0|0|0|0|0|0|0|0|0|0|0|0|0|0|0|0|0|0|0|0|0|0|0|0|0|0|0|0|0|0|0|0|0|0|0|0|0|0|0|0|0|0|0|0|0|0|0|0|0|0|0|0|0|0|0|0|0|0|0|0|0|0|0|0|0|0|0|0|0|0|0|0|0|0|0|0|0|0|0|0|0|0|0|0|0|0|0|0|0|0|0|0|0|0|0|0|0|0|0|0|0|0|0|6|1|0|7|0|3|0|9|9|0|3|0|15|0|1|0|1|1|1|0|2|72|0|0|0|0|0|0|0|0|0|0|0|0|0|0|0|0|0|0|0|0|0|0|0|0|2|0|0|3|0|2|0|0|0|0|6|0|0|0|0|0|0|0|0|0|1|0|0|0|…	0	0	0	0	0	-23.39	2.73	0.41
5mMgluc_FANCA	PDIA3_HUMAN	PDIA3_HUMAN	115|131	246	123	2	105|77|60|60|32|24|0|0|0|0|0|0|0|0|0|0|0|0|0|0|0|0|0|0|0|0|0|0|0|0|0|0|0|0|0|0|0|0|0|0|0|0|0|0|0|11|0|0|0|0|0|1|0|0|0|0|1|0|0|0|0|1|0|0|1|0|0|0|0|4|0|0|1|0|0|4|3|5|4|2|4|0|1|0|0|0|1|0|0|0|0|0|0|0|0|0|0|0|0|0|0|0|0|0|0|0|0|0|0|0|2|0|0|0|0|0|1|0|1|0|0|0|0|0|0|0|0|7|3|0|0|5|10|0|18|0|0|8|0|46|0|1|9|1|4|1|0|1|16|0|0|2|0|0|0|0|0|0|0|0|2|0|0|0|0|0|0|0|0|0|0|0|0|2|0|0|0|0|0|0|0|0|0|0|0|0|0|0|3|0|8|0|0|2…	0	0	0	0	0	-155.52	1.35	0.53
5mMgluc_FANCA	ALBU_HUMAN	ALBU_HUMAN	113|130	243	121.5	2	132|184|179|195|50|171|0|0|0|11|5|0|0|38|0|0|0|39|0|0|2|0|0|0|25|36|5|0|8|0|0|1|0|0|0|0|0|0|0|0|0|0|0|0|0|2|2|0|0|0|1|1|7|6|0|0|1|1|1|1|0|2|2|2|0|0|0|0|1|3|1|6|1|0|0|2|1|3|1|2|2|2|3|1|2|2|2|12|2|2|1|1|0|0|0|0|2|0|0|0|0|6|0|0|4|0|0|0|0|0|4|28|25|0|1|0|0|0|0|0|0|4|1|0|5|0|4|3|2|10|13|19|27|0|41|19|11|11|6|42|86|27|5|27|8|19|0|27|49|0|0|8|0|2|0|12|0|0|4|12|10|2|3|0|0|0|0|0|0|0|0|0|0|0|0|0|0|0|0|0|0|…	0	0	0	0	0	-521.04	0.64	0.55
5mMgluc_FANCA	STXB1_HUMAN	STXB1_HUMAN	125|117	242	121	2	4|7|2|9|0|0|0|0|0|0|0|0|0|0|0|0|0|0|0|0|0|0|0|0|0|0|0|0|0|0|0|0|0|0|0|0|0|0|0|0|0|0|0|0|0|0|0|0|0|0|0|0|0|0|0|0|0|0|0|0|0|0|0|0|0|0|0|0|0|0|0|0|0|0|0|0|0|0|0|0|0|0|0|0|0|0|0|0|0|0|0|0|0|0|0|0|0|0|0|0|0|0|0|0|0|0|0|0|0|0|0|0|0|0|0|0|0|0|0|0|0|0|0|0|0|0|0|0|0|0|0|0|0|0|0|0|0|0|0|0|0|0|0|0|0|0|0|0|0|0|0|0|0|0|0|0|0|0|0|0|0|0|0|0|0|0|0|0|0|0|0|0|0|0|0|0|0|0|0|0|0|0|0|0|0|0|0|0|0|0|0|0|0|0|0|0|0|0|0|0…	1	1	1	1	1	116.38	15.12	0
5mMgluc_FANCA	RS6_HUMAN	RS6_HUMAN	130|111	241	120.5	2	0|2|0|7|9|18|0|1|1|3|0|0|0|0|0|0|0|0|1|0|0|0|0|0|0|0|0|0|0|0|0|0|0|0|0|0|0|0|0|0|0|0|0|0|0|2|0|0|0|0|2|0|0|1|0|0|0|0|0|2|0|1|1|0|0|0|0|0|0|1|1|0|0|1|0|3|2|1|0|1|4|1|1|2|2|2|2|2|2|2|3|6|0|0|0|0|0|0|0|0|0|0|0|0|0|0|0|0|0|0|0|0|0|4|0|1|2|0|2|0|0|0|0|0|0|0|0|2|2|1|7|5|1|1|8|1|0|1|1|6|0|6|12|6|6|0|0|2|11|16|10|0|0|0|0|0|0|2|0|0|0|0|0|0|2|2|3|0|0|0|3|1|3|3|2|3|4|4|4|4|0|3|0|2|2|1|1|3|1|0|1|3|2|3|3|2|7|…	0	0	0	0	0	-21.48	2.84	0.37
5mMgluc_FANCA	USP9X_HUMAN	USP9X_HUMAN	116|124	240	120	2	0|0|0|3|0|9|0|2|0|0|0|0|0|0|0|0|0|0|0|0|0|0|0|0|0|0|0|0|0|0|0|0|0|0|0|0|0|0|0|0|0|0|0|0|0|0|0|0|0|0|0|0|0|0|0|0|0|0|0|0|0|0|0|0|0|0|0|0|0|0|0|0|0|0|0|0|0|0|0|0|0|0|0|0|0|0|0|0|0|0|0|0|0|0|0|0|0|0|0|0|0|0|0|0|0|0|0|0|0|0|0|0|0|0|0|0|0|0|0|0|0|0|0|0|1|0|0|0|0|0|0|0|2|0|5|0|0|3|0|21|0|1|7|1|4|0|0|0|2|0|0|0|0|0|0|0|0|0|0|0|0|0|0|0|0|0|0|0|0|0|0|0|0|0|0|0|0|0|0|0|0|0|0|0|1|0|0|5|3|1|6|0|0|0|0|2|3|1|2|…	1	1	1	1	1	64.07	6.86	0
5mMgluc_FANCA	LAP2B_HUMAN	LAP2B_HUMAN	121|119	240	120	2	2|2|0|3|13|0|0|0|0|2|0|0|0|0|0|0|0|0|0|0|0|0|0|0|0|0|0|0|0|0|0|0|0|0|0|0|0|0|0|0|0|0|0|0|0|4|0|0|0|0|0|0|0|0|0|0|0|0|0|0|0|0|0|0|0|0|0|0|0|0|0|0|0|0|0|0|0|1|0|0|0|0|0|0|0|0|0|0|0|0|0|0|0|0|0|0|0|0|0|0|0|0|0|0|0|0|0|0|0|0|0|0|0|6|3|0|2|0|0|1|0|1|0|4|0|3|0|7|4|0|4|7|5|0|10|6|0|11|4|28|0|0|3|0|0|0|0|2|33|0|0|0|0|0|0|0|0|0|0|0|0|0|0|0|2|2|2|0|0|0|0|1|0|1|1|0|0|4|4|16|0|0|0|0|0|0|0|0|0|0|1|0|1|2|1|0|2…	1	1	1	1	1	48.83	3.93	0
5mMgluc_FANCA	H14_HUMAN	H14_HUMAN	120|120	240	120	2	3|11|2|17|0|0|3|7|6|8|5|5|6|4|6|6|3|5|5|45|65|13|11|16|0|0|0|0|0|0|2|1|2|2|0|0|0|1|0|0|1|0|2|0|1|3|1|1|3|1|1|3|0|2|1|0|0|0|1|0|0|2|2|3|2|0|0|0|0|1|1|1|0|0|1|0|0|1|2|2|1|0|0|3|5|3|2|4|1|3|1|4|1|1|3|0|0|0|0|0|3|1|4|41|27|8|0|10|0|2|2|0|0|21|0|0|18|0|38|0|1|0|0|3|0|1|0|8|16|7|34|5|3|1|13|10|0|1|15|29|0|4|19|4|2|0|11|0|26|3|6|0|0|0|0|0|10|0|0|0|0|0|0|0|8|1|4|0|1|0|3|3|0|0|4|7|2|5|1|18|0|2|4|0|15|0|8|…	0	0	0	0	0	-94.1	1.59	0.51
5mMgluc_FANCA	ASCC3_HUMAN	ASCC3_HUMAN	120|117	237	118.5	2	0|0|0|0|0|9|0|0|0|0|0|0|0|0|0|0|0|0|0|0|0|0|0|0|0|0|0|0|0|0|0|0|0|0|0|0|0|0|0|0|0|0|0|0|0|0|0|0|0|0|0|0|0|0|0|0|0|0|0|0|0|0|0|0|0|0|0|0|0|0|0|0|0|0|0|0|0|0|0|0|0|0|0|0|0|0|0|0|0|0|0|0|0|0|0|0|0|0|0|0|0|0|0|0|0|0|0|0|0|0|0|0|0|0|0|0|0|0|0|0|0|0|0|0|0|0|0|0|0|0|0|0|0|0|0|0|0|0|0|0|0|0|0|0|0|0|0|0|0|0|0|0|0|0|0|0|0|0|0|0|0|0|0|0|0|0|0|0|0|0|0|0|0|0|0|0|0|0|0|0|0|0|0|0|0|0|0|0|0|0|0|0|0|0|0|0|0|0|0|0…	1	1	1	1	1	12.2	26.33	0
5mMgluc_FANCA	RS2_HUMAN	RS2_HUMAN	144|93	237	118.5	2	0|2|0|5|10|18|5|0|0|2|2|0|0|0|0|0|0|0|0|0|0|0|0|0|0|0|0|0|0|0|0|0|0|0|0|0|0|0|0|0|0|0|2|0|0|2|1|0|0|0|0|0|0|0|0|0|0|0|0|0|0|1|2|0|0|0|0|0|0|0|0|0|0|0|0|3|3|2|0|1|2|0|0|0|0|0|0|0|0|0|4|4|0|0|0|0|0|0|0|0|0|0|0|0|0|0|0|0|0|1|0|0|0|9|0|0|9|0|3|0|0|0|1|2|0|3|1|4|8|1|6|6|1|0|11|3|0|1|0|16|0|3|11|3|5|3|0|6|29|12|12|0|0|0|0|0|1|0|2|2|0|2|0|0|0|1|5|0|0|1|7|2|8|3|0|14|10|3|5|10|0|10|0|2|6|2|3|4|1|0|3|10|1|…	0.5	1	0.5	1	0.5	-34.4	2.6	0.06
5mMgluc_FANCA	SFPQ_HUMAN	SFPQ_HUMAN	109|128	237	118.5	2	6|7|0|15|3|8|0|1|0|0|0|0|0|0|0|0|0|0|0|0|0|0|0|0|0|0|0|0|0|0|0|0|0|0|0|0|0|0|0|0|0|0|0|0|0|6|2|0|0|0|0|1|0|0|2|0|0|0|0|0|0|0|0|0|1|0|0|0|0|1|0|0|0|0|0|0|0|2|0|0|2|0|0|3|4|1|2|4|3|4|0|4|0|0|0|0|0|0|0|0|0|0|0|0|0|0|0|0|0|0|0|0|0|14|0|0|2|0|2|0|0|0|2|0|4|0|2|6|0|1|12|11|13|0|10|26|0|11|0|28|2|6|4|6|8|0|0|1|5|16|7|2|8|22|28|0|0|20|2|30|8|22|0|2|0|1|3|0|0|0|2|0|244|20|0|336|71|51|139|208|0|0|0|0|3|0|2…	0	0	0	0	0	#NAME?	0.41	0.55
5mMgluc_FANCA	SYRC_HUMAN	SYRC_HUMAN	110|126	236	118	2	0|2|0|3|24|37|0|0|0|5|5|0|0|0|0|0|0|0|0|0|0|0|0|0|0|0|0|0|0|0|0|0|0|0|0|0|0|0|0|0|0|0|0|0|0|1|0|0|0|0|0|0|0|0|0|0|0|0|0|1|0|0|0|0|0|0|0|0|0|0|0|0|0|0|0|0|1|0|0|1|0|0|0|0|0|0|0|0|0|0|8|6|0|0|0|0|0|0|0|0|0|0|0|0|0|0|0|0|0|0|0|0|0|2|0|0|6|0|0|0|0|0|1|0|4|0|0|0|0|0|0|2|4|1|10|0|0|16|0|34|0|0|6|0|6|2|0|3|20|0|0|0|0|0|0|0|0|0|0|0|0|0|0|0|1|0|1|0|0|2|11|5|0|2|0|0|0|0|0|0|1|0|0|0|0|0|0|0|0|0|0|0|0|1|0|4|…	1	1	1	1	1	24.04	3.32	0
5mMgluc_FANCA	ARP3_HUMAN	ARP3_HUMAN	119|117	236	118	2	0|3|0|4|0|0|0|1|0|1|0|0|0|0|0|0|0|0|0|0|0|0|0|0|0|0|0|0|0|0|0|0|0|0|0|0|0|0|0|0|0|0|0|0|0|0|0|0|0|0|0|0|0|0|0|0|0|0|0|0|0|0|0|0|0|0|0|0|0|0|0|0|0|0|0|0|0|0|0|0|0|0|0|0|0|0|0|0|0|0|0|0|0|0|0|0|0|0|0|0|0|0|0|0|0|0|0|0|0|0|0|0|0|0|0|0|0|0|0|0|0|0|0|0|0|0|0|1|2|0|0|0|1|0|1|0|0|0|0|15|0|0|2|0|1|0|0|0|17|3|2|0|0|0|0|0|0|14|0|0|2|0|0|0|0|0|0|0|0|0|0|0|0|1|0|0|0|0|0|0|0|0|0|0|0|0|0|0|0|0|0|0|0|1|0|0|0|0|…	1	1	1	1	1	85.1	7.38	0
5mMgluc_FANCA	KRT83_HUMAN	KRT83_HUMAN	117|119	236	118	2	0|0|0|0|0|0|0|0|0|0|0|0|0|0|0|0|0|0|0|0|0|0|0|0|0|0|0|0|0|0|0|0|0|0|0|0|0|0|0|0|0|0|0|0|0|0|0|0|0|0|0|0|0|0|0|0|0|0|0|0|0|0|0|0|0|0|0|0|0|0|0|0|0|0|0|0|0|0|0|0|0|0|0|0|0|0|0|0|0|0|0|0|0|0|0|0|0|0|0|0|0|0|0|0|0|0|0|0|0|0|0|1|0|0|0|0|0|0|0|0|0|0|0|0|0|0|0|0|0|0|21|8|1|0|0|0|0|6|0|1|0|1|0|1|0|1|0|1|0|0|0|8|0|0|0|2|0|2|0|0|0|0|0|0|0|0|0|0|0|0|0|0|0|0|0|0|0|0|0|0|0|0|0|0|0|0|0|0|0|0|0|0|0|0|0|0|0|0|0|…	1	1	1	1	1	12.73	8.14	0
5mMgluc_FANCA	DSRAD_HUMAN	DSRAD_HUMAN	110|125	235	117.5	2	0|0|0|4|0|0|0|0|0|0|0|0|0|0|0|0|0|0|0|0|0|0|0|0|0|0|0|0|0|0|0|0|0|0|0|0|0|0|0|0|0|0|0|0|0|0|0|0|0|0|0|0|0|0|0|0|0|0|0|0|0|0|0|0|0|0|0|0|0|0|0|0|0|0|0|0|0|0|0|0|0|0|0|0|0|0|0|0|0|1|0|0|0|0|0|0|0|0|0|0|0|0|0|0|0|0|0|0|0|0|0|0|0|0|0|0|0|0|0|0|0|0|0|0|0|0|0|0|0|0|16|4|6|0|18|2|0|4|0|21|0|1|0|1|1|0|0|0|5|4|6|0|0|0|0|0|0|0|0|0|0|0|0|0|0|0|0|0|0|0|1|0|1|0|0|0|0|0|0|0|0|0|0|0|0|0|0|0|0|0|0|0|0|0|0|0|0|0|…	1	1	1	1	1	67.15	6.03	0
5mMgluc_FANCA	TCPG_HUMAN	TCPG_HUMAN	113|121	234	117	2	0|11|1|16|54|27|8|6|0|0|0|0|0|0|0|0|0|0|0|0|0|0|0|0|0|0|0|0|0|0|0|0|0|0|0|0|0|0|0|0|0|0|0|0|0|4|0|0|0|0|0|0|0|0|0|0|0|0|0|0|0|1|1|0|0|0|0|0|0|0|0|0|0|0|0|0|0|2|0|2|2|0|0|0|0|0|0|1|0|0|0|0|0|0|0|0|0|0|0|0|0|0|0|0|0|0|0|0|0|0|0|0|0|5|0|1|2|0|4|0|0|0|0|0|0|0|0|8|9|0|0|6|11|0|21|1|0|16|0|65|0|4|27|4|11|4|0|3|43|3|1|0|0|0|0|0|0|2|0|0|0|0|1|0|2|0|0|0|0|0|12|0|0|8|0|0|0|1|0|0|0|1|0|0|15|6|13|18|4|4|19|0…	0	0	0	0	0	-45.55	1.97	0.46
5mMgluc_FANCA	U5S1_HUMAN	U5S1_HUMAN	120|114	234	117	2	0|9|0|15|19|20|0|0|0|1|0|0|0|0|0|0|0|0|0|0|0|0|0|0|2|0|0|0|0|0|0|0|0|0|0|0|0|0|0|0|0|0|0|0|0|1|0|0|0|0|0|0|0|0|0|0|0|0|0|0|0|0|0|0|0|0|0|0|0|0|0|0|0|0|0|0|0|0|0|0|0|0|0|0|0|0|1|0|0|0|0|0|0|0|0|0|0|0|0|0|0|0|0|0|0|0|0|0|0|0|0|0|0|8|0|0|3|0|0|0|0|0|0|2|0|1|0|1|2|0|30|17|24|0|26|16|1|13|0|70|1|1|20|1|7|0|0|2|17|4|7|0|0|0|0|0|1|0|0|0|0|0|0|0|1|4|2|1|1|5|11|2|0|2|0|0|0|0|0|0|0|1|0|0|0|1|3|1|1|0|2|4|2|…	0	0	0	0	0	-36.22	2.34	0.46
5mMgluc_FANCA	DDX21_HUMAN	DDX21_HUMAN	109|124	233	116.5	2	0|0|0|1|16|9|3|0|0|12|7|0|0|0|0|0|0|0|0|0|0|0|0|0|3|0|0|0|0|0|0|0|0|0|0|0|0|0|0|0|0|0|0|0|0|10|5|0|0|1|2|1|1|1|0|0|0|0|0|0|0|0|0|0|0|2|0|0|0|2|0|0|0|0|0|4|2|3|0|2|4|0|1|5|8|2|7|6|5|8|10|14|0|0|0|0|0|0|0|0|0|0|0|0|0|0|0|0|0|0|0|0|0|13|0|0|13|0|2|0|0|0|0|2|0|0|0|5|10|0|19|18|13|0|48|19|0|1|1|75|0|3|34|3|16|2|0|3|75|9|7|0|0|0|0|0|2|0|0|0|0|12|0|0|0|0|3|0|0|0|2|1|3|2|1|2|1|0|6|6|0|3|0|0|7|2|7|0|0|0|0…	0	0	0	0	0	-107.51	1.55	0.51
5mMgluc_FANCA	ROA0_HUMAN	ROA0_HUMAN	115|117	232	116	2	0|0|0|0|0|0|3|1|0|2|1|1|2|0|0|0|0|0|0|0|0|0|0|0|0|0|0|0|0|0|0|0|0|0|0|0|0|0|0|0|0|0|0|0|0|0|1|0|0|0|0|0|0|0|0|0|0|0|0|0|0|0|0|0|0|0|0|0|0|0|0|0|0|0|0|0|0|0|0|0|0|0|0|1|0|0|2|1|0|2|0|0|0|0|0|0|0|0|0|0|0|0|0|0|0|0|0|0|0|0|0|0|0|6|0|0|4|1|0|0|0|0|0|1|0|0|0|2|0|0|8|4|2|0|5|1|0|4|3|7|2|1|8|1|0|0|0|0|3|4|6|0|0|0|0|0|0|0|0|0|0|0|0|4|1|5|0|0|0|1|1|6|0|0|0|6|4|0|2|5|0|1|0|0|2|3|6|0|1|0|0|1|0|0|0|8|0|0|4|1…	1	1	1	1	1	6.05	5.95	0
5mMgluc_FANCA	ACLY_HUMAN	ACLY_HUMAN	119|113	232	116	2	9|6|0|9|22|19|1|0|0|0|0|0|0|0|0|0|0|0|0|0|0|0|0|0|0|0|0|0|0|0|0|0|0|0|0|0|0|0|0|0|0|0|0|0|0|2|0|0|0|0|0|0|0|0|0|0|0|0|0|0|0|0|0|0|0|0|0|0|0|0|0|0|0|0|0|0|0|0|0|0|0|0|0|0|0|0|0|0|0|0|0|0|0|0|0|0|0|0|0|0|0|0|0|0|0|0|0|0|0|0|0|0|0|0|0|0|0|0|0|0|0|0|0|0|0|0|0|3|0|1|0|9|16|0|31|0|0|4|0|118|0|9|29|9|17|3|0|5|43|3|0|2|0|0|0|0|0|0|0|0|0|0|0|0|0|0|0|0|0|0|0|0|0|0|0|0|0|0|0|0|0|0|0|0|2|4|3|15|9|2|10|0|1|7|…	0	0	0	0	0	-125.07	1.43	0.52
5mMgluc_FANCA	HNRPD_HUMAN	HNRPD_HUMAN	106|122	228	114	2	5|5|6|11|22|43|3|1|0|2|1|0|0|0|0|0|0|0|0|0|0|0|0|0|0|0|1|0|1|2|0|0|0|0|0|0|0|0|0|0|0|0|0|0|0|3|2|0|0|1|1|1|0|1|0|0|1|1|0|0|1|1|0|0|1|1|1|0|1|2|1|2|1|0|0|1|3|1|1|1|1|1|1|2|2|1|2|2|3|2|2|4|0|0|0|0|0|0|0|0|0|0|0|0|0|0|0|0|0|0|0|0|0|10|0|0|8|0|5|0|0|0|0|0|0|4|0|3|7|0|8|9|14|0|10|0|0|9|6|18|6|1|4|1|1|0|1|0|4|7|5|2|0|0|0|0|0|2|0|0|0|4|2|0|2|6|9|0|0|1|8|5|2|4|0|4|1|2|10|10|0|2|0|0|3|2|2|1|1|0|1|2|0|2|1|…	0.5	0.96	0.5	0.96	0.5	-3.17	3.51	0.11
5mMgluc_FANCA	TFG_HUMAN	TFG_HUMAN	89|137	226	113	2	0|2|0|2|0|0|0|0|0|0|0|0|0|0|0|0|0|0|0|0|0|0|0|0|0|0|0|0|0|0|0|0|0|0|0|0|0|0|0|0|0|0|0|0|0|0|0|0|0|0|0|0|0|0|0|0|0|0|0|0|0|0|0|0|0|0|0|0|0|0|0|0|0|0|0|0|0|0|0|0|0|0|0|0|0|0|0|0|0|0|0|0|0|0|0|0|0|0|0|0|0|0|0|0|0|0|0|0|0|0|0|0|0|0|0|0|0|0|0|0|0|0|0|0|0|0|0|0|0|0|0|0|0|0|0|0|0|0|0|1|0|0|0|0|0|0|0|0|0|0|0|0|0|0|0|0|0|0|0|0|0|0|0|0|0|0|0|0|0|0|0|0|0|0|0|0|0|0|0|0|0|0|0|0|0|0|0|1|1|0|0|0|0|0|0|1|2|0|0|0…	1	1	1	1	1	40.08	5.26	0
5mMgluc_FANCA	CHD4_HUMAN	CHD4_HUMAN	106|120	226	113	2	0|0|0|1|0|0|0|0|0|0|0|0|0|0|0|0|0|0|0|0|0|0|0|0|0|0|0|0|0|0|0|0|0|0|0|0|0|0|0|0|0|0|0|0|0|1|0|0|0|0|0|0|0|0|0|0|0|0|0|0|0|0|0|0|0|0|0|0|0|0|0|0|0|0|0|0|0|0|0|0|0|0|0|0|0|0|0|0|0|0|0|0|0|0|0|0|0|0|0|0|0|0|0|0|0|0|0|0|0|0|0|0|0|4|0|0|3|0|0|0|0|0|0|0|0|0|0|1|2|0|0|6|2|0|7|1|0|0|0|13|0|0|2|0|2|0|0|0|0|0|0|0|0|0|0|0|0|0|0|0|0|0|0|0|0|1|0|0|0|0|0|0|0|0|0|0|0|0|0|1|0|0|0|0|0|0|0|0|0|0|0|0|0|0|0|1|1|0|0|…	1	1	1	1	1	49.19	11.3	0
5mMgluc_FANCA	RENT1_HUMAN	RENT1_HUMAN	113|113	226	113	2	0|3|0|8|8|16|0|0|0|0|0|0|0|0|0|0|0|0|0|0|0|0|0|0|0|0|0|0|0|0|0|0|0|0|0|0|0|0|0|0|0|0|0|0|0|0|0|0|0|0|0|0|0|0|0|0|0|0|0|0|0|0|0|0|0|0|0|0|0|0|0|0|0|0|0|0|0|0|0|0|0|0|0|0|0|0|0|0|0|0|0|0|0|0|0|0|0|0|0|0|0|0|0|0|0|0|0|0|0|0|0|0|0|1|0|0|3|0|0|0|0|0|0|0|0|0|0|0|0|0|0|1|5|0|7|0|0|0|0|44|0|1|7|1|1|0|0|0|13|5|5|0|0|0|0|0|0|0|0|0|0|0|0|0|0|0|0|0|0|0|0|0|19|1|0|6|0|1|11|3|0|0|0|0|0|0|0|0|0|0|0|0|0|0|0|0|1|…	0.41	0.41	0.41	0.41	0.41	-0.38	3.59	0.19
5mMgluc_FANCA	HTSF1_HUMAN	HTSF1_HUMAN	102|123	225	112.5	2	0|0|0|0|3|0|0|0|0|0|0|0|0|0|0|0|0|0|0|0|0|0|0|0|0|0|0|0|0|0|0|0|0|0|0|0|0|0|0|0|0|0|0|0|0|0|0|0|0|0|0|0|0|0|0|0|0|0|0|0|0|0|0|0|0|0|0|0|0|0|0|0|0|0|0|0|0|0|0|0|0|0|0|0|0|0|0|0|0|0|0|0|0|0|0|0|0|0|0|0|0|0|0|0|0|0|0|0|0|0|0|0|0|0|0|0|0|0|0|0|0|0|0|0|0|0|0|0|0|0|0|0|0|0|0|0|0|0|0|0|0|0|0|0|0|0|0|0|0|0|0|0|0|0|0|0|0|0|0|0|0|0|0|0|0|0|0|0|0|0|0|0|0|0|0|0|0|0|0|0|0|0|0|0|0|0|0|0|0|0|0|0|0|0|0|0|0|0|0|0…	1	1	1	1	1	32.73	75	0
5mMgluc_FANCA	HP1B3_HUMAN	HP1B3_HUMAN	107|118	225	112.5	2	0|0|0|4|0|0|0|0|0|0|0|0|0|0|0|0|0|0|0|0|0|0|0|0|0|0|0|0|0|0|0|0|0|0|0|0|0|0|0|0|0|0|0|0|0|0|0|0|0|0|0|0|0|0|0|0|0|0|0|0|0|0|0|0|0|0|0|0|0|0|0|0|0|0|0|0|0|0|0|0|0|0|0|0|0|0|0|0|0|0|0|0|0|0|0|0|0|0|0|0|0|0|0|0|0|0|0|0|0|0|0|0|0|0|0|0|0|0|0|0|0|0|0|0|0|0|0|0|0|0|7|1|0|0|6|0|0|0|0|6|0|1|6|1|1|0|0|0|5|0|0|0|0|0|0|0|0|0|0|0|0|0|0|0|1|0|0|0|0|0|0|0|0|0|0|0|0|0|0|0|0|0|0|0|0|0|0|0|0|0|0|1|0|0|0|0|0|0|0|0…	1	1	1	1	1	110.58	17.31	0
5mMgluc_FANCA	CMC1_HUMAN	CMC1_HUMAN	117|108	225	112.5	2	0|8|0|16|0|0|0|0|0|0|0|0|0|0|0|0|0|0|0|0|0|0|0|0|0|0|0|0|0|0|0|0|0|0|0|0|0|0|1|1|0|0|1|0|0|0|0|0|0|0|0|0|0|0|0|0|0|0|0|0|0|0|0|0|0|0|0|0|0|0|0|0|0|0|0|0|0|1|0|0|0|0|0|0|0|0|0|0|0|0|0|0|0|0|0|0|0|0|0|0|0|0|0|0|0|0|0|0|0|0|0|0|0|0|0|0|0|0|0|0|0|0|0|0|0|0|0|0|0|0|0|0|0|0|1|0|0|4|0|5|0|0|2|0|2|2|0|2|3|0|0|0|0|0|0|0|0|0|0|0|0|0|0|0|0|0|0|0|0|0|0|0|0|0|0|0|0|0|0|0|0|0|0|0|0|0|0|0|0|0|0|0|0|1|0|0|0|0|0|…	1	1	1	1	1	27.98	9.38	0
5mMgluc_FANCA	HNRPQ_HUMAN	HNRPQ_HUMAN	115|109	224	112	2	2|0|0|10|11|30|0|0|0|4|2|0|0|0|0|0|0|0|0|0|0|0|0|0|0|0|0|0|0|0|0|0|0|0|0|0|0|0|0|0|0|0|0|0|0|3|2|0|0|0|0|0|0|1|0|1|0|0|0|1|0|2|0|1|0|1|0|0|1|0|1|0|0|0|0|2|0|0|0|0|1|0|1|4|6|2|6|5|5|8|6|6|0|0|0|0|0|0|0|0|0|0|0|0|0|0|0|0|0|0|0|0|0|8|0|0|11|0|1|0|0|0|0|2|0|3|0|0|5|0|18|14|12|1|10|3|0|9|5|28|1|3|10|3|5|0|0|0|12|9|6|0|0|0|0|0|5|0|0|0|0|0|0|1|5|1|7|0|0|1|7|2|11|9|1|5|2|3|8|16|0|6|0|0|6|2|4|0|0|0|0|2|1|…	1	1	1	1	1	41.79	3.86	0
5mMgluc_FANCA	KT33A_HUMAN	KT33A_HUMAN	120|104	224	112	2	0|0|0|0|0|0|0|0|0|0|0|0|0|0|0|0|0|0|0|0|0|0|0|0|0|0|0|0|0|0|0|0|0|0|0|0|0|0|0|0|0|0|0|0|0|0|0|0|0|0|0|0|0|0|0|0|0|0|0|0|0|0|0|0|0|0|0|0|0|0|0|0|0|0|0|0|0|0|0|0|0|0|0|0|0|0|0|0|0|0|0|0|0|0|0|0|0|0|0|0|0|0|0|0|0|0|0|0|0|0|0|0|0|0|0|0|0|0|0|0|0|0|0|0|0|0|0|0|0|0|0|0|0|0|0|0|0|0|0|0|0|0|0|0|0|0|0|0|0|0|0|0|0|0|0|0|0|0|0|0|0|0|0|0|0|0|0|0|0|0|0|0|0|0|0|0|0|0|0|0|0|0|0|0|0|0|0|0|0|0|0|0|0|0|0|0|0|0|0|0…	1	1	1	1	1	152.4	1120	0
5mMgluc_FANCA	TCPE_HUMAN	TCPE_HUMAN	113|111	224	112	2	0|3|0|11|29|12|18|12|0|1|0|0|0|0|0|1|1|0|0|0|0|0|0|0|0|0|0|0|0|0|0|0|0|1|0|0|0|0|0|0|0|0|1|0|0|3|0|0|0|0|1|0|0|0|0|0|0|0|0|0|2|4|3|0|0|0|0|0|0|0|0|0|0|0|0|0|0|1|0|0|1|0|0|0|0|0|0|0|0|0|0|1|1|0|0|0|0|0|0|0|0|0|0|0|0|0|0|0|0|0|0|0|0|9|0|0|2|1|5|0|0|0|0|1|0|0|0|11|10|0|0|3|5|0|14|0|0|13|0|52|0|6|10|6|8|4|0|0|23|0|0|2|0|0|0|0|0|2|0|0|0|0|5|2|0|0|0|0|0|14|9|0|0|1|0|0|0|1|0|0|0|0|0|6|27|11|13|21|23|22|…	0	0	0	0	0	-55.37	1.85	0.49
5mMgluc_FANCA	VW5B2_HUMAN	VW5B2_HUMAN	121|102	223	111.5	2	2|5|0|8|0|0|0|0|0|0|0|0|0|0|0|0|0|0|0|0|0|0|0|0|0|0|0|0|0|0|0|0|0|0|0|0|0|0|0|0|0|0|0|0|0|0|0|0|0|0|0|0|0|0|0|0|0|0|0|0|0|0|0|0|0|0|0|0|0|0|0|0|0|0|0|0|0|0|0|0|0|0|0|0|0|0|0|0|0|0|0|0|0|0|0|0|0|0|0|0|0|0|0|0|0|0|0|0|0|0|0|0|0|0|0|0|0|0|0|0|0|0|0|0|0|0|0|0|0|0|0|0|0|0|0|0|0|0|0|0|0|0|0|0|0|0|0|0|0|0|0|0|0|0|0|0|0|0|0|0|0|0|0|0|0|0|0|0|0|0|0|0|0|0|0|0|0|0|0|0|0|0|0|0|0|0|0|0|0|0|0|0|0|0|0|0|0|0|0|0…	1	1	1	1	1	103.95	17.15	0
5mMgluc_FANCA	PRP19_HUMAN	PRP19_HUMAN	72|151	223	111.5	2	0|2|0|3|4|9|0|0|0|1|1|0|0|0|0|0|0|0|0|0|0|0|0|0|0|0|0|0|0|0|0|0|0|0|0|0|0|0|0|0|0|0|0|0|0|0|0|0|0|0|0|0|0|0|0|0|0|0|0|0|0|0|0|0|0|0|0|0|0|0|0|0|0|0|0|0|0|0|0|0|0|0|0|0|0|0|0|0|0|0|0|0|0|0|0|0|0|0|0|0|0|0|0|0|0|0|0|0|0|0|0|0|1|7|0|0|0|0|0|0|0|0|2|0|0|0|0|1|1|1|10|8|6|0|8|4|0|10|0|25|1|2|9|2|1|0|0|0|7|1|2|0|0|0|0|0|0|0|0|0|0|0|0|1|0|2|1|0|0|1|6|0|0|1|0|0|0|0|0|0|0|2|0|0|0|0|0|0|0|1|0|0|0|0|1|0|1|0|…	0.99	1	0.99	1	0.99	4.53	6.37	0
5mMgluc_FANCA	KT33B_HUMAN	KT33B_HUMAN	110|113	223	111.5	2	0|0|0|0|0|0|0|0|0|0|0|0|0|0|0|0|0|0|0|0|0|0|0|0|0|23|3|49|16|14|0|0|0|0|0|0|0|0|0|0|0|0|0|0|0|0|0|0|0|0|0|0|0|0|0|0|0|0|0|0|0|0|0|0|0|0|0|0|0|0|0|0|0|0|0|0|0|0|0|0|0|0|0|0|0|0|0|0|0|0|0|0|0|0|0|0|0|0|0|0|0|0|0|0|0|0|0|0|0|0|0|0|0|0|0|0|0|0|0|0|0|0|0|0|0|0|0|0|0|0|0|0|0|0|0|0|0|0|0|0|0|0|0|0|0|0|0|0|0|0|0|0|0|0|0|0|0|0|0|0|0|0|0|0|0|0|0|0|0|0|0|0|0|0|0|0|0|0|0|0|0|0|0|0|0|0|0|0|0|0|0|0|0|0|0|0|0|0…	0	0	0	0	0	-8.36	3.1	0.32
5mMgluc_FANCA	HUWE1_HUMAN	HUWE1_HUMAN	98|124	222	111	2	0|0|0|0|0|12|0|0|0|0|0|0|0|0|0|0|0|0|0|0|0|0|0|0|0|0|0|0|0|0|0|0|0|0|0|0|0|0|0|0|0|0|1|0|0|0|0|0|0|0|0|0|0|1|0|0|0|0|0|0|1|2|0|0|0|0|0|0|0|0|0|0|0|0|0|0|0|0|0|0|0|0|0|0|0|0|0|0|0|0|0|0|2|2|0|0|0|0|0|0|0|0|0|0|0|0|0|0|0|0|0|0|0|0|0|0|0|0|0|0|0|0|0|0|0|0|0|0|0|0|0|2|7|0|11|0|0|4|0|15|0|0|3|0|0|0|0|0|0|0|0|0|0|0|0|0|0|0|0|0|0|0|0|0|0|0|0|0|0|0|0|0|0|0|0|0|0|0|0|0|0|0|0|0|1|0|0|10|1|2|3|0|0|0|0|7|0|0…	1	1	1	1	1	71.04	8.22	0
5mMgluc_FANCA	SYVC_HUMAN	SYVC_HUMAN	109|113	222	111	2	0|2|0|10|6|1|0|0|0|0|0|0|0|0|0|0|0|0|0|0|0|0|0|0|0|0|0|0|0|0|0|0|0|0|0|0|0|0|0|0|0|0|0|0|0|0|0|0|0|0|0|0|0|0|0|0|0|0|0|0|0|0|0|0|0|0|0|0|0|0|0|0|0|0|0|0|0|0|0|0|0|0|0|0|0|0|0|0|0|0|0|0|0|0|0|0|0|0|0|0|0|0|0|0|0|0|0|0|0|0|0|0|0|5|0|0|0|0|0|0|0|0|0|0|0|0|0|2|5|0|0|0|3|0|19|0|0|0|0|47|0|0|10|0|2|0|0|1|9|0|1|0|0|0|0|0|0|0|0|0|0|0|0|0|2|0|3|0|0|1|5|0|0|4|0|0|0|0|0|0|0|0|0|0|7|0|1|1|1|3|2|0|0|1|0|5|6|0…	0.03	0.05	0.03	0.05	0.03	-4.46	3.36	0.26
5mMgluc_FANCA	TCPB_HUMAN	TCPB_HUMAN	122|100	222	111	2	0|3|0|7|17|10|17|4|3|0|0|0|0|0|0|0|0|0|0|0|0|0|0|0|0|0|0|0|0|0|0|0|0|0|0|0|0|0|0|0|0|0|0|0|0|7|0|0|0|0|0|0|0|0|0|0|0|0|0|0|0|1|0|0|0|0|0|0|0|1|0|0|0|0|0|1|2|0|0|2|0|0|0|1|0|0|0|0|0|0|0|1|0|0|0|0|0|0|0|0|0|0|0|0|0|0|0|0|0|0|0|0|0|3|0|0|2|0|0|0|0|0|1|0|0|0|0|15|17|0|1|12|11|0|17|3|1|18|0|95|1|5|22|5|7|4|0|5|69|0|2|24|14|6|2|0|0|6|2|4|8|0|0|0|0|0|0|0|0|3|15|0|0|3|0|0|0|3|0|0|0|0|0|0|25|9|11|21|16|9|…	0	0	0	0	0	-144.77	1.35	0.52
5mMgluc_FANCA	U2AF2_HUMAN	U2AF2_HUMAN	109|112	221	110.5	2	0|1|0|2|7|2|5|1|0|0|0|0|0|0|0|0|0|0|0|0|0|0|0|0|0|0|0|0|0|0|0|0|0|0|0|0|0|0|0|0|0|0|0|0|0|1|0|0|0|0|0|0|0|0|0|0|0|0|0|0|0|0|0|0|0|0|0|0|0|0|0|0|0|0|0|0|0|0|0|0|0|0|0|0|0|0|0|0|0|0|0|0|0|0|0|0|0|0|0|0|0|0|0|0|0|0|0|0|0|0|0|0|0|3|0|0|0|5|3|0|0|0|0|0|0|0|0|1|2|1|5|4|9|0|1|8|0|9|0|11|3|2|0|2|0|0|0|0|0|0|1|0|0|0|0|0|0|0|0|0|0|0|0|0|0|0|0|0|0|0|1|0|1|4|0|0|2|1|9|3|0|0|0|0|0|3|2|1|1|0|1|1|4|3|5|3|1|5|2|…	1	1	1	1	1	91.19	9.61	0
5mMgluc_FANCA	RL8_HUMAN	RL8_HUMAN	122|99	221	110.5	2	0|3|0|8|4|18|0|0|4|4|4|0|0|0|0|0|0|0|0|0|0|0|0|0|3|0|0|0|0|0|0|0|0|0|0|0|0|0|0|0|0|0|0|0|0|2|1|0|0|0|0|0|0|0|0|0|0|0|0|2|0|4|3|0|0|1|1|0|1|1|1|1|0|0|0|2|3|2|0|1|2|1|1|1|1|4|1|1|1|1|4|6|1|1|1|3|0|0|0|0|0|0|0|0|0|0|0|0|0|0|0|0|0|15|0|0|13|0|10|0|0|0|2|0|2|0|2|3|0|0|2|5|0|0|4|8|0|7|1|7|0|3|7|3|6|2|0|2|19|19|15|0|0|2|0|0|2|0|0|0|0|0|0|0|1|2|5|0|0|0|1|0|0|1|2|2|0|3|4|3|0|0|2|0|1|0|2|0|1|0|1|3|0|1|0|0|…	0.5	1	0.5	1	0.5	-6.16	3.25	0.04
5mMgluc_FANCA	RACK1_HUMAN	RACK1_HUMAN	102|118	220	110	2	6|5|0|4|21|25|0|0|0|0|0|0|0|0|0|0|0|0|0|0|0|0|0|0|3|0|0|0|0|0|0|0|0|0|0|0|0|0|0|0|0|0|0|0|0|2|0|0|0|0|1|0|0|0|0|0|1|0|0|0|0|0|0|0|0|0|0|0|0|0|0|0|0|0|0|2|3|5|0|4|2|0|0|0|0|0|0|0|0|0|2|4|0|0|0|0|0|0|0|0|0|0|0|0|0|0|0|0|0|0|0|0|0|0|0|0|1|0|4|0|0|0|1|0|0|0|3|4|4|0|5|11|8|0|14|2|0|13|0|28|3|9|29|9|7|2|0|1|47|17|10|0|0|0|0|0|0|0|0|0|0|0|0|0|0|0|1|0|0|0|5|0|0|0|0|0|0|0|4|1|0|0|0|0|0|1|2|1|0|1|5|0|0|4|0…	0.01	0.02	0.01	0.02	0.01	-13.55	2.89	0.28
5mMgluc_FANCA	MCM7_HUMAN	MCM7_HUMAN	111|109	220	110	2	0|0|0|0|17|16|4|1|0|0|0|0|0|0|0|0|0|0|0|0|0|0|0|0|0|0|2|1|3|5|0|0|0|0|0|0|0|0|0|0|0|0|0|0|0|0|0|0|0|0|0|0|0|0|0|0|0|0|0|0|0|0|0|0|0|0|0|0|0|0|0|0|0|0|0|0|0|0|0|0|0|0|0|0|0|0|0|0|0|0|0|0|0|0|0|0|0|0|0|0|0|0|0|0|0|0|0|0|0|0|0|0|0|0|0|0|0|0|0|0|0|0|0|0|0|0|4|0|0|0|17|10|9|0|19|0|0|1|0|59|1|2|7|2|2|0|0|1|3|0|0|0|0|0|8|0|0|0|0|2|0|0|2|0|0|0|0|0|0|0|2|0|0|0|0|0|0|0|0|0|0|0|0|0|7|2|2|5|6|2|6|0|2|1|1|4|3…	0	0	0	0	0	-17.45	2.75	0.4
5mMgluc_FANCA	DHX15_HUMAN	DHX15_HUMAN	112|108	220	110	2	0|3|0|3|25|47|2|0|1|5|3|0|0|0|0|0|0|0|0|0|0|0|0|0|0|0|0|0|0|0|0|0|0|0|0|0|0|0|0|0|0|0|0|0|0|0|0|0|0|0|0|0|0|0|0|0|0|0|0|0|0|0|0|0|0|0|0|0|0|0|0|0|0|0|0|0|0|0|0|0|0|0|0|0|0|0|0|0|0|0|0|1|0|0|0|0|0|0|0|0|0|0|0|0|0|0|0|0|0|0|0|0|0|2|0|1|0|0|3|0|0|0|0|0|0|1|0|3|5|4|21|11|7|0|27|13|0|10|3|59|0|4|11|4|2|1|0|1|11|0|1|0|0|0|0|0|2|0|0|0|0|4|0|0|1|1|2|0|0|2|4|0|14|3|2|4|2|1|13|5|0|17|0|0|2|1|1|2|2|0|1|12|0…	0	0	0	0	0	-36.08	2.08	0.45
5mMgluc_FANCA	AKAP9_HUMAN	AKAP9_HUMAN	114|102	216	108	2	0|0|0|0|0|0|0|0|0|0|0|0|0|0|0|0|0|0|0|0|0|0|0|0|0|0|0|0|0|0|0|0|0|0|0|0|0|0|0|0|0|0|0|0|0|0|0|0|0|0|0|0|0|0|0|0|0|0|0|0|0|0|0|0|0|0|0|0|0|0|0|0|0|0|0|0|0|0|0|0|0|0|0|0|0|0|0|0|0|0|0|0|0|0|0|0|0|0|0|0|0|0|0|0|0|0|0|0|0|0|0|0|0|0|0|0|0|0|0|0|0|0|0|0|0|0|0|0|0|0|0|0|0|0|0|0|0|0|0|0|0|0|0|0|0|0|0|0|0|0|0|0|0|0|0|0|0|0|0|0|0|0|0|0|0|0|0|0|0|0|0|0|0|0|0|0|0|0|0|0|0|0|0|0|0|0|0|0|0|0|0|0|0|0|0|0|0|0|0|0…	1	1	1	1	1	149.57	1080	0
5mMgluc_FANCA	ABCD3_HUMAN	ABCD3_HUMAN	103|112	215	107.5	2	0|0|0|1|0|0|0|0|0|0|0|0|0|0|0|0|0|0|0|0|0|0|0|0|0|0|0|0|0|0|0|0|0|0|0|0|0|0|0|0|0|0|0|0|0|0|0|0|0|0|0|0|0|0|0|0|0|0|0|0|0|0|0|0|0|0|0|0|0|0|0|0|0|0|0|0|0|0|0|0|0|0|0|0|0|0|0|0|0|0|0|0|0|0|0|0|0|0|0|0|0|0|0|0|0|0|0|0|0|0|0|0|0|0|0|0|0|0|0|0|0|0|0|0|0|0|0|1|1|0|0|1|0|0|0|12|0|0|0|6|0|0|3|0|0|0|0|0|10|0|0|0|0|0|0|0|0|0|0|0|0|0|0|0|0|0|0|0|0|0|0|0|0|1|0|0|0|3|0|0|0|0|0|0|0|0|0|0|0|0|0|0|0|0|0|0|0|0|0…	1	1	1	1	1	85.7	9.77	0
5mMgluc_FANCA	PTCD3_HUMAN	PTCD3_HUMAN	104|109	213	106.5	2	0|6|0|10|12|0|0|0|0|0|0|0|0|0|0|0|0|0|0|0|0|0|0|0|0|0|0|0|0|0|0|0|0|0|0|0|0|0|0|0|0|0|0|0|0|0|0|0|0|0|0|0|0|0|0|0|0|0|0|0|0|0|0|0|0|0|0|0|0|0|0|0|0|0|0|0|0|0|0|0|0|0|0|0|0|0|0|0|0|0|0|0|0|0|0|0|0|0|0|0|0|0|0|0|0|0|0|0|0|0|0|0|0|0|0|0|0|0|0|0|0|0|0|0|0|0|0|0|1|0|0|0|0|0|1|0|0|0|0|4|0|0|0|0|0|0|0|0|0|0|0|0|0|0|0|0|0|0|0|0|0|0|0|0|0|0|0|0|0|1|0|0|0|0|0|0|0|0|0|0|0|0|0|0|0|1|0|0|0|0|0|0|0|0|0|2|0|0|0…	1	1	1	1	1	86.93	9.68	0
5mMgluc_FANCA	TLN1_HUMAN	TLN1_HUMAN	97|116	213	106.5	2	0|0|0|0|0|8|0|0|0|0|0|0|0|0|0|0|0|0|0|0|0|0|0|0|0|0|0|0|0|0|0|0|0|0|0|0|0|0|0|0|0|0|0|0|0|0|0|0|0|0|0|0|0|0|0|0|0|0|0|0|0|0|0|0|0|0|0|0|0|0|0|0|0|0|0|0|0|0|0|0|0|0|0|0|0|0|0|0|0|0|0|0|0|0|0|0|0|0|0|0|0|0|0|0|0|0|0|0|0|0|0|0|0|0|0|0|0|0|0|0|0|0|0|0|0|0|0|0|0|0|0|0|0|0|0|0|0|0|0|0|0|0|0|0|0|0|0|0|0|0|0|0|0|0|0|0|0|0|0|0|0|0|0|0|0|0|0|0|0|0|0|0|0|0|0|0|0|0|0|0|0|0|0|0|0|0|0|0|0|0|0|0|0|0|0|0|0|0|0|0…	1	1	1	1	1	11.56	26.62	0
5mMgluc_FANCA	KRT85_HUMAN	KRT85_HUMAN	107|106	213	106.5	2	29|0|0|0|0|0|0|0|0|0|0|0|0|0|0|0|0|0|0|0|0|0|0|0|0|0|0|0|0|0|0|0|0|0|0|0|0|0|0|0|0|0|0|0|0|0|0|0|0|0|0|0|0|0|0|0|0|0|0|0|0|0|0|0|0|0|0|0|0|0|0|0|0|0|0|0|0|0|0|0|0|0|0|0|0|0|0|0|0|0|0|0|0|0|0|0|0|0|0|0|0|0|0|0|0|0|0|0|0|0|0|0|0|0|0|0|0|0|0|0|0|0|0|0|0|0|0|0|0|0|0|0|0|0|0|0|0|0|0|0|0|0|0|0|0|0|0|0|0|0|0|0|0|0|0|0|0|0|0|0|0|0|0|0|0|0|0|0|0|0|0|0|0|0|0|0|0|0|0|0|0|0|0|0|0|0|0|0|0|0|0|0|0|0|0|0|0|0|0|…	0.99	0.99	0.99	0.99	0.99	4.9	7.34	0
5mMgluc_FANCA	PTBP1_HUMAN	PTBP1_HUMAN	107|106	213	106.5	2	3|3|2|7|17|25|2|1|0|0|0|0|0|0|0|0|0|0|0|0|0|0|0|0|0|0|0|0|0|0|0|0|0|0|0|0|0|0|0|0|0|0|0|0|0|6|0|0|0|0|0|0|0|0|0|0|0|0|0|0|1|0|0|0|1|0|0|0|0|0|0|0|0|0|0|0|0|0|0|1|0|1|0|2|1|0|2|1|3|4|2|1|0|0|0|0|0|0|0|0|0|0|0|0|0|0|0|0|0|0|0|0|0|12|0|0|5|0|1|1|0|0|1|8|0|2|0|9|7|0|8|12|6|0|9|4|1|10|4|41|6|4|15|4|9|2|1|2|10|7|7|6|6|0|0|0|6|0|0|2|8|12|0|0|6|4|3|0|0|1|7|5|19|7|1|15|18|7|21|27|0|0|0|0|0|0|0|0|0|0|0|0|0…	0.79	0.84	0.79	0.84	0.79	1.04	3.13	0.01
5mMgluc_FANCA	H12_HUMAN	H12_HUMAN	103|108	211	105.5	2	0|0|0|0|50|0|3|8|6|8|5|6|5|4|8|5|3|4|7|45|65|14|13|16|0|0|0|0|0|0|2|1|2|2|0|0|0|1|0|0|1|0|2|0|1|3|1|1|3|1|1|3|0|2|1|0|0|0|1|0|0|2|2|3|2|0|0|0|0|1|1|1|0|0|1|0|0|1|2|2|1|0|0|3|5|3|2|4|1|3|1|4|1|1|3|0|0|0|0|0|3|1|4|43|29|8|0|11|0|2|2|0|0|21|0|0|18|0|35|0|1|0|0|3|0|1|0|8|16|7|34|5|3|1|12|11|0|1|15|29|0|4|20|4|2|0|11|0|26|3|7|0|0|0|0|0|10|0|0|0|0|0|0|0|8|1|4|0|1|0|3|3|0|0|4|7|2|5|1|18|0|2|4|0|15|0|8|1…	0	0	0	0	0	-119.32	1.39	0.52
5mMgluc_FANCA	K2C6A_HUMAN	K2C6A_HUMAN	209|0	209	104.5	2	239|184|219|282|0|0|0|0|9|5|4|0|0|2|2|5|7|4|1|4|19|4|6|7|70|15|31|29|31|50|11|0|2|14|2|3|1|0|0|2|1|1|10|0|11|1|3|17|2|1|11|1|0|0|0|0|5|0|1|3|3|2|2|1|8|2|1|3|0|2|3|21|8|5|3|4|5|0|2|2|1|10|9|1|2|1|2|2|5|9|1|2|5|1|0|0|3|0|0|0|0|36|8|1|3|0|0|0|0|5|13|106|180|1|2|6|0|3|0|0|15|3|6|0|32|0|0|0|1|21|8|30|100|2|124|17|16|25|5|155|215|41|19|41|7|24|1|28|98|15|9|30|22|10|28|23|0|30|28|28|40|28|2|2|9|2|4|0|2|…	0	0	0	0	0	#NAME?	0.4	0.55
5mMgluc_FANCA	ZO2_HUMAN	ZO2_HUMAN	107|101	208	104	2	0|0|0|0|0|0|0|0|0|0|0|0|0|0|0|0|0|0|0|0|0|0|0|0|0|0|0|0|0|0|0|0|0|0|0|0|0|0|0|0|0|0|0|0|0|0|0|0|0|0|0|0|0|0|0|0|0|0|0|0|0|0|0|0|0|0|0|0|0|0|0|0|0|0|0|0|0|0|0|0|0|0|0|0|0|0|0|0|0|0|0|0|0|0|0|0|0|0|0|0|0|0|0|0|0|0|0|0|0|0|0|0|0|0|0|0|0|0|0|0|0|0|0|0|0|0|0|0|0|0|0|0|0|0|0|0|0|0|0|0|0|0|0|0|0|0|0|0|0|0|0|0|0|0|0|0|0|0|0|0|0|0|0|0|0|0|0|0|0|0|0|0|0|0|0|0|0|0|0|0|0|0|0|0|0|0|0|0|0|0|0|0|0|0|0|0|0|0|0|0…	1	1	1	1	1	148.15	1040	0
5mMgluc_FANCA	UBR5_HUMAN	UBR5_HUMAN	103|103	206	103	2	0|0|0|0|0|3|0|0|0|0|0|0|0|0|0|0|0|0|0|0|0|0|0|0|0|0|0|0|0|0|0|0|0|0|0|0|0|0|0|0|0|0|0|0|0|0|0|0|0|0|0|0|0|0|0|0|0|0|0|0|0|0|0|0|0|0|0|0|0|0|0|0|0|0|0|0|0|0|0|0|0|0|0|0|0|0|0|0|0|0|0|0|0|0|0|0|0|0|0|0|0|0|0|0|0|0|0|0|0|0|0|0|0|0|0|0|0|0|0|0|0|0|0|0|0|0|0|0|0|0|0|0|0|0|0|0|0|0|0|3|0|0|0|0|0|0|0|0|0|0|0|0|0|0|0|0|0|0|0|0|0|0|0|0|0|0|0|0|0|0|0|0|0|0|0|0|0|0|0|0|0|0|0|0|0|0|0|1|0|0|0|0|0|0|0|0|0|0|0|0…	1	1	1	1	1	125.4	34.33	0
5mMgluc_FANCA	KINH_HUMAN	KINH_HUMAN	104|102	206	103	2	0|3|0|3|7|22|0|0|0|0|0|0|0|0|0|0|0|0|0|0|0|0|0|0|0|14|15|17|3|3|0|0|0|0|0|0|0|0|0|0|0|0|0|0|0|1|0|0|0|0|0|0|0|0|0|0|0|0|0|0|0|0|0|0|0|0|0|0|0|0|0|0|0|0|0|0|0|0|0|0|0|0|0|0|0|0|0|0|0|0|0|0|0|0|0|0|0|0|0|0|0|0|0|0|0|0|0|0|0|0|0|0|0|0|0|0|0|0|0|0|0|0|0|0|0|0|0|0|1|0|0|0|4|0|6|3|0|0|0|19|0|0|4|0|1|0|0|0|2|0|0|0|0|0|0|0|0|0|0|0|0|0|0|0|0|0|0|0|0|0|0|0|0|0|0|0|0|0|0|0|0|0|0|0|4|0|3|11|4|0|9|0|0|0|0|6|5…	1	1	1	1	1	56.3	5.02	0
5mMgluc_FANCA	H13_HUMAN	H13_HUMAN	104|102	206	103	2	0|0|0|18|0|0|3|6|6|8|5|3|4|2|6|5|3|2|5|45|65|13|11|16|0|0|0|0|0|0|2|1|2|2|0|0|0|1|0|0|1|0|2|0|1|3|1|1|3|1|1|3|0|2|1|0|0|0|1|0|0|2|2|3|2|0|0|0|0|1|1|1|0|0|1|0|0|1|2|2|1|0|0|3|5|3|2|4|1|3|1|4|1|1|3|0|0|0|0|0|3|1|4|41|27|8|0|10|0|2|2|0|0|21|0|0|18|0|34|0|1|0|0|3|0|1|0|8|16|7|34|5|3|1|11|10|0|1|15|29|0|4|19|4|2|0|11|0|24|3|5|0|0|0|0|0|10|0|0|0|0|0|0|0|8|1|4|0|1|0|3|3|0|0|4|7|2|5|1|18|0|2|4|0|15|0|8|1…	0	0	0	0	0	-115.52	1.38	0.52
5mMgluc_FANCA	DDX23_HUMAN	DDX23_HUMAN	107|98	205	102.5	2	0|0|0|3|3|0|0|0|0|1|0|0|0|0|0|0|0|0|0|0|0|0|0|0|0|0|0|0|0|0|0|0|0|0|0|0|0|0|0|0|0|0|0|0|0|0|0|0|0|0|0|0|0|0|0|0|0|0|0|0|0|0|0|0|0|0|0|0|0|0|0|0|0|0|0|0|0|0|0|0|0|0|0|0|0|0|0|0|0|0|0|0|0|0|0|0|0|0|0|0|0|0|0|0|0|0|0|0|0|0|0|0|0|0|0|0|0|0|0|0|0|0|0|2|0|0|0|0|0|0|4|1|1|0|5|2|0|0|0|5|0|0|1|0|1|0|0|0|0|3|0|0|0|0|0|0|0|0|0|0|0|0|0|0|0|0|2|0|0|0|1|0|0|0|0|0|0|0|0|0|0|0|0|0|1|0|0|0|0|0|0|0|0|0|0|0|0|0|0|1…	1	1	1	1	1	106.44	20.5	0
5mMgluc_FANCA	NONO_HUMAN	NONO_HUMAN	106|99	205	102.5	2	6|5|4|14|0|0|2|4|0|0|0|0|0|0|0|0|0|0|0|0|0|0|0|0|0|0|0|0|0|0|0|0|0|0|0|0|0|0|0|0|0|0|0|0|0|5|1|0|0|0|0|1|0|0|0|0|0|0|0|0|0|1|1|0|0|1|1|0|0|0|1|0|0|0|0|1|0|1|0|1|2|0|0|2|2|0|1|2|3|3|1|3|0|0|0|0|0|0|0|0|0|0|0|0|0|0|0|0|0|0|0|0|0|17|9|4|2|1|1|0|0|1|2|2|5|0|0|12|0|2|16|16|14|3|13|26|0|16|2|26|1|7|10|7|10|2|0|2|10|10|10|0|10|8|8|2|0|18|2|28|12|8|0|0|0|1|3|0|0|1|2|2|386|47|2|352|80|80|171|203|0|0|0|0|2…	0	0	0	0	0	#NAME?	0.28	0.55
5mMgluc_FANCA	FPPS_HUMAN	FPPS_HUMAN	104|99	203	101.5	2	6|4|4|7|0|0|0|0|0|0|0|0|0|0|0|0|0|0|0|0|0|0|0|0|0|0|0|0|0|0|0|0|0|0|0|0|0|0|0|0|0|0|0|0|0|0|0|0|0|0|0|0|0|0|0|0|0|0|0|0|0|0|0|0|0|0|0|0|0|0|0|0|0|0|0|0|0|0|0|0|0|0|0|0|0|0|0|0|0|0|0|0|0|0|0|0|0|0|0|0|0|0|0|0|0|0|0|0|0|0|0|0|0|0|0|0|0|0|0|0|0|0|0|0|0|0|0|0|1|0|0|0|0|0|1|0|0|0|0|7|0|1|2|1|2|0|0|0|11|0|0|0|0|0|0|0|0|0|0|0|0|0|0|0|0|0|0|0|0|0|0|0|0|0|0|0|0|0|0|0|0|0|0|0|0|0|0|0|1|0|0|0|0|0|0|0|0|0|0|…	1	1	1	1	1	88.65	11.28	0
5mMgluc_FANCA	EPIPL_HUMAN	EPIPL_HUMAN	91|112	203	101.5	2	0|0|0|0|0|0|0|0|0|0|0|0|0|0|0|0|0|0|0|0|0|0|0|0|0|0|0|0|0|0|0|0|0|0|0|0|0|0|0|0|0|0|0|0|0|0|0|0|0|0|0|0|0|0|0|0|0|0|0|0|0|0|0|0|0|0|0|0|0|0|0|0|0|0|0|0|0|0|0|0|0|0|0|0|0|0|0|0|0|0|0|0|0|0|0|0|0|0|0|0|0|0|0|0|0|0|0|0|0|0|0|0|0|0|0|0|0|0|0|0|0|0|0|0|0|0|0|0|0|0|0|0|0|0|0|0|0|0|0|0|0|0|0|0|0|0|0|0|0|0|0|0|0|0|0|0|0|0|0|0|0|0|0|0|0|0|0|0|0|0|0|0|0|0|0|0|0|0|0|0|0|0|0|0|0|0|0|0|0|0|0|0|0|0|0|0|0|0|0|0…	1	1	1	1	1	133.97	1015	0
5mMgluc_FANCA	NOP56_HUMAN	NOP56_HUMAN	103|100	203	101.5	2	0|0|0|0|3|0|0|0|0|2|0|0|0|0|0|0|0|0|0|0|0|0|0|0|0|0|0|0|0|0|0|0|0|0|0|0|0|0|0|0|0|0|0|0|0|0|0|0|0|0|0|0|0|0|0|0|0|0|0|0|0|0|0|0|0|0|0|0|0|0|0|0|0|0|0|0|0|0|0|0|0|0|0|0|0|0|0|0|0|0|1|1|0|0|0|0|0|0|0|0|0|0|0|0|0|0|0|0|0|0|0|0|0|2|0|0|0|4|0|0|0|0|0|0|0|0|0|1|1|0|31|5|6|0|30|15|0|1|4|50|0|2|22|2|2|0|0|0|23|7|4|0|0|0|0|0|0|0|0|0|0|0|0|0|0|0|0|0|0|0|0|0|3|0|0|0|7|0|4|4|0|0|0|0|0|0|0|0|0|0|0|0|0|1|0|0|3…	0	0	0	0	0	-20.91	2.51	0.42
5mMgluc_FANCA	RS4Y1_HUMAN	RS4Y1_HUMAN	106|96	202	101	2	0|0|0|0|0|0|0|1|0|2|1|0|0|0|0|0|0|0|0|0|0|0|0|0|0|0|0|0|0|0|0|0|0|0|0|0|0|0|0|0|0|0|0|0|0|4|0|0|0|0|0|0|0|0|0|0|0|0|0|0|0|1|0|0|1|0|0|0|0|0|0|0|0|0|0|1|1|1|0|1|0|0|0|0|0|0|0|0|0|0|2|1|0|0|0|0|0|0|0|0|0|0|0|0|0|0|0|0|0|0|0|0|0|4|0|0|6|0|0|0|0|0|0|0|0|0|0|0|4|0|6|1|0|1|2|5|0|0|1|11|0|2|6|2|8|0|2|1|12|7|9|0|0|0|0|0|7|0|0|0|0|0|0|0|1|1|5|0|0|0|0|2|0|0|0|24|0|3|0|6|0|5|0|0|3|0|4|3|1|0|4|0|0|0|0|1|4|0|…	1	1	1	1	1	36.93	3.96	0
5mMgluc_FANCA	RBM39_HUMAN	RBM39_HUMAN	94|107	201	100.5	2	0|0|0|2|16|14|5|1|0|0|0|0|0|0|0|0|0|0|0|0|0|0|0|0|6|0|0|0|0|0|0|0|0|0|0|0|0|0|0|0|0|0|0|0|0|0|0|0|0|0|0|0|0|0|0|0|0|0|0|0|0|0|0|0|0|0|0|0|0|0|0|0|0|0|0|0|0|0|0|0|0|0|0|0|0|0|0|0|0|0|0|0|0|0|0|0|0|0|0|0|0|0|0|0|0|0|0|0|0|0|0|0|0|0|0|5|0|6|1|0|0|3|0|0|0|0|0|0|0|1|9|5|4|0|5|6|1|7|0|18|2|1|10|1|0|2|0|1|6|1|0|0|0|0|0|0|0|0|0|0|0|0|0|0|1|0|0|0|0|0|0|0|0|0|0|0|0|1|1|1|0|2|0|0|0|1|3|2|1|1|4|0|5|6|11|7|2|…	1	1	1	1	1	56.54	5.91	0
5mMgluc_FANCA	TR150_HUMAN	TR150_HUMAN	103|98	201	100.5	2	0|0|0|3|0|2|9|0|3|11|5|0|0|0|0|0|0|0|0|0|0|0|0|0|3|0|0|0|0|0|0|0|0|0|0|0|0|0|0|0|0|0|0|0|0|0|0|0|0|0|0|0|0|0|0|0|0|0|0|0|0|0|0|0|0|0|0|0|0|0|0|0|0|0|0|0|0|0|0|0|0|0|0|0|0|0|0|0|0|0|0|0|0|0|0|0|0|0|0|0|0|0|0|0|0|0|0|0|0|0|0|0|0|2|47|45|5|44|12|7|21|64|0|0|0|0|0|0|0|1|13|26|109|0|12|9|0|109|1|73|6|1|9|1|0|0|0|0|1|5|1|0|0|0|10|0|0|0|0|0|0|0|10|6|0|2|4|0|1|0|15|0|5|2|17|26|0|0|2|16|0|1|0|0|2|2|9|3|1|…	0	0	0	0	0	-242.61	0.92	0.54
5mMgluc_FANCA	HS71A_HUMAN	HS71A_HUMAN	90|111	201	100.5	2	27|17|15|23|222|182|31|13|4|10|14|31|32|17|23|21|25|17|23|3|0|0|0|0|36|5|10|3|2|19|23|12|21|24|29|25|19|27|44|33|27|37|37|36|30|32|21|29|24|25|28|10|13|27|14|23|24|23|28|29|33|27|34|29|29|26|22|11|26|27|20|21|18|22|20|29|29|31|13|31|32|38|36|36|20|17|26|22|23|24|36|45|33|29|38|25|19|1|134|114|9|25|9|331|329|66|0|93|62|9|29|1|1|41|47|21|33|50|20|1|23|34|33|27|7|16|89|37|26|12|34|38|63|7|94|24|16|2…	0	0	0	0	0	#NAME?	0.3	0.55
5mMgluc_FANCA	CAPS1_HUMAN	CAPS1_HUMAN	108|92	200	100	2	4|9|0|11|0|0|0|0|0|0|0|0|0|0|0|0|0|0|0|0|0|0|0|0|0|0|0|0|0|0|0|0|0|0|0|0|0|0|0|0|0|0|0|0|0|0|0|0|0|0|0|0|0|0|0|0|0|0|0|0|0|0|0|0|0|0|0|0|0|0|0|0|0|0|0|0|0|0|0|0|0|0|0|0|0|0|0|0|0|0|0|0|0|0|0|0|0|0|0|0|0|0|0|0|0|0|0|0|0|0|0|0|0|0|0|0|0|0|0|0|0|0|0|0|0|0|0|0|0|0|0|0|0|0|0|0|0|0|0|0|0|0|0|0|0|0|0|0|0|0|0|0|0|0|0|0|0|0|0|0|0|0|0|0|0|0|0|0|0|0|0|0|0|0|0|0|0|0|0|0|0|0|0|0|0|0|0|0|0|0|0|0|0|0|0|0|0|0|0|…	1	1	1	1	1	75.97	10	0
5mMgluc_FANCA	SMC1A_HUMAN	SMC1A_HUMAN	101|99	200	100	2	0|3|0|0|6|6|0|0|0|0|0|0|0|0|0|0|0|0|0|0|0|0|0|0|0|0|0|0|0|0|0|0|0|0|0|0|0|0|0|0|0|0|0|0|0|1|1|0|0|0|0|1|0|0|0|0|0|0|0|0|0|0|0|0|0|0|0|0|0|0|0|0|0|0|0|0|0|0|0|0|0|0|0|0|0|0|0|0|0|0|0|0|0|0|0|0|0|0|0|0|0|1|0|0|0|0|0|0|0|0|0|0|5|1|0|0|1|0|0|0|0|0|0|0|0|0|0|1|0|0|17|4|6|0|25|3|0|1|0|50|0|0|4|0|2|1|0|1|2|13|6|0|0|0|0|0|0|0|0|0|0|0|0|0|0|0|0|0|0|0|0|0|0|0|0|0|0|0|0|0|0|0|0|0|0|0|0|0|0|0|2|0|0|1|0|2|2|1…	0	0	0	0	0	-17	2.67	0.4
5mMgluc_FANCA	ACTBL_HUMAN	ACTBL_HUMAN	0|200	200	100	2	0|0|0|0|0|0|11|10|3|16|11|0|0|5|1|1|1|4|1|2|5|2|2|2|7|0|0|0|0|0|0|0|0|0|0|0|0|0|0|0|0|0|0|0|0|4|1|0|0|1|1|1|3|0|1|0|1|1|2|2|1|2|2|2|2|2|2|2|3|3|2|1|4|0|0|2|2|2|1|2|3|5|5|3|2|3|2|2|3|2|5|2|1|0|12|27|0|0|0|0|0|0|0|4|7|2|0|0|0|1|17|2|0|9|6|2|6|2|6|0|1|5|5|0|0|6|3|57|33|28|9|13|26|8|29|25|2|19|17|41|10|14|26|14|20|5|5|8|129|2|0|22|16|24|12|28|0|20|14|16|24|18|17|5|3|6|4|7|0|1|5|2|15|59|56|18|3|9|0|1|…	0	0	0	0	0	-450.11	0.99	0.52
5mMgluc_FANCA	LRC59_HUMAN	LRC59_HUMAN	108|91	199	99.5	2	0|0|4|2|8|8|5|2|0|2|0|0|0|0|0|0|0|0|0|0|0|0|0|0|0|0|0|0|0|0|0|0|0|0|0|0|0|0|0|0|0|0|0|0|0|0|0|0|0|0|0|0|0|0|0|0|0|0|0|0|0|0|0|0|0|0|0|0|0|0|0|0|0|0|0|0|0|0|0|0|0|0|0|0|0|0|0|0|0|0|0|0|0|0|0|0|0|0|0|0|0|0|0|0|0|0|0|0|0|0|0|0|0|2|0|0|1|0|0|0|0|0|0|0|0|0|0|1|1|0|0|1|0|0|1|0|0|1|0|4|0|0|2|0|0|0|0|2|0|2|1|0|0|0|0|0|0|0|0|0|0|0|0|0|1|0|1|0|0|0|0|0|0|3|0|0|0|0|0|0|0|0|0|0|6|2|2|1|1|0|0|0|0|0|0|1|0|0|0|0…	1	1	1	1	1	82.7	12.44	0
5mMgluc_FANCA	VPP1_HUMAN	VPP1_HUMAN	94|103	197	98.5	2	0|6|0|11|0|0|0|0|0|0|0|0|0|0|0|0|0|0|0|0|0|0|0|0|0|0|0|0|0|0|0|0|0|0|0|0|0|0|0|0|0|0|0|0|0|0|0|0|0|0|0|0|0|0|0|0|0|0|0|0|0|0|0|0|0|0|0|0|0|0|0|0|0|0|0|0|0|0|0|0|0|0|0|0|0|0|0|0|0|0|0|0|0|0|0|0|0|0|0|0|0|0|0|0|0|0|0|0|0|0|0|0|0|0|0|0|0|0|0|0|0|0|0|0|0|0|0|0|0|0|0|0|0|0|0|0|0|0|0|0|0|0|0|0|0|0|0|0|0|0|0|0|0|0|0|0|0|0|0|0|0|0|0|0|0|0|0|0|0|0|0|0|0|0|0|0|0|0|0|0|0|0|0|0|0|0|0|0|0|0|0|0|0|0|0|0|0|0|0|…	1	1	1	1	1	61.12	11.59	0
5mMgluc_FANCA	SAFB1_HUMAN	SAFB1_HUMAN	96|101	197	98.5	2	0|0|0|0|0|0|0|0|0|0|0|0|0|0|0|0|0|0|0|0|0|0|0|0|2|0|0|0|0|0|0|0|0|0|0|0|0|0|0|0|0|0|0|0|0|0|0|0|0|0|0|0|0|1|0|0|1|0|0|0|0|0|0|0|0|0|0|0|0|0|0|0|0|0|0|0|0|1|0|1|0|0|0|1|1|0|0|2|2|0|0|0|0|0|0|0|0|0|0|0|0|0|0|0|0|0|0|0|0|0|0|0|0|0|0|0|0|0|2|0|0|0|0|0|0|0|0|0|0|1|16|22|16|0|11|6|0|4|0|27|0|1|9|1|1|0|0|0|2|3|0|0|0|0|0|0|0|0|0|0|0|0|0|0|0|0|0|0|0|0|0|0|0|0|0|0|0|0|0|2|0|0|0|0|0|0|0|0|0|0|0|0|0|0|0|0|1|…	1	1	1	1	1	39.69	4.02	0
5mMgluc_FANCA	SP16H_HUMAN	SP16H_HUMAN	100|97	197	98.5	2	0|0|0|6|31|8|0|0|0|0|0|0|0|0|0|0|0|0|0|0|0|0|0|0|0|0|0|0|0|0|0|0|0|0|0|0|0|0|0|0|0|0|0|0|0|0|0|0|0|0|0|0|0|0|0|0|0|2|0|0|0|0|0|0|0|0|0|0|0|0|0|0|0|0|0|0|0|0|0|0|0|0|0|3|5|0|4|1|1|3|0|0|0|0|0|0|0|0|0|0|0|0|0|0|0|0|0|0|0|0|0|0|0|0|0|0|0|0|0|0|0|0|0|0|0|0|0|0|0|0|16|15|15|0|21|7|0|0|1|53|0|2|6|2|5|0|0|0|9|2|3|0|0|0|0|0|0|0|0|0|0|0|0|0|0|0|0|0|0|0|0|0|0|9|0|0|1|0|0|7|0|0|0|0|0|0|0|0|0|0|0|0|0|0|0|0|1…	0	0	0	0	0	-27.73	2.35	0.44
5mMgluc_FANCA	ROA1_HUMAN	ROA1_HUMAN	101|95	196	98	2	0|11|0|11|11|12|7|7|0|2|2|0|0|0|0|0|0|0|0|0|0|0|0|0|0|0|14|1|0|1|0|0|0|0|0|0|0|0|0|0|0|0|0|0|0|6|8|0|0|1|1|2|1|3|0|2|2|4|1|7|1|4|5|1|2|1|0|1|2|6|2|1|0|0|0|3|5|9|3|3|9|2|3|14|10|6|13|12|9|13|5|4|0|0|0|0|0|0|0|0|0|0|0|0|0|0|0|0|0|0|0|0|0|33|0|0|13|0|6|0|0|0|0|7|0|4|0|13|13|0|28|21|12|4|12|5|0|22|16|33|9|10|23|10|17|1|5|3|15|12|7|2|8|0|0|0|1|0|0|0|0|4|3|2|8|6|8|0|0|6|10|8|25|15|0|31|20|4|15|21|0|4|0…	1	1	1	1	1	13.63	2.97	0
5mMgluc_FANCA	BCLF1_HUMAN	BCLF1_HUMAN	96|100	196	98	2	0|0|0|0|0|0|18|3|1|4|3|0|0|0|0|0|0|0|0|0|0|0|0|0|1|0|0|0|0|0|0|0|0|0|0|0|0|0|0|0|0|0|0|0|0|0|0|0|0|0|0|0|0|0|0|0|0|0|0|0|0|0|0|0|0|0|0|0|0|0|0|0|0|0|0|0|0|0|0|0|0|0|0|0|0|0|0|0|0|0|0|0|0|0|0|0|0|0|0|0|0|0|0|0|0|0|0|0|0|0|0|0|0|1|31|43|0|39|16|11|21|67|2|2|2|0|1|0|0|1|15|17|78|0|8|14|0|60|1|57|0|1|7|1|0|0|0|0|2|4|4|0|0|0|4|0|0|0|0|0|0|0|12|4|0|0|0|0|0|0|9|0|4|1|2|14|0|0|0|13|0|0|0|0|4|3|14|4|5|0|3…	0	0	0	0	0	-116.99	1.35	0.52
5mMgluc_FANCA	IF2B3_HUMAN	IF2B3_HUMAN	91|104	195	97.5	2	2|5|0|7|13|34|0|0|0|1|0|0|0|0|0|0|0|0|0|0|0|0|0|0|0|0|0|0|0|0|0|0|0|0|0|0|0|0|0|0|0|0|0|0|0|2|0|0|0|0|0|0|0|0|0|0|0|0|0|0|0|0|0|0|0|0|0|0|0|0|0|0|0|0|0|0|0|0|0|0|0|0|0|0|0|0|0|0|0|0|0|1|0|0|0|0|0|0|0|0|0|0|0|0|0|0|0|0|0|0|0|0|0|0|0|0|1|0|0|0|0|0|0|0|0|1|0|1|0|0|11|6|5|0|11|0|0|4|2|31|0|0|7|0|3|0|0|0|22|5|6|0|0|0|0|0|0|0|0|0|0|0|0|0|0|1|2|0|0|0|3|0|18|3|0|25|0|5|5|35|0|1|0|0|0|0|0|0|0|0|0|0|0|0|0|…	0.99	1	0.99	1	0.99	4.04	2.83	0
5mMgluc_FANCA	AT2B1_HUMAN	AT2B1_HUMAN	97|97	194	97	2	2|2|0|2|0|0|0|0|0|0|0|0|0|0|0|0|0|0|0|0|0|0|0|0|0|0|0|0|0|0|0|0|0|0|0|0|0|0|0|0|0|0|0|0|0|0|0|0|0|0|0|0|0|0|0|0|0|0|0|0|0|0|0|0|0|0|0|0|0|0|0|0|0|0|0|0|0|0|0|0|0|0|0|0|0|0|0|0|0|0|0|0|0|0|0|0|0|0|0|0|0|0|0|0|0|0|0|0|0|0|0|0|0|0|0|0|0|0|0|0|0|0|0|0|0|0|0|0|0|0|0|0|0|0|0|0|0|0|0|5|0|0|1|0|0|0|0|0|5|0|0|0|0|0|0|0|0|0|0|0|0|0|0|0|0|0|0|0|0|0|0|0|0|0|0|0|0|0|0|0|0|0|0|0|0|0|0|0|0|0|0|0|0|1|0|0|1|0|0|0…	1	1	1	1	1	105.09	19.4	0
5mMgluc_FANCA	SMHD1_HUMAN	SMHD1_HUMAN	100|93	193	96.5	2	0|0|0|1|0|0|0|0|0|0|0|0|0|0|0|0|0|0|0|0|0|0|0|0|0|0|0|0|0|0|0|0|0|0|0|0|0|0|0|0|0|0|0|0|0|0|0|0|0|0|0|0|0|0|0|0|0|0|0|0|0|0|0|0|0|0|0|0|0|0|0|0|0|0|0|0|0|0|0|0|0|0|0|0|0|0|0|0|0|0|0|0|0|0|0|0|0|0|0|0|0|0|0|0|0|0|0|0|0|0|0|0|0|0|0|0|0|0|0|0|0|0|0|0|0|0|0|0|0|0|0|0|0|0|0|0|0|0|0|0|0|0|0|0|0|0|0|0|0|0|0|0|0|0|0|0|0|0|0|0|0|0|0|0|0|0|0|0|0|0|0|0|0|0|0|0|0|0|0|0|0|0|0|0|0|0|0|0|0|0|0|0|0|0|0|0|0|0|0|0…	1	1	1	1	1	131.11	193	0
5mMgluc_FANCA	ATPB_HUMAN	ATPB_HUMAN	109|84	193	96.5	2	60|40|36|39|0|7|2|3|0|0|1|0|0|0|0|0|0|0|0|0|0|0|0|0|0|0|0|0|0|0|0|0|0|0|0|0|0|0|0|0|0|0|0|0|0|10|0|0|0|0|1|1|0|0|0|0|1|0|0|0|0|0|0|0|0|0|0|0|0|3|1|1|0|0|0|9|8|8|1|8|8|0|1|0|0|0|0|0|0|0|6|1|0|0|0|0|0|0|0|0|0|0|0|0|0|0|0|0|0|0|9|0|0|24|0|0|6|0|4|0|0|0|1|3|0|2|1|29|20|1|8|24|18|0|38|0|0|25|12|106|6|5|45|5|21|11|2|11|92|0|0|34|10|6|6|2|0|0|0|4|6|2|0|0|6|4|7|3|0|3|0|5|0|15|3|0|2|5|0|0|2|0|5|25|8|6|3|2…	0	0	0	0	0	-228.23	0.97	0.54
5mMgluc_FANCA	SPT6H_HUMAN	SPT6H_HUMAN	90|99	189	94.5	2	0|0|0|0|0|2|0|0|0|0|0|0|0|0|0|0|0|0|0|0|0|0|0|0|0|0|0|0|0|0|0|0|0|0|0|0|0|0|0|0|0|0|0|0|0|0|0|0|0|0|0|0|0|0|0|0|0|0|0|0|0|0|0|0|0|0|0|0|0|0|0|0|0|0|0|0|0|0|0|0|0|0|0|0|0|0|0|0|0|0|0|0|0|0|0|0|0|0|0|0|0|0|0|0|0|0|0|0|0|0|0|0|0|0|0|0|0|0|0|0|0|0|0|0|0|0|0|0|0|0|3|1|3|0|5|0|0|0|0|21|0|0|1|0|0|0|0|0|0|0|1|0|0|0|0|0|0|0|0|0|0|0|0|0|0|0|0|0|0|0|0|0|0|0|0|0|3|3|33|2|0|0|0|0|0|0|0|0|0|1|0|0|0|0|0|0|0|0|0…	1	1	1	1	1	5.59	3.5	0
5mMgluc_FANCA	AP2A1_HUMAN	AP2A1_HUMAN	95|93	188	94	2	0|4|0|13|14|13|0|0|0|0|0|0|0|0|0|0|0|0|0|0|0|0|0|0|0|0|0|0|0|0|0|0|0|0|0|0|0|0|0|0|0|0|0|0|0|0|0|0|0|0|0|0|0|0|0|0|0|0|0|0|0|0|0|0|0|0|0|0|0|0|0|0|0|0|0|0|0|0|0|0|0|0|0|0|0|0|0|0|0|0|0|0|0|0|0|0|0|0|0|0|0|0|0|0|0|0|0|0|0|0|0|0|0|2|0|0|0|0|0|0|0|0|0|0|0|0|0|1|0|0|0|0|0|0|1|1|0|1|0|14|0|0|2|0|1|0|0|0|8|0|0|0|0|0|0|0|0|0|0|0|0|0|0|0|0|0|2|0|0|0|1|0|0|2|0|0|0|0|0|0|0|0|0|0|0|0|0|0|0|0|0|0|0|0|0|0|0|0…	1	1	1	1	1	63.77	6.71	0
5mMgluc_FANCA	WAC2A_HUMAN	WAC2A_HUMAN	89|99	188	94	2	0|0|0|5|0|0|0|0|0|0|0|0|0|0|0|0|0|0|0|0|0|0|0|0|0|0|0|0|0|0|0|0|0|0|0|0|0|0|0|0|0|0|0|0|0|0|0|0|0|0|0|0|0|0|0|0|0|0|0|0|0|0|0|0|0|0|0|0|0|0|0|0|0|0|0|0|0|0|0|0|0|0|0|0|0|0|0|0|0|0|0|0|0|0|0|0|0|0|0|0|0|0|0|0|0|0|0|0|0|0|0|0|0|0|0|0|0|0|0|0|0|0|0|0|0|0|0|1|0|0|0|0|0|0|0|0|0|0|0|0|0|0|0|0|0|0|0|0|0|0|0|0|0|0|0|0|0|0|0|0|0|0|0|0|0|0|0|0|0|0|0|0|0|0|0|0|0|0|0|0|0|0|0|0|0|0|0|0|0|0|0|0|0|0|0|0|0|0|0|0…	1	1	1	1	1	30.62	31.33	0
5mMgluc_FANCA	SPTN2_HUMAN	SPTN2_HUMAN	90|98	188	94	2	0|0|0|0|0|0|0|4|0|0|1|0|0|0|0|0|0|0|0|0|0|0|0|0|0|0|0|0|0|0|0|0|0|0|0|0|0|0|0|0|0|0|0|0|0|0|0|0|0|0|0|0|0|0|0|0|0|0|0|0|0|0|0|0|0|0|0|0|0|0|0|0|0|0|0|0|0|0|0|0|0|0|0|0|0|0|0|0|0|0|0|0|0|0|0|0|0|0|0|0|0|0|0|0|0|0|0|0|0|0|0|0|0|1|0|0|0|0|0|0|0|0|0|0|0|0|0|6|4|1|0|0|1|0|1|41|1|0|0|1|0|0|0|0|0|0|0|0|18|0|0|14|10|0|2|0|0|4|2|0|0|0|0|0|0|0|0|0|0|0|0|0|1|1|0|0|8|7|1|0|0|0|0|0|0|0|0|0|0|0|0|0|0|8|0|0|0|0…	0.03	0.05	0.03	0.05	0.03	-6.51	3.19	0.27
5mMgluc_FANCA	NUMA1_HUMAN	NUMA1_HUMAN	94|94	188	94	2	0|0|0|0|0|0|0|0|0|0|0|0|0|0|0|0|0|0|0|0|0|0|0|0|0|0|0|0|0|0|0|0|0|0|0|0|0|0|0|0|0|0|0|0|0|0|0|0|0|0|0|0|0|0|0|0|0|0|0|0|0|0|0|0|0|0|0|0|0|0|0|0|0|0|0|0|0|0|0|0|0|0|0|0|0|0|0|0|0|0|0|0|0|0|0|0|0|0|0|0|0|0|0|0|0|0|0|0|0|0|0|0|0|0|0|0|0|1|0|0|0|0|0|0|0|0|0|0|0|7|3|1|7|0|9|58|0|1|0|42|0|0|5|0|0|0|0|0|11|1|0|0|0|0|0|0|0|0|0|0|0|0|0|0|0|0|0|0|0|0|0|0|0|0|0|0|0|0|0|0|0|0|0|0|0|0|0|0|0|0|0|0|0|0|0|0|0|1|…	0	0	0	0	0	-48.97	1.88	0.48
5mMgluc_FANCA	AP1B1_HUMAN	AP1B1_HUMAN	90|97	187	93.5	2	0|11|0|13|11|13|0|0|0|0|0|0|0|0|0|0|0|0|0|0|0|0|0|0|0|0|0|0|0|0|0|0|0|0|0|0|0|0|0|0|0|0|0|0|0|0|0|0|0|0|0|0|0|0|0|0|0|0|0|0|0|0|0|0|0|0|0|0|0|0|0|0|0|0|0|0|0|0|0|0|0|0|0|0|0|0|0|0|0|0|0|0|0|0|0|0|0|0|0|0|0|0|0|0|0|0|0|0|0|0|0|0|0|1|0|0|0|0|0|0|0|0|0|0|0|0|0|1|0|0|0|1|1|0|4|1|0|1|0|16|0|1|5|1|1|1|0|0|1|0|0|0|0|0|0|0|0|0|0|0|0|0|0|0|0|0|2|0|0|0|1|0|0|0|0|0|0|0|0|0|0|0|0|0|0|0|0|0|0|0|2|0|0|0|0|0|1|…	1	1	1	1	1	58.96	6.45	0
5mMgluc_FANCA	PP1B_HUMAN	PP1B_HUMAN	109|78	187	93.5	2	0|0|0|0|0|0|0|1|0|0|0|0|0|0|0|0|0|0|0|0|0|0|0|0|0|0|0|0|0|0|0|0|0|0|0|0|0|0|0|0|0|0|0|0|0|1|0|0|0|0|0|0|0|0|0|0|0|0|0|0|0|0|0|0|0|0|0|0|0|0|0|0|0|0|0|0|0|0|0|0|0|0|0|0|0|0|1|1|1|1|0|2|0|0|0|0|0|0|0|0|0|0|0|0|0|0|0|0|0|0|0|0|0|2|0|0|0|0|0|0|0|0|0|0|0|0|0|9|6|2|7|8|1|0|3|13|1|5|0|10|0|8|9|8|3|0|0|2|17|0|0|0|0|0|0|0|0|0|14|0|0|0|0|0|0|0|0|0|0|3|2|0|5|2|0|4|11|18|26|29|0|0|0|0|0|0|0|0|2|0|1|0|0|4|0|0…	1	1	1	1	1	9.94	3.4	0
5mMgluc_FANCA	WAC2C_HUMAN	WAC2C_HUMAN	93|94	187	93.5	2	0|0|0|0|0|0|0|0|0|0|0|0|0|0|0|0|0|0|0|0|0|0|0|0|0|0|0|0|0|0|0|0|0|0|0|0|0|0|0|0|0|0|0|0|0|0|0|0|0|0|0|0|0|0|0|0|0|0|0|0|0|0|0|0|0|0|0|0|0|0|0|0|0|0|0|0|0|0|0|0|0|0|0|0|0|0|0|0|0|0|0|0|0|0|0|0|0|0|0|0|0|0|0|0|0|0|0|0|0|0|0|0|0|0|0|0|0|0|0|0|0|0|0|0|0|0|0|1|0|0|0|0|0|0|0|0|0|0|0|0|0|0|0|0|0|0|0|0|0|0|0|0|0|0|0|0|0|0|0|0|0|0|0|0|0|0|0|0|0|0|0|0|0|0|0|0|0|0|0|0|0|0|0|0|0|0|0|0|0|0|0|0|0|0|0|0|0|0|0|0…	1	1	1	1	1	126.31	93.5	0
5mMgluc_FANCA	SYMC_HUMAN	SYMC_HUMAN	91|95	186	93	2	0|0|0|2|11|7|0|0|0|4|3|0|0|0|0|0|0|0|0|0|0|0|0|0|0|0|0|0|0|0|0|0|0|0|0|0|0|0|0|0|0|0|0|0|0|3|0|0|0|0|0|0|0|0|0|0|0|0|0|2|1|1|1|0|0|0|0|0|0|0|0|0|0|0|0|0|0|0|0|0|0|0|0|0|0|0|0|0|0|0|2|4|0|0|0|0|0|0|0|0|0|0|0|0|0|0|0|0|0|0|0|0|0|13|0|0|2|0|0|0|0|0|0|1|1|0|0|5|3|0|0|0|10|1|14|0|0|17|0|29|0|0|4|0|1|3|0|4|22|0|0|0|0|0|0|0|0|0|0|0|0|0|0|0|4|2|4|0|0|2|10|3|0|1|0|0|0|0|0|0|0|0|1|0|1|1|1|0|0|0|0|0|0|2|0|2…	1	1	1	1	1	31.26	3.65	0
5mMgluc_FANCA	MPCP_HUMAN	MPCP_HUMAN	102|84	186	93	2	9|13|3|14|9|0|0|0|0|1|0|0|0|0|0|0|0|0|0|0|0|0|0|0|0|0|0|0|0|0|0|0|0|0|0|0|0|0|0|0|0|1|2|1|2|1|0|1|0|0|0|0|0|0|0|0|0|0|0|0|0|0|0|0|0|0|0|0|0|0|0|0|0|2|2|0|0|4|0|1|2|0|0|0|0|0|0|0|0|0|2|2|0|1|0|0|0|0|0|0|0|0|0|0|0|0|0|0|0|0|3|0|0|2|0|0|0|1|0|0|0|0|1|0|0|0|3|0|5|0|3|2|1|0|6|6|2|21|0|13|0|3|7|3|2|8|0|13|49|0|0|0|0|0|0|0|0|0|0|0|0|0|0|0|0|0|0|0|0|0|0|0|0|0|0|0|0|0|0|0|0|0|0|0|1|0|0|0|0|0|0|1|0|3|0|0|0…	0	0	0	0	0	-23.81	2.58	0.38
5mMgluc_FANCA	VILI_HUMAN	VILI_HUMAN	93|91	184	92	2	8|23|2|39|0|0|0|0|0|0|0|0|0|0|0|0|0|0|0|0|0|0|0|0|0|0|0|0|0|0|0|0|0|0|0|0|0|0|0|0|0|0|0|0|0|0|0|0|0|0|0|0|0|0|0|0|0|0|0|0|0|0|0|0|0|0|0|0|0|0|0|0|0|0|0|0|0|0|0|0|0|0|0|0|0|0|0|0|0|0|0|0|0|0|0|0|0|0|0|0|0|0|0|0|0|0|0|0|0|0|0|0|0|0|0|0|0|0|0|0|0|0|0|0|0|0|0|0|0|0|0|0|0|0|0|0|0|0|0|0|0|0|0|0|0|0|0|0|0|0|0|0|0|0|0|0|0|0|0|0|0|0|0|0|0|0|0|0|0|0|0|0|0|0|0|0|0|0|0|0|0|0|0|0|0|0|0|0|0|0|0|0|0|0|0|0|0|0|0…	0.01	0.01	0.01	0.01	0.01	-5.68	2.97	0.29
5mMgluc_FANCA	HECD4_HUMAN	HECD4_HUMAN	83|100	183	91.5	2	0|0|0|0|0|0|0|0|0|0|0|0|0|0|0|0|0|0|0|0|0|0|0|0|0|0|0|0|0|0|0|0|0|0|0|0|0|0|0|0|0|0|0|0|0|0|0|0|0|0|0|0|0|0|0|0|0|0|0|0|0|0|0|0|0|0|0|0|0|0|0|0|0|0|0|0|0|0|0|0|0|0|0|0|0|0|0|0|0|0|0|0|0|0|0|0|0|0|0|0|0|0|0|0|0|0|0|0|0|0|0|0|0|0|0|0|0|0|0|0|0|0|0|0|0|0|0|0|0|0|0|0|0|0|0|0|0|0|0|0|0|0|0|0|0|0|0|0|0|0|0|0|0|0|0|0|0|0|0|0|0|0|0|0|0|0|0|0|0|0|0|0|0|0|0|0|0|0|0|0|0|0|0|0|0|0|0|0|0|0|0|0|0|0|0|0|0|0|0|0…	1	1	1	1	1	122.61	915	0
5mMgluc_FANCA	LAP2A_HUMAN	LAP2A_HUMAN	98|85	183	91.5	2	0|0|0|0|0|0|0|0|0|2|0|0|0|0|0|0|0|0|0|0|0|0|0|0|0|0|0|0|0|0|0|0|0|0|0|0|0|0|0|0|0|0|0|0|0|4|0|0|0|0|0|0|0|0|0|0|0|0|0|0|0|0|0|0|0|0|0|0|0|0|0|0|0|0|0|0|0|1|0|0|0|0|0|0|0|0|0|0|0|0|0|0|0|0|0|0|0|0|0|0|0|0|0|0|0|0|0|0|0|0|0|0|0|6|3|0|2|0|0|1|0|1|0|4|0|3|0|7|4|0|4|7|5|0|10|6|0|11|4|28|0|0|3|0|0|0|0|2|33|0|0|0|0|0|0|0|0|0|0|0|0|0|0|0|2|2|2|0|0|0|0|1|0|1|1|0|0|4|4|16|0|0|0|0|0|0|0|0|0|0|1|0|1|2|1|0|2|…	1	1	1	1	1	9.18	3	0
5mMgluc_FANCA	ECHB_HUMAN	ECHB_HUMAN	84|99	183	91.5	2	32|38|16|28|5|4|0|0|0|0|0|0|0|0|0|0|0|0|0|0|0|0|0|0|0|0|0|0|0|0|0|0|0|0|0|0|0|0|0|0|0|0|0|0|0|0|0|0|0|0|0|0|0|0|0|0|0|0|0|0|0|0|0|0|0|0|0|0|0|0|0|0|0|0|0|0|0|0|0|0|0|0|0|0|0|0|0|0|0|0|0|0|0|0|0|0|0|0|0|0|0|0|0|0|0|0|0|0|0|0|0|0|0|0|0|0|1|0|0|0|0|0|0|0|0|0|0|1|0|0|0|1|3|0|6|10|0|5|0|9|0|1|5|1|3|0|0|0|5|0|0|0|0|0|0|0|0|0|0|0|0|0|0|0|0|0|0|0|0|0|0|0|0|3|0|0|0|2|0|0|0|0|0|0|0|0|0|0|0|0|0|0|0|0|0|0|0|…	0.5	1	0.5	1	0.5	-6.32	2.61	0.04
5mMgluc_FANCA	ALDOA_HUMAN	ALDOA_HUMAN	103|80	183	91.5	2	13|20|79|35|40|28|0|3|0|0|0|0|0|1|0|0|0|1|0|0|0|0|0|0|0|0|0|0|0|0|0|0|0|0|0|0|0|0|0|0|0|0|0|0|0|5|0|0|0|1|2|3|0|0|0|0|1|0|0|0|0|2|1|0|0|1|0|0|1|6|1|0|2|0|0|3|2|2|4|4|2|1|1|2|1|0|1|1|1|0|0|0|0|0|0|0|0|0|0|0|0|0|0|0|0|0|0|0|0|0|8|0|0|1|0|0|2|0|1|0|0|0|0|0|0|0|0|11|6|0|0|10|6|0|14|0|0|14|0|62|1|11|20|11|14|3|0|7|72|6|4|10|4|0|2|0|0|4|0|6|8|0|0|0|0|0|0|0|0|0|0|0|0|0|0|0|0|1|0|0|0|0|0|0|2|0|1|6|8|7|11…	0	0	0	0	0	-150.21	1.21	0.52
5mMgluc_FANCA	ACON_HUMAN	ACON_HUMAN	93|89	182	91	2	11|25|3|17|11|5|0|0|0|0|0|0|0|0|0|0|0|0|0|0|0|0|0|0|0|0|0|0|0|0|0|0|0|0|0|0|0|0|0|0|0|0|0|0|0|0|0|0|0|0|0|0|0|0|0|0|0|0|0|0|0|0|0|0|0|0|0|0|0|0|0|0|0|0|0|0|0|0|0|0|0|0|0|0|0|0|0|0|0|0|0|0|0|0|0|0|0|0|0|0|0|0|0|0|0|0|0|0|0|0|0|0|0|0|0|0|0|0|0|0|0|0|0|0|0|0|0|0|0|0|0|0|0|0|0|0|0|0|0|0|0|0|0|0|0|0|0|0|0|0|0|0|0|0|0|0|0|0|0|0|0|0|0|0|0|0|0|0|0|0|0|0|0|0|0|0|0|0|0|0|0|0|0|0|0|0|0|0|0|0|0|0|0|0|0|0|0|0…	1	1	1	1	1	30.12	4.33	0
5mMgluc_FANCA	PABP4_HUMAN	PABP4_HUMAN	88|94	182	91	2	0|4|0|7|20|30|0|0|0|2|1|0|0|0|0|0|0|0|0|0|0|0|0|0|0|0|0|0|0|0|0|0|0|0|0|0|0|0|0|0|0|0|3|1|0|1|0|0|0|0|1|0|0|0|0|0|0|0|0|0|0|0|1|0|0|0|0|0|0|0|0|0|0|0|0|3|2|1|0|0|1|0|0|0|0|0|0|0|1|0|3|3|0|1|0|0|0|0|0|0|0|0|0|0|0|0|0|0|0|0|0|0|0|10|2|0|3|0|3|0|0|0|4|2|0|3|2|5|3|0|2|8|5|0|11|1|0|6|3|37|2|1|13|1|9|0|0|0|31|5|7|0|0|0|0|0|0|0|0|2|2|0|0|0|1|4|2|0|0|2|5|5|72|2|0|55|8|10|13|38|0|0|0|0|0|0|1|0|2|0|0|1|0|2…	0	0	0	0	0	-98.23	1.43	0.51
5mMgluc_FANCA	THOC2_HUMAN	THOC2_HUMAN	99|82	181	90.5	2	0|0|0|0|3|0|1|2|0|0|0|0|0|0|0|0|0|0|0|0|0|0|0|0|0|0|0|0|0|0|0|0|0|0|0|0|0|0|0|0|0|0|0|0|0|0|0|0|0|0|0|0|0|0|0|0|0|0|0|0|0|0|0|0|0|0|0|0|0|0|0|0|0|0|0|0|0|0|0|0|0|0|0|0|0|0|0|0|0|0|0|0|0|0|0|0|0|0|0|0|0|0|0|0|0|0|0|0|0|0|0|0|0|0|0|0|0|0|0|0|0|0|0|0|0|0|0|0|0|0|4|0|0|0|2|3|0|1|0|17|0|0|0|0|1|0|0|0|0|0|0|0|0|0|0|0|0|0|0|0|0|0|0|0|0|0|0|0|0|0|0|0|0|0|0|0|0|0|0|0|0|0|0|0|0|0|0|0|0|0|0|0|0|0|0|2|0|0|0|…	1	1	1	1	1	7.55	8.62	0
5mMgluc_FANCA	COPG1_HUMAN	COPG1_HUMAN	93|88	181	90.5	2	1|2|0|0|6|2|0|0|0|0|0|0|0|0|0|0|0|0|0|0|0|0|0|0|0|0|0|0|0|0|0|0|0|0|0|0|0|0|0|0|0|0|0|0|0|0|0|0|0|0|0|0|0|0|0|0|0|0|0|0|0|0|0|0|0|0|0|0|0|0|0|0|0|0|0|0|0|0|0|0|0|0|0|0|0|0|0|0|0|0|0|0|0|0|0|0|0|0|0|0|0|0|0|0|0|0|0|0|0|0|0|0|0|0|0|0|0|0|0|0|0|0|0|0|0|0|0|0|0|0|0|0|0|0|0|0|0|0|0|0|0|0|0|0|0|0|0|0|0|0|0|0|0|0|0|0|0|0|0|0|0|0|0|0|0|0|0|0|0|0|0|0|0|0|0|0|0|0|0|0|0|0|0|0|0|0|0|0|0|0|0|0|0|0|0|0|0|0|0|0…	1	1	1	1	1	42.24	22.62	0
5mMgluc_FANCA	SSRP1_HUMAN	SSRP1_HUMAN	97|83	180	90	2	0|2|0|3|29|17|0|0|0|0|0|0|0|0|0|0|0|0|0|0|0|0|0|0|0|0|0|0|0|0|0|0|0|0|0|0|0|0|0|0|0|0|0|0|0|0|0|0|0|0|0|0|1|0|0|0|0|0|0|0|0|0|0|0|0|0|0|0|0|0|0|0|0|0|0|0|0|0|0|0|0|0|0|2|3|0|2|2|3|3|0|0|0|0|0|0|0|0|0|0|0|0|0|0|0|0|0|0|0|0|0|0|0|0|0|0|0|0|0|0|0|0|0|0|0|0|0|0|1|0|9|9|8|0|5|7|0|0|1|25|0|2|4|2|4|0|0|0|4|2|1|0|0|0|0|0|0|0|0|0|0|0|0|0|0|0|0|0|0|0|0|0|0|3|0|0|1|0|0|5|0|0|0|0|0|0|0|0|0|0|0|0|0|0|0|0|0|0|…	1	1	1	1	1	17.5	3.33	0
5mMgluc_FANCA	H10_HUMAN	H10_HUMAN	49|129	178	89	2	0|0|0|0|0|0|0|0|0|0|0|0|0|0|2|0|0|0|1|0|0|0|0|0|0|0|0|0|0|0|0|0|0|0|0|0|0|0|0|0|0|0|0|0|0|0|0|0|0|0|0|0|0|0|0|0|0|0|0|0|0|0|0|0|0|0|0|0|0|0|0|0|0|0|0|0|0|0|0|0|0|0|0|0|0|0|0|0|0|0|0|0|0|0|0|0|0|0|0|0|0|0|0|0|0|0|0|0|0|0|0|0|0|0|0|0|0|0|4|0|0|0|0|0|0|0|0|0|0|0|5|0|0|0|0|0|0|0|1|3|0|0|0|0|0|0|0|0|0|0|0|0|0|0|0|0|0|0|0|0|0|0|0|0|1|0|0|0|0|0|0|0|0|0|2|0|0|0|0|0|0|0|0|0|0|0|0|0|0|0|0|0|0|0|0|0|0|0|0|0…	1	1	1	1	1	44.13	19.78	0
5mMgluc_FANCA	RL5_HUMAN	RL5_HUMAN	91|87	178	89	2	0|2|0|5|11|11|0|0|0|2|0|0|0|0|0|0|0|0|0|0|0|0|0|0|0|0|0|0|0|0|0|0|0|0|0|0|0|0|0|0|0|0|0|0|0|2|1|0|0|0|0|0|0|0|0|0|0|0|0|2|1|1|1|0|1|0|0|0|0|0|0|0|0|0|0|1|5|4|0|3|2|1|0|3|3|4|4|4|3|4|5|5|0|0|0|0|0|0|0|0|0|0|0|0|0|0|0|0|0|0|0|0|0|8|0|0|7|0|26|0|0|0|0|1|0|0|0|0|6|0|5|5|3|0|9|5|0|1|2|20|0|0|12|0|5|0|0|1|7|16|12|14|10|0|2|0|0|2|0|2|0|0|0|1|5|3|6|0|0|0|4|1|1|2|0|0|0|4|0|2|0|0|2|0|0|0|0|0|0|0|0|0|0|2|0|…	0	0	0	0	0	-35.12	2.14	0.46
5mMgluc_FANCA	FKB15_HUMAN	FKB15_HUMAN	95|81	176	88	2	0|0|0|0|0|0|0|0|0|0|0|0|0|0|0|0|0|0|0|0|0|0|0|0|0|0|0|0|0|0|0|0|0|0|0|0|0|0|0|0|0|0|0|0|0|0|0|0|0|0|0|0|0|0|0|0|0|0|0|0|0|0|0|0|0|0|0|0|0|0|0|0|0|0|0|0|0|0|0|0|0|0|0|0|0|0|0|0|0|0|0|0|0|0|0|0|0|0|0|0|0|0|0|0|0|0|0|0|0|0|0|0|0|0|0|0|0|0|0|0|0|0|0|0|0|0|0|0|0|0|0|0|0|0|0|0|0|0|0|0|0|0|0|0|0|0|0|0|0|0|0|0|0|0|0|0|0|0|0|0|0|0|0|0|0|0|0|0|0|0|0|0|0|0|0|0|0|0|0|0|0|0|0|0|0|0|0|0|0|0|0|0|0|0|0|0|0|0|0|0…	1	1	1	1	1	119.77	880	0
5mMgluc_FANCA	PUF60_HUMAN	PUF60_HUMAN	89|87	176	88	2	0|3|0|5|12|6|7|1|0|2|1|0|0|0|0|0|0|0|0|0|0|0|0|0|12|0|0|0|0|0|0|0|0|0|0|0|0|0|0|0|0|0|0|0|0|0|0|0|0|0|0|0|0|0|0|0|0|0|0|0|0|0|0|0|0|0|0|0|0|0|0|0|0|0|0|0|0|0|0|0|0|0|0|0|0|0|0|0|0|0|0|0|0|0|0|0|0|0|0|0|0|0|0|0|0|0|0|0|0|0|0|0|0|0|0|0|0|0|1|0|0|0|0|0|0|0|0|2|2|0|6|3|3|0|1|4|0|16|0|22|49|3|6|3|4|0|0|0|1|1|2|0|0|0|0|0|0|0|0|0|0|0|0|0|0|0|1|0|0|0|0|0|0|1|0|0|1|0|2|2|0|0|0|0|3|2|2|4|1|0|1|0|7|1|4|11|5…	0	0	0	0	0	-20.67	2.48	0.42
5mMgluc_FANCA	SMC4_HUMAN	SMC4_HUMAN	80|95	175	87.5	2	0|0|0|0|9|14|0|0|0|0|0|0|0|0|0|0|0|0|0|0|0|0|0|0|0|0|0|0|0|0|0|0|0|0|0|0|0|0|0|0|0|0|0|0|0|0|0|0|0|0|0|0|0|0|0|0|0|0|0|0|0|0|0|0|0|0|0|0|0|0|0|0|0|0|0|0|0|0|0|0|0|0|0|0|0|0|0|0|0|0|0|1|0|0|0|0|0|0|0|0|0|0|0|0|0|0|0|0|0|0|0|0|0|1|0|0|0|0|0|0|0|0|0|0|0|0|0|0|0|0|1|0|4|0|6|1|0|2|0|26|0|0|2|0|1|0|0|1|3|12|8|0|0|0|0|0|0|0|0|0|0|0|0|0|0|0|0|0|0|0|2|0|0|0|0|0|0|0|0|0|0|0|0|0|0|0|0|0|0|1|5|0|0|0|1|8|0|0|…	1	1	1	1	1	8.08	4.38	0
5mMgluc_FANCA	ZCHC3_HUMAN	ZCHC3_HUMAN	92|83	175	87.5	2	0|0|0|1|0|0|0|0|0|0|0|0|0|0|0|0|0|0|0|0|0|0|0|0|0|0|0|0|0|0|0|0|0|0|0|0|0|0|0|0|0|0|0|0|0|0|0|0|0|0|0|0|0|0|0|0|0|0|0|0|0|0|0|0|0|0|0|0|0|0|0|0|0|0|0|0|0|0|0|0|0|0|0|0|0|0|0|0|0|0|0|0|0|0|0|0|0|0|0|0|0|0|0|0|0|0|0|0|0|0|0|0|0|1|0|0|2|0|0|0|0|0|0|0|0|0|0|0|0|0|0|0|0|0|0|0|0|1|0|0|0|0|0|0|0|0|0|0|0|0|0|0|0|0|0|0|0|0|0|0|0|0|0|0|0|0|0|0|0|0|0|0|1|0|0|3|0|2|2|5|0|0|0|0|0|0|0|0|0|0|0|0|0|0|0|0|0|0|0|0…	1	1	1	1	1	91.7	21.88	0
5mMgluc_FANCA	SERA_HUMAN	SERA_HUMAN	88|87	175	87.5	2	0|2|0|4|36|40|0|0|0|0|0|0|0|0|0|0|0|0|0|0|0|0|0|0|0|0|0|0|0|2|0|0|0|0|0|0|0|0|0|0|0|0|0|0|0|3|0|0|0|0|0|0|0|0|0|0|0|0|0|0|0|1|0|0|0|0|0|0|0|0|0|0|0|0|0|3|1|1|0|2|1|0|0|0|0|0|0|0|0|0|0|1|0|0|0|0|0|0|0|0|0|0|0|0|0|0|0|0|0|0|0|0|0|2|0|0|1|0|2|0|0|0|5|0|0|0|2|6|9|0|3|12|24|0|26|0|0|21|0|36|2|3|9|3|4|8|0|10|40|0|0|4|1|0|0|0|0|0|0|4|0|0|0|0|0|0|0|0|0|0|0|0|0|3|0|0|0|0|0|0|0|0|0|0|1|0|1|3|3|2|7|0|1|6|5|…	0	0	0	0	0	-18.74	2.19	0.41
5mMgluc_FANCA	TCPZ_HUMAN	TCPZ_HUMAN	94|81	175	87.5	2	0|4|0|7|25|12|10|9|0|0|0|0|0|0|0|0|0|0|0|0|0|0|0|0|0|0|0|0|0|0|0|0|0|0|0|0|0|0|0|0|0|0|0|0|0|5|1|0|0|0|0|0|0|0|0|0|0|0|0|0|0|0|1|1|0|0|0|0|0|1|0|0|0|0|0|1|1|1|0|1|1|0|0|0|0|0|0|0|0|0|0|0|0|0|0|0|0|0|0|0|0|0|0|0|0|0|0|0|0|0|0|0|0|4|0|0|0|0|1|0|0|0|0|0|0|0|0|9|15|0|1|8|8|0|17|1|0|11|0|65|2|8|20|8|10|4|0|3|40|3|1|14|0|0|0|0|0|0|2|0|4|0|0|1|2|0|1|0|0|7|15|0|0|3|0|0|1|1|0|0|0|0|0|2|25|13|15|17|11|5|21…	0	0	0	0	0	-94.66	1.46	0.51
5mMgluc_FANCA	PLPL6_HUMAN	PLPL6_HUMAN	90|83	173	86.5	2	0|0|0|1|0|0|0|0|0|0|0|0|0|0|0|0|0|0|0|0|0|0|0|0|0|0|0|0|0|0|0|0|0|0|0|0|0|0|0|0|0|0|0|0|0|0|0|0|0|0|0|0|0|0|0|0|0|0|0|0|0|0|0|0|0|0|0|0|0|0|0|0|0|0|0|0|0|0|0|0|0|0|0|0|0|0|0|0|0|0|0|0|0|0|0|0|0|0|0|0|0|0|0|0|0|0|0|0|0|0|0|0|0|0|0|0|0|0|0|0|0|0|0|0|0|0|0|0|0|0|0|0|0|0|0|0|0|0|0|1|0|0|0|0|0|0|0|0|0|0|0|0|0|0|0|0|0|0|0|0|0|0|0|0|0|0|0|0|0|0|0|0|0|0|0|0|0|0|0|0|0|0|0|0|0|0|0|0|0|0|0|0|0|0|0|0|0|0|0|0…	1	1	1	1	1	112.17	86.5	0
5mMgluc_FANCA	TCPD_HUMAN	TCPD_HUMAN	89|84	173	86.5	2	2|4|0|11|27|14|7|8|0|0|0|0|0|0|0|1|1|0|0|0|0|0|0|0|0|0|0|0|0|0|0|0|0|0|0|0|0|0|0|0|0|0|1|0|0|9|0|0|0|1|0|0|0|0|0|0|0|0|0|0|0|1|3|0|1|0|0|0|0|0|0|0|0|0|0|1|2|3|0|1|1|0|0|1|0|0|0|0|0|0|0|0|0|0|0|0|0|0|0|0|0|0|0|0|0|0|0|0|0|0|0|0|0|4|0|0|5|0|2|0|0|0|0|0|0|0|0|6|7|0|1|7|17|0|29|2|0|22|0|53|1|3|17|3|7|3|0|4|62|2|2|2|0|0|0|0|0|0|0|6|14|0|4|0|0|0|0|0|0|1|9|0|0|5|0|0|0|1|0|0|0|0|0|0|23|8|10|14|12|8|14|0|…	0	0	0	0	0	-81.85	1.5	0.51
5mMgluc_FANCA	COPB_HUMAN	COPB_HUMAN	96|76	172	86	2	0|0|0|3|4|0|0|0|0|0|0|0|0|0|0|0|0|0|0|0|0|0|0|0|0|0|0|0|0|0|0|0|0|0|0|0|0|0|0|0|0|0|0|0|0|0|0|0|0|0|0|0|0|0|0|0|0|0|0|0|0|0|0|0|0|0|0|0|0|0|0|0|0|0|0|0|0|0|0|0|0|0|0|0|0|0|0|0|0|0|0|0|0|0|0|0|0|0|0|0|0|0|0|0|0|0|0|0|0|0|0|0|0|2|0|0|0|0|0|0|0|0|0|0|0|0|0|0|0|0|0|0|4|0|3|0|0|2|0|18|0|0|2|0|0|2|0|3|5|0|0|0|0|0|0|0|0|0|0|0|0|0|0|0|0|0|0|0|0|0|0|0|0|0|0|0|0|0|0|0|0|0|0|0|1|0|1|4|3|1|8|0|0|1|0|0|0|0|0|…	1	1	1	1	1	11.28	6.62	0
5mMgluc_FANCA	SR140_HUMAN	SR140_HUMAN	92|79	171	85.5	2	0|0|0|0|0|0|3|1|0|2|1|0|0|0|0|0|0|0|0|0|0|0|0|0|0|0|0|0|0|0|0|0|0|0|0|0|0|0|0|0|0|0|0|0|0|0|0|0|0|0|0|0|0|0|0|0|0|0|0|0|0|0|0|0|0|0|0|0|0|0|0|0|0|0|0|0|0|0|0|0|0|0|0|0|0|0|0|0|0|0|0|0|0|0|0|0|0|0|0|0|0|0|0|0|0|0|0|0|0|0|0|0|0|1|0|0|1|0|0|0|0|0|0|1|0|0|0|0|0|0|4|2|4|0|4|3|0|3|0|10|0|0|0|0|0|0|0|0|0|3|0|0|0|0|0|0|2|0|0|0|0|0|2|0|2|0|1|0|0|3|2|1|0|0|1|0|2|0|6|2|0|8|0|0|0|6|3|0|0|0|1|10|0|0|0|2|0|0|1…	1	1	1	1	1	53.9	7.12	0
5mMgluc_FANCA	H2A2A_HUMAN	H2A2A_HUMAN	85|84	169	84.5	2	6|6|0|15|0|0|0|0|0|0|0|0|0|0|0|0|0|0|0|0|0|0|0|0|0|0|0|0|0|1|0|0|0|0|0|0|0|0|0|0|0|0|0|0|0|0|0|0|0|0|0|0|0|0|0|0|0|0|0|0|0|0|0|0|0|0|0|0|0|0|0|0|0|0|0|0|0|0|0|0|0|0|0|0|0|0|0|0|0|0|0|0|0|0|0|0|0|0|0|0|0|0|0|0|0|0|0|0|0|0|0|0|0|0|0|0|0|0|0|0|0|0|0|0|0|0|0|0|0|0|0|0|0|0|0|0|0|0|0|0|0|0|0|0|0|0|0|0|0|0|0|0|0|0|0|0|0|0|0|0|0|0|0|0|0|0|0|0|0|0|0|0|0|0|0|0|0|0|0|0|0|0|0|0|0|0|0|0|0|0|0|0|0|0|0|0|0|0|0|…	1	1	1	1	1	14.2	8.05	0
5mMgluc_FANCA	RPN2_HUMAN	RPN2_HUMAN	92|76	168	84	2	2|0|0|2|3|0|0|0|0|0|0|0|0|0|0|0|0|0|0|0|0|0|0|0|0|0|0|0|0|0|0|0|0|0|0|0|0|0|0|0|0|0|0|0|0|0|0|0|0|0|0|0|0|0|0|0|0|0|0|0|0|0|0|0|0|0|0|0|0|0|0|0|0|0|0|1|1|1|0|1|0|0|0|0|0|0|0|0|0|0|0|0|0|0|0|0|0|0|0|0|0|0|0|0|0|0|0|0|0|0|0|0|0|2|0|0|0|0|0|0|0|0|0|0|0|0|0|7|4|0|1|6|1|0|4|0|0|2|0|29|0|1|8|1|0|1|0|2|12|1|0|0|0|0|0|0|0|0|0|0|0|0|0|0|1|0|0|0|0|0|0|0|0|0|0|0|0|4|0|0|0|0|1|1|1|0|0|0|0|0|0|0|0|2|0|0|2|0|0…	0.95	1	0.95	1	0.95	2.11	4.1	0
5mMgluc_FANCA	AT2B4_HUMAN	AT2B4_HUMAN	79|89	168	84	2	0|0|0|0|0|0|0|0|0|0|0|0|0|0|0|0|0|0|0|0|0|0|0|0|0|0|0|0|0|0|0|0|0|0|0|0|0|0|0|0|0|0|0|0|0|0|0|0|0|0|0|0|0|0|0|0|0|0|0|0|0|0|0|0|0|0|0|0|0|0|0|0|0|0|0|0|0|0|0|0|0|0|0|0|0|0|0|0|0|0|0|0|0|0|0|0|0|0|0|0|0|0|0|0|0|0|0|0|0|0|0|0|0|0|0|0|0|0|0|0|0|0|0|0|0|0|0|0|0|0|0|0|0|0|0|0|0|0|0|3|0|0|0|0|0|0|0|0|3|0|0|0|0|0|0|0|0|0|0|0|0|0|0|0|0|0|0|0|0|0|0|0|0|0|0|0|0|0|0|0|0|0|0|0|0|0|0|0|0|0|0|0|0|1|0|0|1|0|0|0…	1	1	1	1	1	92.16	28	0
5mMgluc_FANCA	PRC2A_HUMAN	PRC2A_HUMAN	75|92	167	83.5	2	0|0|0|0|0|4|0|1|0|1|0|0|0|0|0|0|0|0|0|0|0|0|0|0|0|2|1|0|0|3|0|0|0|0|0|0|0|0|0|0|0|0|0|0|0|0|0|0|0|0|0|0|0|0|0|0|0|0|0|0|0|0|0|0|0|0|0|0|0|0|0|0|0|0|0|0|0|0|0|0|0|0|0|0|0|0|0|0|0|0|0|0|0|0|0|0|0|0|0|0|0|0|0|0|0|0|0|0|0|0|0|0|0|0|0|0|0|0|0|0|0|0|0|0|0|0|0|0|0|0|0|0|4|0|0|0|0|2|0|2|0|0|0|0|0|0|0|0|0|3|1|0|0|0|0|0|0|0|0|0|0|0|0|0|0|0|0|0|0|0|0|0|4|0|0|0|0|0|0|0|0|0|0|0|0|0|0|0|0|0|0|0|0|1|1|0|2|1|0|0…	1	1	1	1	1	80.86	20.88	0
5mMgluc_FANCA	EIF3B_HUMAN	EIF3B_HUMAN	84|83	167	83.5	2	0|2|0|10|31|22|1|1|0|0|0|0|0|0|0|0|0|0|0|0|0|0|0|0|0|0|0|0|0|0|0|0|0|0|0|0|0|0|0|0|0|0|0|0|0|0|0|0|0|0|0|0|0|0|0|0|0|0|0|0|0|0|0|0|0|0|0|0|0|0|0|0|0|0|0|0|0|0|0|0|0|0|0|0|0|0|0|0|0|0|0|0|0|0|0|0|0|0|0|0|0|0|0|0|0|0|0|0|0|0|0|0|0|3|0|0|2|0|0|0|0|0|0|0|0|0|0|1|2|0|0|3|11|0|17|0|0|5|0|42|1|0|12|0|4|0|0|0|28|4|1|12|20|0|0|0|0|0|0|0|0|0|0|0|2|6|4|0|0|0|9|2|0|0|0|0|0|0|1|0|0|0|0|0|4|3|5|0|2|0|2|0|0|1|0…	0	0	0	0	0	-17.27	2.29	0.4
5mMgluc_FANCA	CDC5L_HUMAN	CDC5L_HUMAN	86|80	166	83	2	0|2|0|3|8|12|0|0|0|1|0|0|0|0|0|0|0|0|0|0|0|0|0|0|0|0|0|0|0|0|0|0|0|0|0|0|0|0|0|0|0|0|0|0|0|0|0|0|0|0|0|0|0|0|0|0|0|0|0|0|0|0|0|0|0|0|0|0|0|0|0|0|0|0|0|0|0|0|0|0|0|0|0|0|0|0|0|0|0|0|0|0|0|0|0|0|0|0|0|0|0|0|0|0|0|0|0|0|0|0|0|0|0|0|0|0|2|0|0|0|0|0|0|0|0|0|0|0|0|0|9|1|10|0|8|1|0|5|0|34|0|0|2|0|0|0|0|0|6|1|1|0|0|0|0|0|0|0|0|0|0|0|0|0|0|0|1|0|0|0|4|0|0|0|0|0|0|0|1|0|0|2|0|0|0|0|0|0|0|0|0|0|0|0|0|0|0|0|…	0.54	0.77	0.54	0.77	0.54	-0.78	3.61	0.03
5mMgluc_FANCA	PAIRB_HUMAN	PAIRB_HUMAN	82|82	164	82	2	0|1|0|2|0|14|6|13|0|0|0|0|0|0|0|0|0|0|0|0|0|0|0|0|0|0|0|0|0|0|0|0|0|0|0|0|0|0|0|0|0|0|0|0|0|4|0|0|0|0|0|1|0|0|0|0|0|0|0|0|0|0|0|0|0|0|0|0|0|0|0|1|0|0|0|1|0|0|0|0|0|0|0|0|0|0|0|0|0|0|1|1|0|0|0|0|0|0|0|0|0|0|0|0|0|0|0|0|0|0|0|0|0|16|0|0|8|0|1|0|0|0|0|4|0|2|0|8|2|0|1|1|2|0|4|2|0|9|0|6|0|2|0|2|0|0|0|0|11|28|16|2|0|0|0|0|0|0|0|2|0|0|7|0|1|3|2|0|0|0|3|0|0|0|0|0|0|1|3|8|0|2|0|0|10|4|11|3|3|0|7|0|4|4|4|2…	1	1	1	1	1	14.78	2.98	0
5mMgluc_FANCA	ATPO_HUMAN	ATPO_HUMAN	95|69	164	82	2	10|14|0|16|9|0|5|0|0|0|0|0|0|0|0|0|0|0|0|0|0|0|0|0|0|0|0|0|0|0|0|0|0|0|0|0|0|0|0|0|0|0|0|0|0|2|0|0|0|0|0|0|0|0|0|0|0|0|0|0|0|0|0|0|0|0|0|0|0|0|0|0|0|0|0|0|0|0|0|0|0|0|0|0|0|0|0|0|0|0|0|0|0|0|0|0|0|0|0|0|0|0|0|0|0|0|0|0|0|0|0|0|0|0|0|0|0|0|0|0|0|0|0|0|0|0|0|6|1|0|1|4|0|0|4|0|0|3|0|8|0|0|6|0|2|0|0|0|9|0|0|0|0|0|0|0|0|0|0|0|0|0|0|0|0|0|1|0|0|0|0|0|0|1|0|0|0|0|0|0|0|0|0|0|1|0|0|0|0|0|0|0|0|1|0|0|0|0|…	1	1	1	1	1	35.39	5.47	0
5mMgluc_FANCA	SRP72_HUMAN	SRP72_HUMAN	78|86	164	82	2	0|0|0|0|3|9|0|1|0|0|0|0|0|0|0|0|0|0|0|0|0|0|0|0|0|0|0|0|0|0|0|0|0|0|0|0|0|0|0|0|0|0|0|0|0|0|0|0|0|0|0|0|0|0|0|0|0|0|0|0|0|0|0|0|0|0|0|0|0|0|0|0|0|0|0|0|0|0|0|0|0|0|0|0|0|0|0|0|0|0|0|0|0|0|0|0|0|0|0|0|0|0|0|0|0|0|0|0|0|0|0|0|0|0|0|0|0|0|0|0|0|0|0|0|0|0|0|0|0|0|0|0|0|0|1|0|0|0|0|8|0|0|3|0|0|0|0|0|0|2|1|0|0|0|0|0|0|0|0|0|0|0|0|0|0|0|0|0|0|0|0|0|0|0|0|0|0|0|0|0|0|0|0|0|0|0|0|0|0|1|0|0|0|0|0|5|1|0|1|0…	1	1	1	1	1	64.44	9.65	0
5mMgluc_FANCA	HNRDL_HUMAN	HNRDL_HUMAN	81|83	164	82	2	3|0|0|11|0|0|0|1|0|0|0|0|0|0|0|0|0|0|0|0|0|0|0|0|0|0|0|0|0|2|0|0|0|0|0|0|0|0|0|0|0|0|0|0|0|5|3|0|0|0|1|0|0|2|2|0|1|3|0|0|0|0|0|0|0|0|0|0|0|0|0|1|0|0|0|0|1|1|0|1|1|1|0|5|4|0|5|4|2|5|1|2|0|0|0|0|0|0|0|0|0|0|0|0|0|0|0|0|0|0|0|0|0|5|0|0|0|0|1|0|0|0|0|0|0|0|0|2|6|0|20|8|8|0|2|0|0|9|3|17|4|0|9|0|3|0|0|0|0|1|0|0|0|0|0|0|0|0|0|0|0|0|0|0|0|2|2|0|0|0|4|0|1|1|0|6|0|0|6|3|0|0|0|0|1|0|1|0|0|0|0|0|0|1|0|0|2|0|…	1	1	1	1	1	39.27	4.43	0
5mMgluc_FANCA	1433E_HUMAN	1433E_HUMAN	82|82	164	82	2	28|25|28|30|35|21|0|9|0|1|0|0|0|0|0|0|0|0|0|0|0|0|0|0|0|0|0|0|0|0|0|0|0|0|0|0|0|0|0|0|0|0|0|0|0|7|0|0|0|0|0|0|0|1|0|1|0|0|0|0|0|0|0|1|0|0|0|0|1|1|0|0|0|0|0|1|1|2|0|0|0|0|0|0|0|0|0|0|0|0|3|4|0|0|0|0|0|0|0|0|0|0|0|0|0|0|0|0|0|0|4|0|0|5|0|0|5|1|9|1|0|1|5|0|0|0|0|7|9|2|8|8|8|0|14|6|1|13|0|28|1|6|10|6|7|6|0|1|24|2|2|8|0|0|0|4|0|0|0|0|0|0|0|0|1|0|0|0|0|2|1|1|0|6|0|0|0|2|2|1|0|0|0|0|3|1|7|17|17|2|12|0|0…	0	0	0	0	0	-13.74	2.25	0.38
5mMgluc_FANCA	FA98B_HUMAN	FA98B_HUMAN	86|77	163	81.5	2	0|0|0|1|0|0|0|0|0|0|0|0|0|0|0|0|0|0|0|0|0|0|0|0|0|0|0|0|0|0|0|0|0|0|0|0|0|0|0|0|0|0|0|0|0|0|0|0|0|0|0|0|0|0|0|0|0|0|0|0|0|0|0|0|0|0|0|0|0|0|0|0|0|0|0|0|0|0|0|0|0|0|0|0|0|0|0|0|0|0|0|0|0|0|0|0|0|0|0|0|0|0|0|0|0|0|0|0|0|0|0|0|0|0|0|0|0|0|0|0|0|0|0|0|0|0|0|0|0|0|1|0|0|0|0|0|0|0|0|3|1|0|1|0|0|0|0|0|2|2|0|0|0|0|0|0|0|2|0|0|0|0|0|0|0|0|0|0|0|0|0|0|7|0|0|0|0|0|2|0|0|0|0|0|0|0|0|0|1|0|2|0|0|0|3|3|1|3|1|4…	1	1	1	1	1	75.87	14.82	0
5mMgluc_FANCA	RAD50_HUMAN	RAD50_HUMAN	82|81	163	81.5	2	0|0|0|1|5|3|0|0|0|0|0|0|0|0|0|0|0|0|0|0|0|0|0|0|0|0|0|0|0|0|0|0|0|0|0|0|0|0|0|0|0|0|0|0|0|0|0|0|0|0|0|0|0|0|0|0|0|0|0|0|0|0|0|0|0|0|0|0|0|0|0|0|0|0|0|0|0|0|0|0|0|0|0|0|0|0|0|0|0|0|0|0|0|0|0|0|0|0|0|0|0|0|0|0|0|0|0|0|0|0|0|0|0|0|0|0|1|0|0|0|0|0|0|0|0|0|0|3|0|9|4|30|1|0|9|15|0|0|0|15|0|0|1|0|0|0|0|0|5|0|0|0|0|0|0|0|0|0|0|0|0|0|0|0|0|0|0|0|0|0|1|0|0|0|0|0|0|0|0|0|0|0|0|0|0|0|0|0|0|0|0|0|0|0|0|0|0|0|…	0	0	0	0	0	-12.83	2.33	0.37
5mMgluc_FANCA	TECR_HUMAN	TECR_HUMAN	82|80	162	81	2	0|0|0|0|0|0|0|0|0|0|0|0|0|0|0|0|0|0|0|0|0|0|0|0|0|0|0|0|0|0|0|0|0|0|0|0|0|0|0|0|0|0|0|0|0|0|0|0|0|0|0|0|0|0|0|0|0|0|0|0|0|0|0|0|0|0|0|0|0|0|0|0|0|0|0|0|0|0|0|0|0|0|0|0|0|0|0|0|0|0|0|0|0|0|0|0|0|0|0|0|0|0|0|0|0|0|0|0|0|0|0|0|0|0|0|0|1|0|0|0|0|0|0|1|0|0|0|0|2|0|0|0|1|0|1|3|0|9|0|3|0|2|0|2|0|3|0|6|15|0|0|0|0|0|0|0|0|0|0|0|0|0|0|0|0|1|2|0|0|0|0|0|0|0|0|0|0|1|0|0|0|0|0|0|0|0|0|0|0|0|0|0|0|0|0|0|1|0|0|…	1	1	1	1	1	39.96	6.75	0
5mMgluc_FANCA	IDHC_HUMAN	IDHC_HUMAN	79|83	162	81	2	10|13|6|11|5|0|0|0|0|0|0|0|0|0|0|0|0|0|0|0|0|0|0|0|0|0|0|0|0|0|0|0|0|0|0|0|0|0|0|0|0|0|0|0|0|0|0|0|0|0|0|0|0|0|0|0|0|0|0|0|0|0|0|0|0|0|0|0|0|0|0|0|0|0|0|0|0|0|0|0|0|0|0|0|0|0|0|0|0|0|0|0|0|0|0|0|0|0|0|0|0|0|0|0|0|0|0|0|0|0|0|0|0|0|0|0|0|0|0|0|0|0|0|0|0|0|0|0|0|0|0|0|0|0|0|0|0|0|0|0|0|0|0|0|0|0|0|0|0|0|0|0|0|0|0|0|0|0|0|0|0|0|0|0|0|0|0|0|0|0|0|0|0|0|0|0|0|0|0|0|0|0|0|0|0|0|0|0|0|0|0|0|0|0|0|0|0|0|…	1	1	1	1	1	53.9	6.75	0
5mMgluc_FANCA	RAB3B_HUMAN	RAB3B_HUMAN	81|81	162	81	2	7|0|0|7|0|0|0|0|0|0|0|0|0|0|0|0|0|0|0|0|0|0|0|0|0|0|0|0|0|0|0|0|0|0|0|0|0|0|0|0|0|0|0|0|0|0|0|0|0|0|0|0|0|0|0|0|0|0|0|0|0|0|0|0|0|0|0|0|0|0|0|0|0|0|0|0|0|0|0|0|0|0|0|0|0|0|0|0|0|0|0|0|0|0|0|0|0|0|0|0|0|0|0|0|0|0|0|0|0|0|0|0|0|0|0|0|0|0|0|0|0|0|0|0|0|0|0|0|0|0|0|1|0|0|0|0|0|2|0|0|0|0|1|0|0|0|0|0|2|1|0|0|0|0|0|0|0|0|0|0|0|0|0|0|0|0|0|0|0|0|0|0|0|0|0|0|0|0|0|0|0|0|0|0|0|0|0|0|0|0|0|0|0|0|0|0|0|0|0|0…	1	1	1	1	1	74.24	11.57	0
5mMgluc_FANCA	TXTP_HUMAN	TXTP_HUMAN	85|76	161	80.5	2	2|5|0|14|0|0|0|0|0|0|0|0|0|0|0|0|0|0|0|0|0|0|0|0|0|0|0|0|0|0|1|0|0|0|0|0|0|0|0|0|0|0|1|0|1|0|0|0|0|0|0|0|0|0|0|0|0|0|0|0|0|0|0|0|0|0|0|0|0|0|0|0|0|0|1|0|0|0|0|0|0|0|0|0|0|0|0|0|0|0|1|1|0|0|0|0|0|0|0|0|0|0|0|0|0|0|0|0|0|0|0|0|0|0|0|0|0|0|0|0|0|0|0|0|0|0|0|0|0|0|0|1|0|0|3|6|0|9|0|4|0|0|3|0|1|2|0|5|9|0|0|0|0|0|0|0|0|0|0|0|0|0|0|0|0|0|0|0|0|0|0|0|0|0|1|0|1|0|1|0|0|0|0|0|0|0|0|0|0|0|0|0|0|0|0|0|0|0|0|…	1	1	1	1	1	66.05	7	0
5mMgluc_FANCA	SYQ_HUMAN	SYQ_HUMAN	83|78	161	80.5	2	0|2|0|3|16|22|0|0|0|3|1|0|0|0|0|0|0|0|0|0|0|0|0|0|0|0|0|0|0|0|0|0|0|0|0|0|0|0|0|0|0|0|0|0|0|1|0|0|0|0|0|0|0|0|0|0|0|0|0|0|0|0|0|0|0|0|0|0|0|0|0|0|0|0|0|0|0|1|0|0|1|0|0|0|0|0|0|0|0|0|5|4|0|0|0|0|0|0|0|0|0|0|0|0|0|0|0|0|0|0|0|0|0|5|0|0|3|0|2|0|0|0|0|0|0|0|0|1|1|0|0|0|3|2|5|0|0|6|0|31|0|3|12|3|4|0|0|2|6|0|0|0|0|0|0|0|0|0|0|0|0|0|0|0|6|5|10|0|0|0|10|4|0|0|0|0|0|0|0|0|0|0|0|0|0|0|0|0|0|0|0|0|0|1|0|1|2…	1	1	1	1	1	7.17	3.04	0
5mMgluc_FANCA	IMDH2_HUMAN	IMDH2_HUMAN	82|78	160	80	2	0|0|0|3|0|0|0|0|0|0|0|0|0|0|0|0|0|0|0|0|0|0|0|0|0|0|0|0|0|0|0|0|0|0|0|0|0|0|0|0|0|0|0|0|0|0|0|0|0|0|0|0|0|0|0|0|0|0|0|0|0|0|1|0|0|0|0|0|0|0|0|0|0|0|0|0|0|0|0|0|0|0|0|0|0|0|0|0|0|0|0|1|0|0|0|0|0|0|0|0|0|0|0|0|0|0|0|0|0|0|0|0|0|0|0|0|0|0|0|0|0|0|0|0|0|0|0|0|0|0|0|3|1|0|7|0|0|5|0|29|0|1|10|1|6|0|0|1|23|0|0|4|0|0|0|0|0|0|0|0|0|0|0|1|0|0|0|0|0|0|0|0|0|0|0|0|0|0|0|0|0|0|0|0|0|0|0|2|5|1|5|0|0|3|0|1|6|1|…	1	1	1	1	1	14.55	3.08	0
5mMgluc_FANCA	COF1_HUMAN	COF1_HUMAN	79|81	160	80	2	4|3|0|6|9|6|2|7|0|0|1|0|0|1|0|0|0|1|0|0|0|0|0|0|3|0|0|0|0|0|0|0|0|0|0|0|0|0|0|0|0|0|0|0|0|3|1|0|0|1|3|1|0|2|0|0|2|0|1|0|0|0|0|1|0|0|0|0|0|4|0|1|0|0|0|3|3|4|4|3|3|1|1|2|3|1|3|3|0|0|1|1|0|0|0|0|0|0|0|0|0|0|0|0|0|0|0|0|0|0|0|0|0|0|0|0|1|0|8|0|0|0|0|2|0|5|0|10|6|1|3|4|5|0|4|1|0|6|1|11|2|5|8|5|4|2|0|2|14|0|0|30|4|0|0|0|0|0|0|0|0|0|0|0|1|2|2|0|0|1|2|2|1|4|0|2|0|11|1|0|0|0|0|0|0|1|1|1|3|2|4|0|0|22|1|2|8…	1	1	1	1	1	15.85	3.08	0
5mMgluc_FANCA	SART3_HUMAN	SART3_HUMAN	86|74	160	80	2	0|0|0|3|0|6|0|0|0|0|0|0|0|0|0|0|0|0|0|0|0|0|0|0|0|0|0|0|0|0|0|0|0|0|0|0|0|0|0|0|0|0|0|0|0|0|0|0|0|0|0|0|0|0|0|0|0|0|0|0|0|0|0|0|0|0|0|0|0|0|0|0|0|0|0|0|0|0|0|0|0|0|0|0|0|0|0|0|0|0|0|0|0|0|0|0|0|0|0|0|0|0|0|0|0|0|0|0|0|0|0|0|0|0|0|0|0|0|0|0|0|0|0|0|0|0|0|0|0|0|0|0|2|0|0|0|0|0|0|6|0|0|0|0|0|0|0|0|0|0|1|0|0|0|0|0|0|0|0|0|0|0|0|0|0|0|0|0|0|0|0|0|0|0|0|0|0|0|0|0|0|0|0|0|0|0|0|0|0|0|2|0|0|0|0|0|0|1|0|0…	1	1	1	1	1	69.64	13.33	0
5mMgluc_FANCA	SRSF6_HUMAN	SRSF6_HUMAN	81|78	159	79.5	2	0|0|0|0|0|0|0|1|0|4|4|0|0|0|0|0|0|0|0|0|0|0|0|0|0|0|0|0|0|0|0|0|0|0|0|0|0|0|0|0|0|0|0|0|0|0|0|0|0|0|0|0|0|0|1|1|0|1|0|0|0|0|0|0|0|0|0|0|0|1|0|0|0|0|0|1|0|1|0|1|1|0|0|1|1|1|1|1|1|2|0|0|0|0|0|0|0|0|0|0|0|0|0|0|0|0|0|0|0|0|0|0|0|8|0|0|4|0|0|0|0|0|0|3|0|0|0|1|1|2|12|9|3|0|9|10|0|6|0|17|3|5|7|5|4|0|0|0|0|5|4|0|0|0|0|0|2|0|0|0|0|0|0|3|0|0|2|0|0|0|0|5|0|0|0|2|0|1|0|3|0|0|0|0|0|0|0|1|0|0|1|1|0|0|0|0|0|0|…	1	1	1	1	1	45.95	5.48	0
5mMgluc_FANCA	SEC62_HUMAN	SEC62_HUMAN	74|85	159	79.5	2	0|0|0|0|0|0|0|0|0|0|0|0|0|0|0|0|0|0|0|0|0|0|0|0|0|0|0|0|0|0|0|0|0|0|0|0|0|0|0|0|0|0|0|0|0|0|0|0|0|0|0|0|0|0|0|0|0|0|0|0|0|0|0|0|0|0|0|0|0|0|0|0|0|0|0|0|0|0|0|0|0|0|0|0|0|0|0|0|0|0|0|0|0|0|0|0|0|0|0|0|0|0|0|0|0|0|0|0|0|0|0|0|0|0|0|0|0|0|0|0|0|0|0|0|0|0|0|0|0|0|0|0|0|0|0|0|0|0|0|0|0|0|0|0|0|0|0|0|0|0|0|0|0|0|0|0|0|0|0|0|0|0|0|0|0|0|0|0|0|0|0|0|0|0|0|0|0|0|0|0|0|0|0|0|0|0|0|0|0|0|0|0|0|0|0|0|0|0|0|0…	1	1	1	1	1	109.82	795	0
5mMgluc_FANCA	TIF1B_HUMAN	TIF1B_HUMAN	77|82	159	79.5	2	1|0|0|2|19|12|4|4|0|0|0|0|0|0|0|0|0|0|0|0|0|0|0|0|0|0|0|0|0|0|0|0|0|0|0|0|0|0|0|0|0|0|0|1|0|4|0|0|0|0|0|0|0|0|0|0|0|0|0|0|1|0|0|2|0|0|0|0|0|0|0|0|0|0|0|0|0|1|0|0|0|0|0|0|0|0|0|0|0|0|1|3|0|0|0|0|0|0|0|0|0|0|0|0|0|0|0|0|0|0|0|0|0|15|0|0|11|0|1|0|0|0|0|2|0|2|0|3|3|1|15|8|17|2|17|13|0|10|2|50|5|4|8|4|8|0|1|1|19|0|0|0|0|0|0|1|0|0|0|0|0|0|0|0|3|8|12|0|0|3|9|3|0|11|2|0|0|0|0|0|0|1|0|0|8|4|5|8|7|1|14|0|3…	0	0	0	0	0	-25.59	2.3	0.43
5mMgluc_FANCA	AN32B_HUMAN	AN32B_HUMAN	58|100	158	79	2	0|3|5|6|0|0|0|0|0|0|0|0|0|0|0|0|0|0|0|0|0|0|0|0|0|0|0|0|0|0|0|0|0|0|0|0|0|0|0|0|0|0|0|0|0|0|0|0|0|0|0|0|0|0|0|0|0|0|0|0|0|0|0|0|0|0|0|0|0|0|0|0|0|0|0|0|0|0|0|0|0|0|0|0|0|0|0|0|0|0|0|0|0|0|0|0|0|0|0|0|0|0|0|0|0|0|0|0|0|0|0|0|0|0|0|0|0|0|0|0|0|0|0|0|0|0|0|0|0|0|0|0|0|0|0|0|0|0|0|0|0|0|0|0|0|0|0|0|0|0|0|0|0|0|0|0|0|0|0|0|0|0|0|0|0|0|0|0|0|0|0|0|0|0|0|0|0|0|0|0|0|0|0|0|0|0|0|0|0|0|0|0|0|0|0|0|0|0|0|0…	1	1	1	1	1	51.35	14.36	0
5mMgluc_FANCA	KHDR1_HUMAN	KHDR1_HUMAN	80|78	158	79	2	0|0|0|5|0|0|2|2|0|1|1|0|0|0|0|0|0|0|0|0|0|0|0|0|0|0|0|0|0|0|0|0|0|0|0|0|0|0|0|0|0|0|0|0|0|1|1|0|0|0|0|0|0|0|0|0|0|0|0|0|2|2|0|0|0|0|0|0|0|0|0|0|0|0|0|1|0|1|1|0|1|0|0|1|1|0|1|1|0|0|0|0|0|0|0|0|0|0|0|0|0|0|0|0|0|0|0|0|0|0|0|0|0|5|0|0|0|0|0|0|0|0|1|0|0|0|0|3|1|0|1|3|2|0|3|2|0|6|0|6|0|1|1|1|1|0|0|1|0|4|2|0|0|0|0|0|0|0|0|0|0|0|0|0|0|0|0|0|0|0|0|0|4|2|0|4|0|4|4|8|0|0|0|0|0|1|1|0|0|0|0|0|0|0|0|3|3|1|1|2…	1	1	1	1	1	70.41	11.29	0
5mMgluc_FANCA	UBE2O_HUMAN	UBE2O_HUMAN	77|81	158	79	2	0|0|0|0|0|0|0|0|0|0|0|0|0|0|0|0|0|0|0|0|0|0|0|0|0|0|0|0|0|0|0|0|0|0|0|0|0|0|0|0|0|0|0|0|0|0|0|0|0|0|0|0|0|0|0|0|0|0|0|0|0|0|0|0|0|0|0|0|0|0|0|0|0|0|0|0|0|0|0|0|0|0|0|0|0|0|0|0|0|0|0|0|0|0|0|0|0|0|0|0|0|0|0|0|0|0|0|0|0|0|0|0|0|0|0|0|0|0|0|0|0|0|0|0|0|0|0|0|0|0|0|0|1|0|1|0|0|0|0|7|0|0|2|0|0|0|0|0|0|0|0|0|0|0|0|0|0|0|0|0|0|0|0|0|0|0|0|0|0|0|0|0|0|0|0|0|0|0|0|0|0|0|0|0|1|0|0|0|0|0|0|0|0|1|0|0|0|0|0|0…	1	1	1	1	1	48.45	15.8	0
5mMgluc_FANCA	RS9_HUMAN	RS9_HUMAN	85|73	158	79	2	1|1|0|10|37|26|2|0|0|3|5|0|0|0|0|0|0|0|0|0|0|0|0|0|0|0|0|0|0|0|0|0|0|0|0|0|0|0|0|0|0|0|0|0|0|4|1|0|0|0|0|0|0|0|0|0|0|0|0|0|0|0|1|0|0|0|0|0|0|0|0|0|0|0|0|1|1|1|0|0|1|0|0|0|0|1|1|1|0|0|3|4|0|0|0|0|0|0|0|0|0|0|0|0|0|0|0|0|0|0|0|0|0|19|0|1|12|0|1|0|0|0|0|0|0|1|1|3|5|0|3|6|11|1|8|0|0|8|0|11|0|5|6|5|4|0|0|2|16|9|9|0|0|0|0|0|2|0|0|0|0|0|0|0|2|0|2|0|0|0|4|2|6|8|1|10|0|2|2|11|0|6|0|0|4|1|1|0|0|0|1|5|0|1|0…	0	0	0	0	0	-23.78	2.19	0.34
5mMgluc_FANCA	MCM2_HUMAN	MCM2_HUMAN	83|75	158	79	2	0|2|0|0|39|11|5|1|0|0|0|0|0|0|0|0|0|0|0|0|0|0|0|0|0|0|1|0|0|2|0|0|0|0|0|0|0|0|0|0|0|0|0|0|0|1|0|0|0|0|0|0|0|0|0|0|0|0|0|0|0|0|0|0|0|0|0|0|0|0|0|0|0|0|0|0|0|0|0|0|0|0|0|0|0|0|0|0|0|0|0|0|0|0|0|0|0|0|0|0|0|0|0|0|0|0|0|0|0|0|0|0|0|0|0|0|0|0|0|0|0|0|0|0|0|0|0|1|0|0|20|12|12|0|40|0|0|0|0|68|3|1|10|1|5|0|0|0|2|0|0|0|0|0|0|0|0|0|0|0|0|0|0|0|0|0|0|0|0|0|0|0|0|0|0|0|0|0|0|0|0|0|0|0|6|1|4|6|8|3|8|0|1|2|1|2…	0	0	0	0	0	-83.65	1.46	0.51
5mMgluc_FANCA	RL10A_HUMAN	RL10A_HUMAN	84|73	157	78.5	2	0|0|0|3|5|8|0|0|0|1|1|0|0|0|0|0|0|0|0|0|0|0|0|0|0|0|0|0|0|0|0|0|0|0|0|0|0|0|0|0|0|0|0|0|0|1|0|0|0|0|0|0|0|0|0|0|0|0|0|2|0|0|1|1|0|0|0|0|0|0|0|0|0|0|0|0|2|0|0|0|0|0|0|0|0|0|0|0|0|1|4|3|0|0|0|0|0|0|0|0|0|0|0|0|0|0|0|0|0|0|0|0|0|10|0|0|7|0|15|0|0|0|2|9|0|4|0|4|5|0|8|2|4|2|5|9|0|5|5|17|0|3|10|3|4|2|0|2|21|16|16|8|2|0|0|0|1|0|0|0|0|0|0|1|2|2|1|0|0|6|7|2|0|3|0|0|6|5|2|4|0|3|1|5|0|0|0|0|0|0|0|5|0|2|0|0|…	1	1	1	1	1	22.07	3.65	0
5mMgluc_FANCA	MOGS_HUMAN	MOGS_HUMAN	78|79	157	78.5	2	2|6|0|2|0|12|0|0|0|0|0|0|0|0|0|0|0|0|0|0|0|0|0|0|0|0|0|0|0|0|0|0|0|0|0|0|0|0|0|0|0|0|0|0|0|0|0|0|0|0|0|0|0|0|0|0|0|0|0|0|0|0|0|0|0|0|0|0|0|0|0|0|0|0|0|0|0|0|0|0|0|0|0|0|0|0|0|0|0|0|0|0|0|0|0|0|0|0|0|0|0|0|0|0|0|0|0|0|0|0|0|0|0|0|0|0|0|0|0|0|0|0|0|0|0|0|0|0|1|0|0|0|1|0|1|0|0|0|0|6|0|0|2|0|0|0|0|0|3|0|0|0|0|0|0|0|0|0|0|0|0|0|0|0|0|0|0|0|0|0|0|0|0|0|0|0|0|0|0|0|0|0|0|0|0|0|0|0|0|0|0|0|0|0|0|0|0|0|0|…	1	1	1	1	1	29.31	8.72	0
5mMgluc_FANCA	SRP68_HUMAN	SRP68_HUMAN	76|81	157	78.5	2	0|0|0|2|0|6|0|0|0|0|0|0|0|0|0|0|0|0|0|0|0|0|0|0|0|0|0|0|0|0|0|0|0|0|0|0|0|0|0|0|0|0|0|0|0|0|0|0|0|0|0|0|0|0|0|0|0|0|0|0|0|0|0|0|0|0|0|0|0|0|0|0|0|0|0|0|0|0|0|0|0|0|0|0|0|0|0|0|0|0|0|0|0|0|0|0|0|0|0|0|0|0|0|0|0|0|0|0|0|0|0|0|0|0|0|0|0|0|0|0|0|0|0|0|0|0|0|2|0|0|0|0|1|0|1|0|0|0|0|16|0|0|4|0|1|0|0|0|5|1|1|0|0|0|0|0|0|0|0|0|0|0|0|0|0|0|0|0|0|0|0|0|0|0|0|0|0|0|0|0|0|0|0|0|0|0|0|0|0|1|1|0|0|0|0|0|1|0|0|…	1	1	1	1	1	10.51	7.14	0
5mMgluc_FANCA	AP2A2_HUMAN	AP2A2_HUMAN	76|81	157	78.5	2	0|0|0|0|0|0|0|0|0|0|0|0|0|0|0|0|0|0|0|0|0|0|0|0|0|0|0|0|0|0|0|0|0|0|0|0|0|0|0|0|0|0|0|0|0|0|0|0|0|0|0|0|0|0|0|0|0|0|0|0|0|0|0|0|0|0|0|0|0|0|0|0|0|0|0|0|0|0|0|0|0|0|0|0|0|0|0|0|0|0|0|0|0|0|0|0|0|0|0|0|0|0|0|0|0|0|0|0|0|0|0|0|0|0|0|0|0|0|0|0|0|0|0|0|0|0|0|1|0|0|0|0|0|0|1|1|0|0|0|10|0|0|2|0|1|0|0|0|4|0|0|0|0|0|0|0|0|0|0|0|0|0|0|0|0|0|2|0|0|0|1|0|0|0|0|0|0|0|0|0|0|0|0|0|0|0|0|0|0|0|0|0|0|1|0|0|0|0|0|…	1	1	1	1	1	22.53	11.21	0
5mMgluc_FANCA	PP1A_HUMAN	PP1A_HUMAN	91|66	157	78.5	2	0|0|0|0|4|0|0|1|0|0|0|0|0|0|0|0|0|0|0|0|0|0|0|0|0|0|2|0|0|0|0|0|0|0|0|0|0|0|0|0|0|0|0|0|0|1|0|0|0|0|0|0|0|0|0|0|0|0|0|0|0|0|0|0|0|0|0|0|0|0|0|0|0|0|0|0|0|0|0|0|0|0|0|0|0|0|1|1|1|1|0|2|0|0|0|0|0|0|0|0|0|0|0|0|0|0|0|0|0|0|0|0|0|2|0|0|0|0|0|0|0|0|0|0|0|0|0|7|4|2|10|8|1|0|2|13|1|5|0|14|0|7|9|7|2|0|0|2|29|0|0|0|0|0|0|0|0|0|16|0|0|0|0|0|0|0|0|0|0|3|2|0|9|2|0|5|38|16|24|40|0|0|0|0|0|0|0|0|2|0|1|0|0|3|0|…	0	0	0	0	0	-43.19	2.01	0.36
5mMgluc_FANCA	RPGP2_HUMAN	RPGP2_HUMAN	78|78	156	78	2	0|0|0|2|0|0|0|0|0|0|0|0|0|0|0|0|0|0|0|0|0|0|0|0|0|0|0|0|0|0|0|0|0|0|0|0|0|0|0|0|0|0|0|0|0|0|0|0|0|0|0|0|0|0|0|0|0|0|0|0|0|0|0|0|0|0|0|0|0|0|0|0|0|0|0|0|0|0|0|0|0|0|0|0|0|0|0|0|0|0|0|0|0|0|0|0|0|0|0|0|0|0|0|0|0|0|0|0|0|0|0|0|0|0|0|0|0|0|0|0|0|0|0|0|0|0|0|0|0|0|0|0|0|0|0|0|0|0|0|0|0|0|0|0|0|0|0|0|0|0|0|0|0|0|0|0|0|0|0|0|0|0|0|0|0|0|0|0|0|0|0|0|0|0|0|0|0|0|0|0|0|0|0|0|0|0|0|0|0|0|0|0|0|0|0|0|0|0|0|0…	1	1	1	1	1	43.5	78	0
5mMgluc_FANCA	MCM4_HUMAN	MCM4_HUMAN	80|76	156	78	2	0|0|0|0|21|10|2|1|0|0|0|0|0|0|0|0|0|0|0|0|0|0|0|0|0|0|0|0|0|2|0|0|0|0|0|0|0|0|0|0|0|0|0|0|0|0|0|0|0|0|0|0|0|0|0|0|0|0|0|0|0|0|0|0|0|0|0|0|0|0|0|0|0|0|0|0|0|0|0|0|0|0|0|0|0|0|0|0|0|0|0|0|0|0|0|0|0|0|0|0|0|0|0|0|0|0|0|0|0|0|0|0|0|1|0|0|0|0|1|0|0|0|0|0|0|0|0|1|3|0|19|17|8|0|16|0|0|2|0|42|1|0|6|0|2|0|0|0|9|0|0|0|0|0|0|0|0|0|0|0|0|0|1|2|0|0|0|0|0|1|0|0|0|1|0|0|0|0|0|0|0|0|0|0|2|2|1|9|6|8|10|0|0|1|0|2|…	0	0	0	0	0	-18.47	2.48	0.4
5mMgluc_FANCA	AL1A1_HUMAN	AL1A1_HUMAN	73|82	155	77.5	2	23|16|16|20|0|0|0|0|0|0|0|0|0|0|0|0|0|0|0|0|0|0|0|0|0|0|0|0|0|0|0|0|0|0|0|0|0|0|0|0|0|0|0|0|0|0|0|0|0|0|0|0|0|0|0|0|0|0|0|0|0|0|0|0|0|0|0|0|0|0|0|0|0|0|0|0|0|0|0|0|0|0|0|0|0|0|0|0|0|0|0|0|0|0|0|0|0|0|0|0|0|0|0|0|0|0|0|0|0|0|0|0|0|0|0|0|0|0|0|0|0|0|0|0|0|0|0|0|0|0|0|0|0|0|0|0|0|0|0|0|0|0|0|0|0|0|0|0|0|0|0|0|0|0|0|0|0|0|0|0|0|0|0|0|0|0|0|0|0|0|0|0|0|0|0|0|0|0|0|0|0|0|0|0|0|0|0|0|0|0|0|0|0|0|0|0|0|0…	1	1	1	1	1	22.07	3.6	0
5mMgluc_FANCA	DHB12_HUMAN	DHB12_HUMAN	83|72	155	77.5	2	0|2|0|3|0|0|0|0|0|0|0|0|0|0|0|0|0|0|0|0|0|0|0|0|0|0|0|0|0|0|0|0|0|0|0|0|0|0|0|0|0|0|0|0|0|0|0|0|0|0|0|0|0|0|0|0|0|0|0|0|0|0|0|0|0|0|0|0|0|0|0|0|0|0|0|0|0|0|0|0|0|0|0|0|0|0|0|0|0|0|0|0|0|0|0|0|0|0|0|0|0|0|0|0|0|0|0|0|0|0|0|0|0|0|0|0|0|0|0|0|0|0|0|0|0|0|0|0|0|0|0|0|0|0|1|0|0|2|0|7|0|0|0|0|0|0|0|0|3|0|0|0|0|0|0|0|0|0|0|0|0|0|0|0|0|0|0|0|0|0|0|0|0|0|0|0|0|0|0|0|0|0|0|0|0|0|0|0|0|0|0|0|0|1|0|0|0|0|0|0…	1	1	1	1	1	44.62	15.5	0
5mMgluc_FANCA	KRT34_HUMAN	KRT34_HUMAN	81|73	154	77	2	0|0|0|0|0|0|0|0|0|0|0|0|0|0|0|0|0|0|0|0|0|0|0|0|0|0|0|0|0|0|0|0|0|0|0|0|0|0|0|0|0|0|0|0|0|0|0|0|0|0|0|0|0|0|0|0|0|0|0|0|0|0|0|0|0|0|0|0|0|0|0|0|0|0|0|0|0|0|0|0|0|0|0|0|0|0|0|0|0|0|0|0|0|0|0|0|0|0|0|0|0|0|0|0|0|0|0|0|0|0|0|0|0|0|0|0|0|0|0|0|0|0|0|0|0|0|0|0|0|0|0|0|0|0|0|0|0|0|0|0|0|0|0|0|0|0|0|0|0|0|0|0|0|0|0|0|0|0|0|0|0|0|0|0|0|0|0|0|0|0|0|0|0|0|0|0|0|0|0|0|0|0|0|0|0|0|0|0|0|0|0|0|0|0|0|0|0|0|0|0…	1	1	1	1	1	108.4	770	0
5mMgluc_FANCA	RL17_HUMAN	RL17_HUMAN	86|67	153	76.5	2	0|0|0|7|4|12|0|1|1|4|1|0|0|0|2|1|1|0|2|0|0|0|0|0|1|0|0|0|0|0|0|0|0|0|0|0|0|0|0|0|0|0|0|0|0|2|0|0|0|0|0|0|0|0|0|0|0|0|0|2|0|0|0|0|0|1|0|0|0|0|0|0|0|0|0|1|1|1|0|0|1|1|1|0|1|0|1|1|1|0|2|4|0|0|0|0|0|0|0|0|0|0|0|0|0|0|0|0|0|0|0|0|0|7|0|2|4|6|5|0|0|0|0|1|0|1|0|3|7|1|5|5|6|2|3|4|0|14|1|10|0|2|10|2|4|1|1|2|9|18|7|0|0|0|0|0|2|0|0|0|0|0|0|0|2|4|2|0|0|2|2|3|4|3|0|3|4|3|4|8|0|1|0|0|2|0|1|1|0|1|1|2|0|1|0|0|6|…	1	1	1	1	1	18	3.73	0
5mMgluc_FANCA	PGAM5_HUMAN	PGAM5_HUMAN	86|67	153	76.5	2	0|8|0|5|4|0|0|0|0|3|0|0|0|0|0|0|0|0|0|0|0|0|0|0|0|0|0|0|0|0|0|0|0|0|0|0|0|0|0|0|0|0|0|0|0|0|0|0|0|0|0|0|0|0|0|0|0|0|0|0|0|0|0|0|0|0|0|0|0|0|0|0|0|0|0|0|0|0|0|0|0|0|0|0|0|0|0|0|0|0|1|1|0|0|0|0|0|0|0|0|0|0|0|0|0|0|0|0|0|0|0|0|0|0|0|0|0|0|0|0|0|0|0|0|0|0|0|0|0|2|5|2|1|0|2|4|0|5|0|4|0|0|3|0|1|1|0|0|16|0|0|0|0|0|0|0|0|0|0|0|0|0|0|0|0|0|0|0|0|0|0|0|0|0|1|0|0|1|0|0|0|0|0|0|0|0|0|0|0|0|0|0|0|0|0|0|1|0|0|…	1	1	1	1	1	14.37	6.38	0
5mMgluc_FANCA	GNL1_HUMAN	GNL1_HUMAN	81|72	153	76.5	2	0|0|0|0|0|0|0|0|0|0|0|0|0|0|0|0|0|0|0|0|0|0|0|0|0|0|0|0|0|0|0|0|0|0|0|0|0|0|0|0|0|0|0|0|0|0|0|0|0|0|0|0|0|0|0|0|0|0|0|0|0|0|0|0|0|0|0|0|0|0|0|0|0|0|0|0|0|0|0|0|0|0|0|0|0|0|0|0|0|0|0|0|0|0|0|0|0|0|0|0|0|0|0|0|0|0|0|0|0|0|0|0|0|0|0|0|0|0|0|0|0|0|0|0|0|0|0|0|0|0|0|0|0|0|0|0|0|0|0|0|0|0|0|0|0|0|0|0|0|0|0|0|0|0|0|0|0|0|0|0|0|0|0|0|0|0|0|0|0|0|0|0|0|0|0|0|0|0|0|0|0|0|0|0|0|0|0|0|0|0|0|0|0|0|0|0|0|0|0|0…	1	1	1	1	1	106.98	765	0
5mMgluc_FANCA	QCR2_HUMAN	QCR2_HUMAN	80|72	152	76	2	7|10|1|6|5|0|0|0|0|0|0|0|0|0|0|0|0|0|0|0|0|0|0|0|0|0|0|0|0|0|0|0|0|0|0|0|0|0|0|0|0|0|0|0|0|0|0|0|0|0|0|0|0|0|0|0|0|0|0|0|0|0|0|0|0|0|0|0|0|0|0|0|0|0|0|0|0|0|0|0|0|0|0|0|0|0|0|0|0|0|0|0|0|0|0|0|0|0|0|0|0|0|0|0|0|0|0|0|0|0|0|0|0|0|0|0|0|0|0|0|0|0|0|0|0|0|0|0|0|1|0|1|0|0|3|2|0|5|0|15|0|0|5|0|3|1|0|2|7|0|0|0|0|0|0|0|0|0|0|0|0|0|0|0|0|0|0|0|0|0|0|0|0|0|0|0|0|0|0|0|0|0|0|0|1|0|0|0|0|0|0|0|0|1|0|0|0|0|0…	1	1	1	1	1	44.74	6.08	0
5mMgluc_FANCA	SC23B_HUMAN	SC23B_HUMAN	77|75	152	76	2	0|6|0|13|0|0|0|0|0|0|0|0|0|0|0|0|0|0|0|0|0|0|0|0|0|0|0|0|0|0|0|0|0|0|0|0|0|0|0|0|0|0|0|0|0|0|0|0|0|0|0|0|0|0|0|0|0|0|0|0|0|0|0|0|0|0|0|0|0|0|0|0|0|0|0|0|0|0|0|0|0|0|0|0|0|0|0|0|0|0|0|0|0|0|0|0|0|0|0|0|0|0|0|0|0|0|0|0|0|0|0|0|0|0|0|0|0|0|0|0|0|0|0|0|0|0|0|0|0|0|0|0|0|0|0|0|0|0|0|0|0|0|0|0|0|0|0|0|0|0|0|0|0|0|0|0|0|0|0|0|0|0|0|0|0|0|0|0|0|0|0|0|0|0|0|0|0|0|0|0|0|0|0|0|0|0|0|0|0|0|0|0|0|0|0|0|0|0|0|…	1	1	1	1	1	19.75	8	0
5mMgluc_FANCA	GLYM_HUMAN	GLYM_HUMAN	84|68	152	76	2	7|10|1|10|0|18|1|1|0|0|0|0|0|0|0|0|0|0|0|0|0|0|0|0|0|0|0|0|0|0|0|0|0|0|0|0|0|0|0|0|0|0|0|0|0|4|0|0|0|0|0|0|0|0|0|0|1|0|0|0|0|0|0|0|0|0|0|0|0|2|0|0|0|0|0|0|0|2|0|1|3|0|0|1|0|0|0|0|0|0|0|0|0|0|0|0|0|0|0|0|0|0|0|0|0|0|0|0|0|0|0|0|0|0|0|0|0|0|1|0|0|0|0|0|0|0|0|7|5|0|0|12|4|0|20|0|0|18|0|35|0|4|19|4|9|1|0|6|41|0|0|0|0|0|0|0|0|0|0|0|0|0|0|0|0|0|0|0|0|0|0|0|0|0|0|0|0|0|0|0|0|0|0|0|2|0|0|1|3|0|6|0|0|1|1|…	0	0	0	0	0	-37.1	2	0.4
5mMgluc_FANCA	SND1_HUMAN	SND1_HUMAN	74|77	151	75.5	2	8|13|0|7|4|22|0|0|0|0|0|0|0|0|0|0|0|0|0|0|0|0|0|0|0|0|0|0|0|0|0|0|0|0|0|0|0|0|0|0|0|0|0|0|0|0|0|0|0|0|0|0|0|0|0|0|0|0|0|0|0|0|0|0|0|0|0|0|0|0|0|0|0|0|0|0|0|0|0|0|0|0|0|0|0|0|0|0|0|0|0|0|0|0|0|0|0|0|0|0|0|0|0|0|0|0|0|0|0|0|0|0|0|0|0|0|0|0|0|0|0|0|0|0|0|0|0|0|0|0|0|0|0|0|0|0|0|0|0|0|0|0|0|0|0|0|0|0|0|0|0|0|0|0|0|0|0|0|0|0|0|0|0|0|0|0|0|0|0|0|0|0|0|0|0|0|0|0|0|0|0|0|0|0|0|0|0|0|0|0|0|0|0|0|0|0|0|0|0…	1	1	1	1	1	14.4	4.31	0
5mMgluc_FANCA	TFR1_HUMAN	TFR1_HUMAN	71|80	151	75.5	2	0|0|0|0|4|0|0|0|0|0|0|0|0|0|0|0|0|0|0|0|0|0|0|0|0|0|2|1|1|1|0|0|0|0|0|0|0|0|0|0|0|0|0|0|0|0|0|0|0|0|0|0|0|0|0|0|0|0|0|0|0|0|0|0|0|0|0|0|0|0|0|0|0|0|0|0|0|0|0|0|0|0|0|0|0|0|0|0|0|0|0|0|0|0|0|0|0|0|0|0|0|0|0|0|0|0|0|0|0|0|0|0|0|0|0|0|0|0|0|0|0|0|0|0|0|0|0|0|0|0|0|1|0|0|0|0|0|3|0|23|0|1|4|1|1|0|0|1|3|1|0|0|0|0|0|0|0|0|0|0|0|0|0|0|0|0|0|0|0|0|0|0|0|0|0|0|0|0|0|0|0|0|0|0|0|0|0|0|0|0|0|0|0|0|0|0|2|0|0|…	0.99	0.99	0.99	0.99	0.99	4.47	5.59	0
5mMgluc_FANCA	SRSF2_HUMAN	SRSF2_HUMAN	78|73	151	75.5	2	0|2|0|9|8|0|1|2|0|1|1|0|0|0|0|0|0|0|0|0|0|0|0|0|0|0|0|0|0|0|0|0|0|0|0|0|0|0|0|0|0|0|0|0|0|0|0|0|0|0|0|0|0|0|0|0|0|0|0|0|0|0|0|0|0|0|0|0|0|0|0|0|0|0|0|1|1|1|1|0|1|0|0|1|1|0|0|0|0|1|0|0|0|0|0|0|0|0|0|0|0|0|0|0|0|0|0|0|0|0|0|0|0|4|0|0|1|0|0|0|0|0|0|1|0|0|0|0|2|1|4|2|0|0|1|2|0|3|0|2|1|4|3|4|1|0|0|0|0|6|1|0|0|0|0|0|1|0|0|0|0|0|0|0|1|0|1|0|0|0|1|2|2|1|0|2|0|1|0|4|0|2|0|0|4|1|2|1|0|0|0|0|1|1|7|2|3|5|4|3…	1	1	1	1	1	58.34	8.88	0
5mMgluc_FANCA	PCBP2_HUMAN	PCBP2_HUMAN	80|71	151	75.5	2	0|0|0|5|32|20|0|0|0|1|0|0|0|0|0|0|0|0|0|0|0|0|0|0|2|0|6|3|0|2|0|0|0|0|0|0|0|0|0|0|0|0|0|0|0|2|0|0|0|0|0|0|0|0|0|0|0|0|0|0|2|2|2|0|0|0|0|0|0|0|0|0|0|0|0|2|1|1|0|2|2|0|0|1|0|0|0|0|0|0|1|0|0|0|0|0|0|0|0|0|0|0|0|0|0|0|0|0|0|0|0|0|0|1|1|0|1|0|0|0|0|0|6|0|3|0|0|2|1|1|6|10|3|0|9|3|1|18|3|23|0|4|15|4|7|4|0|7|26|3|1|0|0|0|0|0|0|0|0|0|0|0|0|0|0|0|0|0|0|0|1|0|3|0|0|4|0|0|2|6|0|0|0|0|0|0|0|0|2|1|1|0|1|2|2|1|…	0.51	1	0.51	1	0.51	-3.47	2.6	0.04
5mMgluc_FANCA	ERG7_HUMAN	ERG7_HUMAN	74|76	150	75	2	7|11|0|7|0|0|0|0|0|0|0|0|0|0|0|0|0|0|0|0|0|0|0|0|0|0|0|0|0|0|0|0|0|0|0|0|0|0|0|0|0|0|0|0|0|0|0|0|0|0|0|0|0|0|0|0|0|0|0|0|0|0|0|0|0|0|0|0|0|0|0|0|0|0|0|0|0|0|0|0|0|0|0|0|0|0|0|0|0|0|0|0|0|0|0|0|0|0|0|0|0|0|0|0|0|0|0|0|0|0|0|0|0|0|0|0|0|0|0|0|0|0|0|0|0|0|0|0|0|0|0|0|0|0|0|0|0|0|0|0|0|0|0|0|0|0|0|0|0|0|0|0|0|0|0|0|0|0|0|0|0|0|0|0|0|0|0|0|0|0|0|0|0|0|0|0|0|0|0|0|0|0|0|0|0|0|0|0|0|0|0|0|0|0|0|0|0|0|0|…	1	1	1	1	1	57.76	8.33	0
5mMgluc_FANCA	VP13C_HUMAN	VP13C_HUMAN	74|76	150	75	2	0|0|0|1|0|0|0|0|0|0|0|0|0|0|0|0|0|0|0|0|0|0|0|0|0|0|0|0|0|0|0|0|0|0|0|0|0|0|0|0|0|0|0|0|0|0|0|0|0|0|0|0|0|0|0|0|0|0|0|0|0|0|0|0|0|0|0|0|0|0|0|0|0|0|0|0|0|0|0|0|0|0|0|0|0|0|0|0|0|0|0|0|0|0|0|0|0|0|0|0|0|0|0|0|0|0|0|0|0|0|0|0|0|0|0|0|0|0|0|0|0|0|0|0|0|0|0|0|0|0|0|0|0|0|0|1|0|0|0|0|0|0|0|0|0|0|0|0|0|0|0|0|0|0|0|0|0|0|0|0|0|0|0|0|0|0|0|0|0|0|0|0|0|0|0|0|0|0|0|0|0|0|0|0|0|0|0|0|0|0|0|0|0|0|0|0|0|0|0|0…	1	1	1	1	1	99.44	75	0
5mMgluc_FANCA	PP1G_HUMAN	PP1G_HUMAN	88|62	150	75	2	0|0|0|0|0|0|0|1|0|1|0|0|0|0|0|0|0|0|0|0|0|0|0|0|0|0|0|0|0|0|0|0|0|0|0|0|0|0|0|0|0|0|0|0|0|1|0|0|0|0|0|0|0|0|0|0|0|0|0|0|0|0|0|0|0|0|0|0|0|0|0|0|0|0|0|0|0|0|0|0|0|0|0|0|0|0|1|1|1|1|0|2|0|0|0|0|0|0|0|0|0|0|0|0|0|0|0|0|0|0|0|0|0|2|0|0|0|0|0|0|0|0|0|0|0|0|0|7|4|2|8|9|1|0|3|13|1|5|0|11|0|7|10|7|1|0|0|2|22|0|1|0|0|0|0|0|0|0|16|0|0|0|0|0|0|0|0|0|0|3|2|0|7|2|0|2|38|16|22|33|0|0|0|0|0|0|0|0|2|0|1|0|0|3|0|…	0.03	0.05	0.03	0.05	0.03	-36.72	2.11	0.27
5mMgluc_FANCA	K1C13_HUMAN	K1C13_HUMAN	82|68	150	75	2	66|62|49|0|0|0|0|0|16|4|3|0|0|1|1|2|1|1|1|4|13|4|1|3|54|23|9|50|17|18|4|1|0|1|0|0|0|0|0|0|0|0|4|0|2|0|3|2|0|0|4|0|0|0|0|0|2|0|0|0|0|0|0|0|0|0|2|2|0|1|2|6|3|0|0|2|3|0|0|1|0|2|2|1|4|0|1|1|4|3|0|0|3|0|0|0|1|0|0|0|0|25|0|0|3|0|0|0|0|1|13|37|126|1|0|3|0|0|0|0|6|1|1|0|11|0|0|0|17|8|4|11|35|0|48|24|12|21|2|47|49|16|10|16|4|18|0|21|44|8|4|5|4|4|0|12|0|8|8|16|2|2|3|0|2|1|1|0|0|3|1|0|0|0|1|0|0|0|0|0|0|0|0|…	0	0	0	0	0	-242.6	0.78	0.54
5mMgluc_FANCA	PDC6I_HUMAN	PDC6I_HUMAN	79|70	149	74.5	2	0|1|0|2|17|18|0|0|0|0|0|0|0|0|0|0|0|0|0|0|0|0|0|0|0|0|0|0|0|0|0|0|0|0|0|0|0|0|0|0|0|0|0|0|0|0|0|0|0|0|0|0|0|0|0|0|0|0|0|0|0|0|0|0|0|0|0|0|0|0|0|0|0|0|0|0|0|0|0|0|0|0|0|0|0|0|0|0|0|0|0|0|0|0|0|0|0|0|0|0|0|0|0|0|0|0|0|0|0|0|0|0|0|0|0|0|0|0|0|0|0|0|0|0|0|0|0|0|0|0|0|0|0|0|0|0|0|0|0|0|0|0|0|0|0|0|0|0|0|0|0|0|0|0|0|0|0|0|0|0|0|0|0|0|0|0|0|0|0|0|0|0|0|0|0|0|0|0|0|0|0|0|0|0|0|0|0|0|0|0|0|0|0|0|0|0|0|0|0…	1	1	1	1	1	29.95	4.26	0
5mMgluc_FANCA	KTN1_HUMAN	KTN1_HUMAN	74|75	149	74.5	2	0|0|0|0|9|0|0|0|0|0|0|0|0|0|0|0|0|0|0|0|0|0|0|0|0|0|0|0|0|0|0|0|0|0|0|0|0|0|0|0|0|0|0|0|0|0|0|0|0|0|0|0|0|0|0|0|0|0|0|0|0|0|0|0|0|0|0|0|0|0|0|0|0|0|0|0|0|0|0|0|0|0|0|0|0|0|0|0|0|0|0|0|0|0|0|0|0|0|0|0|0|0|0|0|0|0|0|0|0|0|0|0|0|0|0|0|0|0|0|0|0|0|0|0|0|0|0|0|0|0|0|0|0|0|0|0|0|0|0|0|0|0|0|0|0|0|0|0|0|0|0|0|0|0|0|0|0|0|0|0|0|0|0|0|0|0|0|0|0|0|0|0|0|0|0|0|0|0|0|0|0|0|0|0|0|0|0|0|0|0|0|0|0|0|0|0|0|0|0|0…	1	1	1	1	1	8.43	16.56	0
5mMgluc_FANCA	EIF3E_HUMAN	EIF3E_HUMAN	76|73	149	74.5	2	0|1|0|6|14|8|0|0|0|0|0|0|0|0|0|0|0|0|0|0|0|0|0|0|0|0|0|0|0|0|0|0|0|0|0|0|0|0|0|0|0|0|0|0|0|0|0|0|0|0|0|0|0|0|0|0|0|0|0|0|0|0|0|0|0|0|0|0|0|0|0|0|0|0|0|0|0|0|0|0|0|0|0|0|0|0|0|0|0|0|0|0|0|0|0|0|0|0|0|0|0|0|0|0|0|0|0|0|0|0|0|0|0|4|0|0|0|0|0|0|0|0|0|0|0|0|0|7|3|0|0|2|1|0|4|0|0|4|1|13|0|0|6|0|2|0|0|0|1|6|4|30|8|0|0|0|0|0|0|0|2|0|0|0|1|1|2|0|0|1|8|0|1|2|0|0|0|1|1|0|0|0|0|0|1|2|6|0|1|0|0|0|0|1|1|2|3|0|…	0.52	0.68	0.52	0.68	0.52	-0.59	3.39	0.04
5mMgluc_FANCA	DCTN2_HUMAN	DCTN2_HUMAN	76|72	148	74	2	2|11|0|15|0|0|0|0|0|0|0|0|0|0|0|0|0|0|0|0|0|0|0|0|0|0|0|0|0|0|0|0|0|0|0|0|0|0|0|0|0|0|0|0|0|0|0|0|0|0|0|0|0|0|0|0|0|0|0|0|0|0|0|0|0|0|0|0|0|0|0|0|0|0|0|0|0|0|0|0|0|0|0|0|0|0|0|0|0|0|0|0|0|0|0|0|0|0|0|0|0|0|0|0|0|0|0|0|0|0|0|0|0|0|0|0|0|0|0|0|0|0|0|0|0|0|0|0|0|0|0|0|0|0|0|0|0|0|0|0|0|0|0|0|0|0|0|0|0|0|0|0|0|0|0|0|0|0|0|0|0|0|0|0|0|0|0|0|0|0|0|0|0|0|0|0|0|0|0|0|0|0|0|0|0|0|0|0|0|0|0|0|0|0|0|0|0|0|0…	1	1	1	1	1	43.42	5.69	0
5mMgluc_FANCA	FANCA_HUMAN	FANCA_HUMAN	68|79	147	73.5	2	0|0|0|0|0|0|0|0|0|0|0|0|0|0|0|0|0|0|0|0|0|0|0|0|0|0|0|0|0|0|0|0|0|0|0|0|0|0|0|0|0|0|0|0|0|0|0|0|0|0|0|0|0|0|0|0|0|0|0|0|0|0|0|0|0|0|0|0|0|0|0|0|0|0|0|0|0|0|0|0|0|0|0|0|0|0|0|0|0|0|0|0|0|0|0|0|0|0|0|0|0|0|0|0|0|0|0|0|0|0|0|0|0|0|0|0|0|0|0|0|0|0|0|0|0|0|0|0|0|0|0|0|0|0|1|0|0|0|0|0|0|0|0|0|0|0|0|0|0|0|0|0|0|0|0|0|0|0|0|0|0|0|0|0|0|0|0|0|0|0|0|0|0|0|0|0|0|0|0|0|0|0|0|0|0|0|0|0|0|0|0|0|0|0|0|0|0|0|0|0…	1	1	1	1	1	95.63	147	0
5mMgluc_FANCA	RS11_HUMAN	RS11_HUMAN	66|81	147	73.5	2	0|0|0|5|9|16|0|0|0|1|3|0|0|0|2|1|2|0|1|0|0|0|0|0|2|0|0|0|0|0|1|0|0|0|0|0|0|0|0|0|0|0|2|0|0|2|0|1|1|0|0|0|0|0|0|0|0|0|0|0|0|0|0|0|0|0|0|0|0|0|0|0|0|1|0|1|1|1|0|0|1|0|0|0|1|0|0|0|0|1|1|0|0|0|0|0|0|0|0|0|0|0|0|0|0|0|0|0|0|0|0|0|0|3|0|0|1|4|0|0|0|0|0|0|0|0|0|0|0|0|2|3|3|0|2|6|0|4|1|9|0|6|5|6|4|1|0|3|22|18|11|0|0|0|0|0|1|0|0|0|0|0|0|0|0|0|3|0|0|0|0|2|4|0|0|6|0|0|0|5|0|1|0|0|1|0|0|1|0|0|0|3|0|0|0|0|2|0…	1	1	1	1	1	12.31	3.34	0
5mMgluc_FANCA	FEN1_HUMAN	FEN1_HUMAN	78|69	147	73.5	2	0|0|0|0|2|5|3|2|0|0|0|0|0|0|0|0|0|0|0|0|0|0|0|0|0|0|0|0|0|0|0|0|0|0|0|0|0|0|0|0|0|0|0|0|0|0|0|0|0|0|0|0|0|0|0|0|0|0|0|0|0|0|0|0|0|0|0|0|0|0|0|0|0|0|0|0|0|0|0|0|0|0|0|0|0|0|0|0|0|0|0|0|0|0|0|0|0|0|0|0|0|0|0|0|0|0|0|0|0|0|0|0|0|0|0|0|0|0|0|0|0|0|0|0|0|0|0|1|0|0|0|0|1|0|3|0|0|1|0|7|0|0|2|0|2|0|0|0|0|2|1|0|0|0|0|0|0|0|0|0|0|0|1|0|0|0|0|0|0|0|0|0|0|0|0|0|0|0|0|0|0|0|0|0|0|0|0|0|2|0|0|0|3|2|3|3|1|4|0|4…	1	1	1	1	1	59.08	10.5	0
5mMgluc_FANCA	ANK2_HUMAN	ANK2_HUMAN	72|75	147	73.5	2	1|0|0|0|0|0|0|0|0|0|0|0|0|0|0|0|0|0|0|0|0|0|0|0|0|0|0|0|0|0|0|0|0|0|0|0|0|0|0|0|0|0|0|0|0|0|0|0|0|0|0|0|0|0|0|0|0|0|0|0|0|0|0|0|0|0|0|0|0|0|0|0|0|0|0|0|0|0|0|0|0|0|0|0|0|0|0|0|0|0|0|0|0|0|0|0|0|0|0|0|0|0|0|0|0|0|0|0|0|0|0|0|0|0|0|0|0|0|0|0|0|0|0|0|0|0|0|0|0|0|0|0|0|0|0|0|0|0|0|0|0|0|0|0|0|0|0|0|0|0|0|0|0|0|0|0|0|0|0|0|0|0|0|0|0|0|0|0|0|0|0|0|0|0|0|0|0|0|0|0|0|0|0|0|0|0|0|0|0|0|0|0|0|0|0|0|0|0|0|0…	1	1	1	1	1	101.32	147	0
5mMgluc_FANCA	EIF3D_HUMAN	EIF3D_HUMAN	65|82	147	73.5	2	0|0|0|2|1|0|1|0|0|0|0|0|0|0|0|0|0|0|0|0|0|0|0|0|0|0|0|0|0|0|0|0|0|0|0|0|0|0|0|0|0|0|0|0|0|0|0|0|0|0|0|0|0|0|0|0|0|0|0|0|0|0|0|0|0|0|0|0|0|0|0|0|0|0|0|0|0|0|0|0|0|0|0|0|0|0|0|0|0|0|0|0|0|0|0|0|0|0|0|0|0|0|0|0|0|0|0|0|0|0|0|0|0|0|0|0|0|0|0|0|0|0|0|0|0|0|0|0|0|0|0|3|3|0|2|0|0|2|0|22|0|0|9|0|2|0|0|0|14|1|0|0|0|0|0|2|0|0|0|2|0|0|0|0|2|1|1|0|0|1|5|0|0|0|0|0|0|0|0|0|0|0|0|0|0|0|2|0|0|0|0|0|0|1|1|1|3|0|0…	1	1	1	1	1	12.88	4.08	0
5mMgluc_FANCA	CPNE3_HUMAN	CPNE3_HUMAN	79|67	146	73	2	0|2|0|0|0|5|0|0|0|0|0|0|0|0|0|0|0|0|0|0|0|0|0|0|0|0|0|0|0|0|0|0|0|0|0|0|0|0|0|0|0|0|0|0|0|1|0|0|0|0|0|0|0|0|0|0|0|0|0|0|0|0|0|0|0|0|0|0|0|0|0|0|0|0|0|0|0|0|0|0|0|0|0|0|0|0|0|0|0|0|0|0|0|0|0|0|0|0|0|0|0|0|0|0|0|0|0|0|0|0|0|0|0|0|0|0|0|0|0|0|0|0|0|0|0|0|0|0|0|0|1|2|2|0|5|0|0|2|0|9|0|0|4|0|2|0|0|0|9|0|0|0|0|0|0|0|0|0|0|0|0|0|0|0|0|0|0|0|0|0|0|0|0|0|0|0|0|0|0|0|0|0|0|0|0|0|0|0|0|0|0|0|0|0|0|0|0|0|0|0…	1	1	1	1	1	49.46	8.11	0
5mMgluc_FANCA	OGDHL_HUMAN	OGDHL_HUMAN	73|73	146	73	2	0|0|0|0|0|0|0|0|0|0|0|0|0|0|0|0|0|0|0|0|0|0|0|0|0|0|0|0|0|0|0|0|0|0|0|0|0|0|0|0|0|0|0|0|0|0|0|0|0|0|0|0|0|0|0|0|0|0|0|0|0|0|0|0|0|0|0|0|0|0|0|0|0|0|0|0|0|0|0|0|0|0|0|0|0|0|0|0|0|0|0|0|0|0|0|0|0|0|0|0|0|0|0|0|0|0|0|0|0|0|0|0|0|0|0|0|0|0|0|0|0|0|0|0|0|0|0|0|0|0|0|0|0|0|0|0|0|0|0|0|0|0|0|0|0|0|0|0|0|0|0|0|0|0|0|0|0|0|0|0|0|0|0|0|0|0|0|0|0|0|0|0|0|0|0|0|0|0|0|0|0|0|0|0|0|0|0|0|0|0|0|0|0|0|0|0|0|0|0|0…	1	1	1	1	1	108.4	730	0
5mMgluc_FANCA	SF3B3_HUMAN	SF3B3_HUMAN	70|76	146	73	2	1|8|0|9|35|30|2|0|0|9|4|1|0|0|0|0|0|0|0|0|0|0|0|0|0|0|0|0|0|0|0|0|0|0|0|0|0|0|0|0|0|0|0|0|0|1|0|0|0|0|0|0|0|0|0|0|0|0|0|0|0|0|0|0|0|0|0|0|0|0|0|0|0|0|0|0|0|0|0|0|0|0|0|0|0|0|0|0|1|0|1|0|0|0|0|0|0|0|0|0|0|0|0|0|0|0|0|0|0|0|0|0|0|11|0|0|4|0|0|0|0|0|0|2|0|4|0|5|9|1|25|19|28|0|33|12|0|20|2|87|1|8|19|8|9|0|0|0|20|2|2|14|0|0|0|0|9|0|0|0|0|0|0|0|10|15|10|0|0|14|12|5|2|3|9|0|1|0|3|2|1|30|0|0|2|5|6|1|2|0|…	0	0	0	0	0	-112.63	1.2	0.52
5mMgluc_FANCA	COPE_HUMAN	COPE_HUMAN	89|56	145	72.5	2	0|2|0|1|0|0|0|0|0|0|0|0|0|0|0|0|0|0|0|0|0|0|0|0|0|0|0|0|0|0|0|0|0|0|0|0|0|0|0|0|0|0|0|0|0|0|0|0|0|0|0|0|0|0|0|0|0|0|0|0|0|0|0|0|0|0|0|0|0|0|0|0|0|0|0|0|0|0|0|0|0|0|0|0|0|0|0|0|0|0|0|0|0|0|0|0|0|0|0|0|0|0|0|0|0|0|0|0|0|0|0|0|0|0|0|0|0|0|0|0|0|0|0|0|0|0|0|1|0|0|0|1|0|0|0|0|0|0|0|4|0|0|0|0|0|0|0|0|0|0|0|0|0|0|0|0|0|0|0|0|0|0|0|0|0|0|0|0|0|0|0|0|0|0|0|0|0|0|0|0|0|0|0|0|0|2|0|3|0|0|2|0|0|0|0|0|1|0|1|0…	1	1	1	1	1	55.48	18.12	0
5mMgluc_FANCA	HMGB2_HUMAN	HMGB2_HUMAN	72|73	145	72.5	2	0|0|0|0|0|0|0|3|0|0|0|0|0|0|0|0|0|0|0|0|0|0|0|0|0|0|0|0|0|0|0|0|0|0|0|0|0|0|0|0|0|0|0|0|0|0|0|0|0|0|0|0|0|0|0|0|0|0|0|0|0|0|0|0|0|0|0|0|0|0|0|0|0|0|0|0|0|0|1|0|0|0|0|0|0|0|0|0|0|0|0|0|0|0|0|0|0|0|0|0|0|0|0|0|0|0|0|0|0|0|0|0|0|0|0|0|0|0|5|0|0|0|0|0|0|0|0|0|0|0|0|0|0|0|1|0|0|3|0|1|0|0|0|0|0|0|0|0|0|2|1|0|0|0|0|0|0|0|0|0|0|0|3|0|0|0|0|0|0|0|0|0|0|0|0|0|0|0|0|0|0|0|0|0|4|0|1|1|0|0|3|0|0|0|0|4|7|0|1|0…	1	1	1	1	1	53.69	7.63	0
5mMgluc_FANCA	RL13_HUMAN	RL13_HUMAN	85|60	145	72.5	2	0|5|0|15|43|34|0|1|2|4|4|0|0|0|1|0|0|0|2|0|0|0|0|0|0|0|0|0|0|0|0|0|0|0|0|0|0|0|0|0|0|0|1|0|0|4|3|0|0|1|3|0|0|1|0|0|1|1|0|4|2|2|1|2|1|2|0|0|1|1|2|1|2|0|1|5|4|3|0|5|4|1|3|3|4|2|4|4|4|3|3|2|1|3|0|0|0|0|0|0|0|0|0|0|0|0|0|0|0|0|0|0|0|16|2|5|9|2|14|0|2|6|4|4|1|5|0|0|2|0|3|5|24|0|14|3|0|10|0|4|0|4|8|4|5|2|0|1|19|16|9|2|0|0|0|0|3|0|0|0|0|0|0|0|8|7|4|0|0|0|3|9|2|3|4|3|1|2|2|2|0|2|2|0|0|0|1|0|0|1|0|2|0|1|1…	0	0	0	0	0	-75.54	1.58	0.48
5mMgluc_FANCA	AP3B2_HUMAN	AP3B2_HUMAN	73|71	144	72	2	0|0|0|0|0|0|0|0|0|0|0|0|0|0|0|0|0|0|0|0|0|0|0|0|0|0|0|0|0|0|0|0|0|0|0|0|0|0|0|0|0|0|0|0|0|0|0|0|0|0|0|0|0|0|0|0|0|0|0|0|0|0|0|0|0|0|0|0|0|0|0|0|0|0|0|0|0|0|0|0|0|0|0|0|0|0|0|0|0|0|0|0|0|0|0|0|0|0|0|0|0|0|0|0|0|0|0|0|0|0|0|0|0|0|0|0|0|0|0|0|0|0|0|0|0|0|0|0|0|0|0|0|0|0|0|0|0|0|0|0|0|0|0|0|0|0|0|0|0|0|0|0|0|0|0|0|0|0|0|0|0|0|0|0|0|0|0|0|0|0|0|0|0|0|0|0|0|0|0|0|0|0|0|0|0|0|0|0|0|0|0|0|0|0|0|0|0|0|0|0…	1	1	1	1	1	105.55	720	0
5mMgluc_FANCA	PFKAL_HUMAN	PFKAL_HUMAN	73|71	144	72	2	0|20|0|33|0|0|0|0|0|0|0|0|0|0|0|0|0|0|0|0|0|0|0|0|0|0|0|0|0|0|0|0|0|0|0|0|0|0|0|0|0|0|0|0|0|0|0|0|0|0|0|0|0|0|0|0|0|0|0|0|0|0|0|0|0|0|0|0|0|0|0|0|0|0|0|0|0|0|0|0|0|0|0|0|0|0|0|0|0|0|0|0|0|0|0|0|0|0|0|0|0|0|0|0|0|0|0|0|0|0|0|0|0|0|0|0|0|1|0|0|0|0|0|0|0|0|0|0|0|0|0|0|3|0|7|0|0|7|0|30|0|1|7|1|1|0|0|0|19|1|1|2|0|0|0|0|0|0|0|0|0|0|0|0|0|0|0|0|0|0|0|0|0|0|0|0|0|0|0|0|0|0|0|0|0|0|0|3|2|1|3|0|1|1|1|1|1|1…	0	0	0	0	0	-11.56	2.29	0.35
5mMgluc_FANCA	RS5_HUMAN	RS5_HUMAN	80|63	143	71.5	2	1|0|0|2|7|8|2|2|0|0|1|0|0|0|0|0|0|0|0|0|0|0|0|0|0|0|0|0|0|0|0|0|0|0|0|0|0|0|0|0|0|0|0|0|0|1|0|0|0|0|0|0|0|0|0|0|0|0|0|0|0|0|0|0|0|0|0|0|0|0|0|0|0|0|0|0|0|0|0|0|0|0|0|1|0|0|0|0|0|0|2|2|0|0|0|0|0|0|0|0|1|0|0|0|0|0|0|0|0|1|0|0|0|4|0|0|3|0|0|0|0|0|0|0|0|0|1|1|3|0|2|2|1|0|3|3|0|4|0|4|0|2|7|2|4|1|0|1|8|18|8|2|0|0|0|0|2|2|0|0|0|0|0|0|2|2|2|0|0|2|2|1|0|0|0|0|12|0|16|5|0|0|0|1|2|1|2|2|1|1|1|0|0|1|1|1|3|1|…	1	1	1	1	1	23.51	4.21	0
5mMgluc_FANCA	GRP75_HUMAN	GRP75_HUMAN	68|75	143	71.5	2	25|27|8|26|61|46|7|2|1|3|3|4|3|2|8|7|6|4|9|0|0|0|0|0|0|0|0|0|1|0|0|0|0|1|1|1|0|1|4|2|0|2|9|7|6|15|8|3|3|10|10|6|7|4|5|6|6|8|7|9|7|10|12|6|10|6|7|6|9|6|13|8|7|3|4|9|9|21|14|16|20|11|9|13|14|6|9|10|11|9|30|27|12|14|17|3|0|0|14|6|1|4|1|70|65|20|0|23|1|1|4|0|0|17|2|4|7|5|5|0|2|7|4|0|0|0|2|13|10|0|1|14|7|0|49|0|0|11|2|105|0|4|27|4|11|0|0|3|58|0|0|0|0|0|0|0|0|0|0|0|2|2|0|4|0|0|0|0|0|1|2|0|0|7|1|0|0|2|0…	0	0	0	0	0	-383.33	0.54	0.54
5mMgluc_FANCA	RTRAF_HUMAN	RTRAF_HUMAN	90|52	142	71	2	0|3|0|6|3|0|0|0|0|0|0|0|0|0|0|0|0|0|0|0|0|0|0|0|0|0|1|0|0|0|0|0|0|0|0|0|0|0|0|0|0|0|0|0|0|0|0|0|0|0|0|0|0|0|0|0|0|0|0|0|0|0|0|0|0|0|0|0|0|0|0|0|0|0|0|0|0|0|0|0|0|0|0|0|0|0|0|0|0|0|0|0|0|0|0|0|0|0|0|0|0|0|0|0|0|0|0|0|0|0|0|0|0|1|0|0|2|0|0|0|0|0|0|0|0|0|0|0|0|0|3|1|0|0|0|0|0|5|0|5|0|0|1|0|1|0|0|0|3|4|4|0|12|0|0|0|0|2|0|0|0|0|0|0|0|1|1|0|0|0|2|0|15|3|0|6|0|3|8|7|0|0|0|0|2|0|0|0|2|1|2|0|0|2|0|3|1|1|1…	1	1	1	1	1	20.9	5.26	0
5mMgluc_FANCA	CPSF1_HUMAN	CPSF1_HUMAN	71|71	142	71	2	0|0|0|2|0|0|0|0|0|0|0|0|0|0|0|0|0|0|0|0|0|0|0|0|0|0|0|0|0|0|0|0|0|0|0|0|0|1|0|1|0|0|0|0|0|0|0|0|0|0|0|0|0|0|0|0|0|0|0|0|0|0|0|0|0|0|0|0|0|0|0|0|0|0|0|0|0|0|0|0|0|0|0|0|0|0|0|0|0|0|1|0|0|0|0|0|0|0|0|0|0|0|0|0|0|0|0|0|0|0|0|0|0|0|0|0|0|0|0|0|0|0|0|0|0|0|0|0|0|0|0|0|5|0|7|3|0|13|0|23|0|0|1|0|0|0|0|0|2|0|0|0|0|0|0|0|0|0|0|0|0|0|0|0|0|0|0|0|0|0|0|0|8|0|0|0|1|11|20|36|0|0|0|0|0|0|0|0|0|0|0|0|0|0|0|0|0|…	0	0	0	0	0	-14.44	2.41	0.39
5mMgluc_FANCA	IF4A1_HUMAN	IF4A1_HUMAN	76|66	142	71	2	0|3|0|10|30|19|0|7|0|0|0|0|0|0|0|0|0|0|0|0|0|0|0|0|0|0|0|0|2|2|0|0|0|0|0|0|0|0|0|0|0|0|0|0|0|4|0|0|0|0|0|0|0|0|0|0|0|0|0|0|0|0|0|0|0|0|0|0|0|1|0|0|0|0|0|1|3|4|1|2|2|0|0|0|0|0|2|0|0|0|0|0|0|0|0|0|0|0|0|0|0|0|0|0|0|0|0|0|0|0|9|0|0|5|0|0|4|0|2|0|0|0|3|0|4|0|6|21|18|0|2|14|14|0|20|7|0|14|0|87|3|11|28|11|22|5|0|5|63|3|0|18|10|18|26|2|0|0|0|6|0|0|0|0|0|0|0|0|0|0|5|0|2|5|0|2|2|0|7|1|0|0|0|0|13|2|2|5|11|…	0	0	0	0	0	-168.61	0.95	0.53
5mMgluc_FANCA	ACINU_HUMAN	ACINU_HUMAN	73|68	141	70.5	2	0|0|0|4|0|0|0|0|0|0|0|0|0|0|0|0|0|0|0|0|0|0|0|0|0|0|0|0|0|0|0|0|0|0|0|0|0|0|0|0|1|1|0|0|0|0|0|0|0|0|0|0|0|0|0|0|0|0|0|0|0|0|0|0|0|0|0|0|0|0|0|0|0|0|0|0|0|0|0|0|0|0|0|0|0|0|0|0|0|0|0|0|0|0|0|0|0|0|0|0|0|0|0|0|0|0|0|0|0|0|0|0|0|0|0|1|0|4|1|0|0|0|0|0|0|0|0|0|0|0|16|6|14|0|9|7|0|1|2|30|0|0|9|0|1|0|0|0|0|0|1|0|0|0|0|0|0|0|0|0|0|0|0|2|0|0|0|0|0|0|0|0|0|0|0|0|0|0|0|0|0|0|0|0|0|0|0|0|0|0|0|0|0|0|0|0|0|0|…	0.15	0.28	0.15	0.28	0.15	-3.78	3.07	0.23
5mMgluc_FANCA	ZO1_HUMAN	ZO1_HUMAN	72|69	141	70.5	2	0|0|0|2|0|0|0|1|0|0|0|0|0|0|0|0|0|0|0|0|0|0|0|0|0|0|0|0|0|0|0|0|0|0|0|0|0|0|0|0|0|0|0|0|0|0|0|0|0|0|0|0|0|0|0|0|0|0|0|0|0|0|0|0|0|0|0|0|0|0|0|0|0|0|0|0|0|0|0|0|0|0|0|0|0|0|0|0|0|0|0|0|0|0|0|0|0|0|0|0|0|0|0|0|0|0|0|0|0|0|0|0|0|0|0|0|0|0|0|0|0|0|0|0|0|0|0|13|0|15|2|0|2|0|0|65|2|0|0|6|0|0|1|0|0|0|0|0|39|0|0|0|0|0|0|0|0|0|0|0|0|0|0|0|0|0|0|0|0|0|0|0|0|0|0|0|0|0|0|0|0|0|0|0|0|0|0|0|0|0|0|0|0|0|0|0|0|0…	0	0	0	0	0	-84.41	1.36	0.51
5mMgluc_FANCA	SAHH2_HUMAN	SAHH2_HUMAN	73|67	140	70	2	0|0|0|2|0|0|0|0|0|0|0|0|0|0|0|0|0|0|0|0|0|0|0|0|0|0|0|0|0|0|0|0|0|0|0|0|0|0|0|0|0|0|0|0|0|0|0|0|0|0|0|0|0|0|0|0|0|0|0|0|0|0|0|0|0|0|0|0|0|0|0|0|0|0|0|0|0|0|0|0|0|0|0|0|0|0|0|0|0|0|0|0|0|0|0|0|0|0|0|0|0|0|0|0|0|0|0|0|0|0|0|0|0|0|0|0|0|0|0|0|0|0|0|0|0|0|0|0|0|0|0|0|0|0|0|0|0|0|0|3|0|0|1|0|1|0|0|0|3|0|0|0|0|0|0|0|0|0|0|0|0|0|0|0|0|0|0|0|0|0|0|0|0|0|0|0|0|0|0|0|0|0|0|0|0|0|0|0|0|0|0|0|0|0|0|0|0|0|0|0…	1	1	1	1	1	75.66	23.33	0
5mMgluc_FANCA	HCD2_HUMAN	HCD2_HUMAN	73|66	139	69.5	2	18|14|3|20|10|3|0|1|0|0|0|0|0|0|0|0|0|0|0|0|0|0|0|0|0|0|0|0|0|0|0|0|0|0|0|0|0|0|0|0|0|0|0|0|0|0|0|0|0|0|0|0|0|0|0|0|0|0|0|0|0|0|0|0|0|0|0|0|0|0|0|0|0|0|0|0|0|0|0|0|0|0|0|0|0|0|0|0|0|0|0|0|0|0|0|0|0|0|0|0|0|0|0|0|0|0|0|0|0|0|0|0|0|2|2|0|0|7|2|0|0|0|6|0|2|0|0|3|2|0|0|2|0|0|7|0|0|10|0|17|0|0|7|0|3|1|0|0|22|0|0|0|2|0|0|0|0|0|0|0|0|0|0|0|0|0|0|0|0|0|0|0|0|0|0|0|0|0|0|0|0|0|0|0|2|0|0|2|4|2|6|0|2|1|3|8|…	1	1	1	1	1	15.33	3.31	0
5mMgluc_FANCA	GBB1_HUMAN	GBB1_HUMAN	67|72	139	69.5	2	7|5|0|1|2|0|0|0|0|0|0|0|0|0|0|0|0|0|0|0|0|0|0|0|0|0|0|0|0|0|0|0|0|0|0|0|0|0|0|0|0|0|0|0|0|0|0|0|0|0|0|0|0|0|0|0|0|0|0|0|0|0|0|0|0|0|0|0|0|0|0|0|0|0|0|0|0|0|0|0|0|0|0|0|0|0|0|0|0|0|0|0|0|0|0|0|0|0|0|0|0|0|0|0|0|0|0|0|0|0|0|0|0|0|0|0|0|0|0|0|0|0|0|0|0|0|0|0|0|0|0|0|0|0|0|0|0|0|0|0|0|0|0|0|0|0|0|0|0|0|0|0|0|0|0|0|0|0|0|0|0|0|0|0|0|0|0|0|0|0|0|0|0|0|0|0|0|0|0|0|0|0|0|0|0|0|0|0|0|0|0|0|0|0|0|0|0|0|0|0…	1	1	1	1	1	60.66	11.58	0
5mMgluc_FANCA	SRPRA_HUMAN	SRPRA_HUMAN	76|63	139	69.5	2	0|0|0|0|0|0|0|0|0|0|0|0|0|0|0|0|0|0|0|0|0|0|0|0|0|0|0|0|0|0|0|0|0|0|0|0|0|0|0|0|0|0|0|0|0|0|0|0|0|0|0|0|0|0|0|0|0|0|0|0|0|0|0|0|0|0|0|0|0|0|0|0|0|0|0|0|0|0|0|0|0|0|0|0|0|0|0|0|0|0|0|0|0|0|0|0|0|0|0|0|0|0|0|0|0|0|0|0|0|0|0|0|0|2|0|0|2|0|0|0|0|0|0|0|0|0|0|0|0|0|0|0|0|0|1|0|0|0|0|7|0|0|1|0|0|0|0|0|6|0|0|0|0|0|0|0|0|0|0|0|0|0|0|0|0|0|0|0|0|0|0|0|0|0|0|0|0|0|0|0|0|0|0|0|0|0|0|0|0|0|0|0|0|0|0|0|0|0|0|0…	1	1	1	1	1	53.59	10.69	0
5mMgluc_FANCA	2AAA_HUMAN	2AAA_HUMAN	72|67	139	69.5	2	0|0|0|3|6|6|0|3|0|0|0|0|0|0|0|0|0|0|0|0|0|0|0|0|0|0|0|0|0|0|0|0|0|0|0|0|0|0|0|0|0|0|0|0|0|0|0|0|0|0|2|0|0|0|0|0|0|0|5|0|1|1|1|0|0|3|1|1|3|5|0|0|0|0|0|1|1|4|0|1|1|5|2|1|1|1|1|1|1|1|0|0|0|0|0|0|0|0|0|0|0|0|0|0|0|0|0|0|0|0|0|0|0|1|0|0|0|0|0|0|0|0|0|0|0|0|0|6|0|0|3|3|3|0|3|0|0|6|0|28|0|5|8|5|5|5|0|2|20|0|0|0|0|0|0|0|0|0|0|0|0|0|0|0|0|0|0|0|0|0|0|0|0|0|0|0|0|1|0|0|0|0|0|0|3|0|0|3|3|0|5|0|2|3|0|15|3|1|…	1	1	1	1	1	5.54	2.9	0
5mMgluc_FANCA	RS7_HUMAN	RS7_HUMAN	62|76	138	69	2	0|1|0|4|0|8|2|1|0|0|1|0|0|0|0|0|0|0|0|0|0|0|0|0|0|0|0|0|0|0|0|0|0|0|0|0|0|0|0|0|0|0|0|0|0|2|2|0|0|0|0|0|0|0|0|0|0|0|0|0|0|0|1|1|0|1|0|0|1|0|1|1|0|0|0|1|1|1|0|1|1|0|0|0|1|0|2|2|1|1|3|3|0|0|0|0|0|0|0|0|0|0|0|0|0|0|0|0|0|0|0|0|0|8|0|0|4|0|0|0|0|0|0|1|0|0|0|7|7|0|3|4|3|0|3|1|0|0|2|16|1|3|5|3|2|0|0|0|16|14|10|0|0|0|0|0|0|2|0|0|0|0|0|0|1|4|1|0|0|2|4|0|7|9|0|8|1|6|10|8|0|0|0|1|6|1|1|3|1|0|2|0|3|5|3|7|8|…	1	1	1	1	1	23.79	4.18	0
5mMgluc_FANCA	RBM25_HUMAN	RBM25_HUMAN	66|72	138	69	2	0|0|0|0|0|0|0|0|0|0|0|0|0|0|0|0|0|0|0|0|0|0|0|0|13|0|0|0|0|0|0|0|0|0|0|0|0|0|0|0|0|0|12|5|5|0|0|0|0|0|0|0|0|0|0|0|0|0|0|0|0|0|0|0|0|0|0|0|0|0|0|0|0|0|0|0|0|1|0|0|0|0|0|0|0|0|0|0|0|0|0|0|11|12|0|0|0|0|0|0|0|0|0|0|0|0|0|0|0|0|0|0|0|0|0|0|0|0|0|0|0|0|0|0|0|0|0|0|0|2|1|0|0|0|1|1|0|0|0|14|0|0|1|0|0|0|0|0|0|0|0|0|0|0|0|0|0|0|0|0|0|0|0|0|0|0|0|0|0|0|0|0|0|0|0|0|2|0|2|0|0|0|0|0|0|0|0|0|0|0|0|0|0|0|0|0|0|…	1	1	1	1	1	35.92	5.11	0
5mMgluc_FANCA	RS13_HUMAN	RS13_HUMAN	60|77	137	68.5	2	0|0|0|4|15|15|0|2|0|2|2|0|0|0|1|0|0|0|0|0|0|0|0|0|0|0|0|0|0|0|0|0|0|0|0|0|0|0|0|0|0|0|0|0|0|2|1|0|0|0|0|0|0|0|0|0|0|0|0|0|0|1|2|0|0|0|0|0|0|0|0|0|0|0|0|1|0|0|0|0|0|0|0|0|1|0|0|1|1|1|3|4|0|0|0|0|0|0|0|0|0|0|0|0|0|0|0|0|0|0|1|0|0|6|0|0|1|0|0|0|0|0|0|0|0|0|0|3|5|0|4|9|3|0|7|6|0|5|0|11|0|6|10|6|6|0|2|3|11|8|5|8|2|0|0|0|0|0|0|0|0|0|0|0|0|1|2|0|0|0|1|0|3|6|0|5|0|1|6|5|0|2|0|0|3|0|2|2|1|0|2|0|1|2|2|2|1|…	1	1	1	1	1	25.69	4.57	0
5mMgluc_FANCA	DNJA1_HUMAN	DNJA1_HUMAN	69|68	137	68.5	2	0|0|0|2|4|0|0|0|0|0|0|0|0|0|0|0|0|0|0|0|0|0|0|0|0|0|0|0|0|0|0|0|0|0|0|0|0|0|0|0|0|0|0|0|0|0|0|0|0|0|0|0|0|0|0|0|0|0|0|0|0|0|0|0|0|0|0|0|0|0|0|0|0|0|0|0|0|0|0|1|0|0|0|0|0|0|0|0|0|0|0|0|0|0|0|0|0|0|0|0|0|0|0|0|0|0|0|0|0|0|0|0|0|5|0|0|2|0|0|0|0|0|0|0|0|0|0|4|5|0|1|2|3|0|2|2|0|5|0|14|0|0|2|0|0|2|0|2|14|2|0|0|0|0|2|0|0|0|0|0|0|0|0|0|2|1|0|0|0|0|2|1|0|2|0|0|0|0|0|0|0|0|0|0|0|1|2|3|3|0|7|1|1|2|1|1|0|1|1…	1	1	1	1	1	36.78	4.89	0
5mMgluc_FANCA	FBRL_HUMAN	FBRL_HUMAN	77|60	137	68.5	2	0|0|0|2|8|0|1|2|0|0|0|0|0|0|1|0|0|0|1|0|0|0|0|0|0|0|0|0|0|0|0|0|0|0|0|0|0|0|0|0|0|0|1|0|0|0|0|1|0|0|0|0|0|0|0|0|0|0|0|0|0|0|0|0|0|0|0|0|0|0|0|0|0|0|0|0|0|0|0|0|0|0|0|0|0|0|0|0|0|0|0|0|0|0|0|0|0|0|0|0|0|0|0|0|0|0|0|0|0|0|0|0|0|4|0|0|2|2|0|0|0|0|0|1|0|0|0|2|0|1|26|3|3|0|3|7|0|4|2|16|0|1|10|1|1|2|0|3|17|1|0|0|0|0|0|0|0|2|0|0|0|0|0|0|0|1|0|0|0|0|1|0|1|0|0|1|2|1|5|1|0|0|0|0|7|1|2|1|2|1|3|0|6|2|3|1|2|7…	0.72	1	0.72	1	0.72	-0.27	3.19	0.02
5mMgluc_FANCA	H32_HUMAN	H32_HUMAN	80|57	137	68.5	2	0|0|0|3|0|0|0|2|0|0|0|0|0|0|0|0|0|1|0|0|0|0|0|0|6|0|0|0|0|0|0|0|0|0|0|0|0|0|0|0|0|0|0|0|0|0|0|0|0|0|0|0|0|0|0|0|0|0|0|0|0|0|0|0|0|0|0|0|0|0|0|0|0|0|0|0|2|2|0|0|0|0|0|0|0|0|0|0|0|0|0|1|0|0|0|0|0|0|0|0|0|0|0|0|0|0|0|0|0|0|1|0|0|4|0|0|1|0|0|1|0|0|0|0|0|1|0|1|2|3|39|6|3|0|9|9|1|6|6|15|4|7|14|7|4|6|0|2|8|2|2|0|0|0|0|0|0|0|0|0|0|0|0|0|0|0|0|0|0|0|0|0|0|0|0|0|0|1|0|5|0|0|0|0|0|0|0|0|0|0|0|0|0|0|0|0|1|0|…	0	0	0	0	0	-24.65	2.45	0.35
5mMgluc_FANCA	CCAR2_HUMAN	CCAR2_HUMAN	70|67	137	68.5	2	0|0|0|8|4|12|1|0|0|4|1|0|0|0|0|0|0|0|0|0|0|0|0|0|0|0|0|0|0|0|0|0|0|0|0|0|0|0|0|0|0|0|0|0|0|0|0|0|0|0|0|0|0|0|0|0|0|0|0|0|0|0|0|0|0|0|0|0|0|0|0|0|0|0|0|0|0|0|0|0|0|0|0|0|0|0|0|0|0|0|1|1|0|0|0|0|0|0|0|0|0|0|0|0|0|0|0|0|0|0|0|0|0|4|0|0|4|0|0|0|0|0|0|0|0|1|0|3|3|0|0|2|8|0|10|0|0|3|0|39|0|0|1|0|1|0|0|0|1|1|1|0|0|0|0|0|0|0|0|0|0|0|0|0|7|15|10|0|0|0|5|3|0|0|0|0|0|0|0|0|0|1|0|0|3|1|3|1|2|0|1|1|1|2|0|2|3|…	0	0	0	0	0	-14.82	2.54	0.38
5mMgluc_FANCA	RS16_HUMAN	RS16_HUMAN	72|65	137	68.5	2	0|2|0|4|31|27|6|7|0|1|3|0|0|0|1|0|0|0|0|0|0|0|0|0|2|0|0|0|0|0|0|0|0|0|0|0|0|0|0|0|0|0|1|0|0|2|0|0|0|0|0|0|0|0|0|0|0|0|0|0|0|0|0|0|0|0|0|0|0|0|0|0|0|0|0|2|0|1|0|0|1|0|0|0|0|0|1|0|0|1|3|2|0|1|0|0|0|0|0|0|0|0|0|0|0|0|0|0|0|0|0|0|0|10|0|0|5|0|4|0|0|0|0|0|0|1|2|1|6|1|5|3|2|2|8|6|0|10|4|13|0|5|13|5|7|1|4|2|19|18|10|0|0|0|0|0|9|0|0|0|0|0|2|0|0|3|6|0|0|0|4|1|15|1|4|14|1|2|1|9|0|3|0|0|18|1|4|1|0|0|5|2|3|2…	0	0	0	0	0	-49.65	1.69	0.47
5mMgluc_FANCA	4F2_HUMAN	4F2_HUMAN	69|67	136	68	2	6|4|3|5|4|0|0|0|0|0|0|0|0|0|0|0|0|0|0|0|0|0|0|0|0|0|0|0|0|0|0|0|0|0|0|0|0|0|0|0|0|0|0|0|0|0|0|0|0|0|0|0|0|0|0|0|0|0|0|0|0|0|0|0|0|0|0|0|0|0|0|0|0|0|0|0|0|0|0|0|0|0|0|0|0|0|0|0|0|0|0|0|0|0|0|0|0|0|0|0|0|0|0|0|0|0|0|0|0|0|0|0|0|0|0|0|0|0|0|0|0|0|0|0|0|0|0|0|0|0|0|0|0|0|0|0|0|5|0|1|0|0|0|0|0|2|0|4|5|0|0|0|0|0|0|0|0|0|0|2|6|0|0|0|0|0|0|0|0|0|0|0|0|0|0|0|0|0|0|0|0|0|0|0|0|0|0|0|0|0|0|0|0|0|0|0|1|0|0|0…	1	1	1	1	1	60.66	11.33	0
5mMgluc_FANCA	THOC4_HUMAN	THOC4_HUMAN	79|57	136	68	2	0|0|0|2|0|0|24|7|0|0|0|0|0|0|0|0|0|0|0|0|0|0|0|0|0|0|1|0|0|0|0|0|0|0|0|0|0|0|0|0|0|0|0|0|0|1|1|0|0|0|0|0|0|0|0|0|1|0|0|0|0|0|0|0|0|1|0|0|0|2|0|0|0|0|0|0|1|1|0|0|1|0|1|2|3|2|1|2|3|2|0|0|0|0|0|0|0|0|0|0|0|0|0|0|0|0|0|0|0|0|0|0|0|9|0|0|0|0|0|0|0|0|0|1|0|0|0|2|1|0|7|2|2|0|2|1|0|11|0|5|5|1|0|1|0|1|0|0|5|3|2|0|2|0|0|2|2|2|0|0|2|8|4|0|0|0|2|0|0|0|1|0|7|0|0|6|2|0|2|5|0|2|0|0|6|1|0|2|1|3|4|4|13|4|18|15|2|…	0.97	1	0.97	1	0.97	2.88	3.16	0
5mMgluc_FANCA	SYDC_HUMAN	SYDC_HUMAN	73|63	136	68	2	0|2|0|3|9|25|4|0|0|8|7|0|0|0|0|1|0|0|0|0|0|0|0|0|0|0|0|0|0|0|0|0|0|0|0|0|0|0|0|0|0|0|0|0|0|0|0|0|0|0|1|0|0|0|0|0|0|0|0|0|0|1|0|0|0|0|0|0|0|0|0|0|0|0|0|1|2|1|0|2|1|0|0|0|0|0|0|0|0|0|2|6|0|0|0|0|0|0|0|0|0|0|0|0|0|0|0|0|0|0|0|0|0|10|0|0|4|0|1|0|0|0|2|0|4|0|2|1|1|0|0|3|5|0|12|1|0|9|0|35|0|5|5|5|3|2|0|4|20|2|0|2|0|0|0|0|0|0|0|0|0|0|0|0|3|2|1|0|0|1|10|3|0|3|0|0|0|0|0|0|0|0|0|0|0|1|1|1|0|0|0|0|0|1|0|3|2…	0	0	0	0	0	-19.96	2.27	0.35
5mMgluc_FANCA	SRSF7_HUMAN	SRSF7_HUMAN	72|63	135	67.5	2	0|1|0|5|0|0|2|1|0|3|4|0|0|0|0|0|0|0|0|0|0|0|0|0|0|0|0|0|0|0|0|0|0|0|0|0|0|0|0|0|0|0|0|0|0|1|1|0|0|0|0|0|0|0|0|0|0|0|0|0|0|0|0|0|0|0|0|0|0|0|0|0|0|0|0|0|0|1|0|0|0|0|0|3|1|2|5|4|1|4|2|2|0|0|0|0|0|0|0|0|0|0|0|0|0|0|0|0|0|0|0|0|0|5|0|0|4|1|4|0|0|1|4|1|0|0|2|1|2|1|10|6|6|0|2|7|1|11|3|17|4|4|9|4|5|0|0|0|5|4|4|0|0|0|0|0|1|0|0|0|0|0|1|2|1|4|1|0|0|0|2|1|3|3|2|3|0|1|0|10|0|2|0|0|1|1|2|1|1|0|1|5|2|1|3|4|3|7…	1	1	1	1	1	29.62	4.82	0
5mMgluc_FANCA	DYST_HUMAN	DYST_HUMAN	73|62	135	67.5	2	0|0|0|0|0|0|0|0|0|0|0|0|0|0|0|0|0|0|0|0|0|0|0|0|0|0|0|0|0|0|0|0|0|0|0|0|0|0|0|0|0|0|0|0|0|0|0|0|0|0|0|0|0|0|0|0|0|0|0|0|0|0|0|0|0|0|0|0|0|0|0|0|0|0|0|0|0|0|0|0|0|0|0|0|0|0|0|0|0|0|0|0|0|0|0|0|0|0|0|0|0|0|0|0|0|0|0|0|0|0|0|0|0|0|0|0|0|0|0|0|0|0|0|0|0|0|0|0|0|0|0|0|0|0|0|6|0|0|0|0|0|0|0|0|0|0|0|0|2|0|0|0|0|0|0|0|0|0|0|0|0|0|0|0|0|0|0|0|0|0|0|0|0|0|0|0|0|0|0|0|0|0|0|0|0|0|0|0|0|0|0|0|0|0|0|0|0|0|0|0…	1	1	1	1	1	28.4	16.88	0
5mMgluc_FANCA	SAFB2_HUMAN	SAFB2_HUMAN	69|66	135	67.5	2	0|0|0|0|0|0|0|0|0|0|0|0|0|0|0|0|0|0|0|0|0|0|0|0|0|0|0|0|0|0|0|0|0|0|0|0|0|0|0|0|0|0|0|0|0|0|0|0|0|0|0|0|0|0|0|0|0|0|0|0|0|0|0|0|0|0|0|0|0|0|0|0|0|0|0|0|0|0|0|0|0|0|0|0|0|0|0|0|0|0|0|0|0|0|0|0|0|0|0|0|0|0|0|0|0|0|0|0|0|0|0|0|0|0|0|0|0|0|0|0|0|0|0|0|0|0|0|0|0|0|0|0|0|0|0|0|0|0|0|0|0|0|0|0|0|0|0|0|0|0|0|0|0|0|0|0|0|0|0|0|0|0|0|0|0|0|0|0|0|0|0|0|0|0|0|0|0|0|0|0|0|0|0|0|0|0|0|0|0|0|0|0|0|0|0|0|0|0|0|0…	1	1	1	1	1	98.43	675	0
5mMgluc_FANCA	MYPT1_HUMAN	MYPT1_HUMAN	65|69	134	67	2	0|0|0|0|4|0|0|17|0|0|0|0|0|0|0|0|0|0|0|0|0|0|0|0|0|0|0|0|0|0|0|0|0|0|0|0|0|0|0|0|0|0|0|0|0|0|0|0|0|0|0|0|0|0|0|0|0|0|0|0|0|0|0|0|0|0|0|0|0|0|0|0|0|0|0|0|0|0|0|0|0|0|0|0|0|0|0|0|0|0|0|0|0|0|0|0|0|0|0|0|0|0|0|0|0|0|0|0|0|0|0|0|0|0|0|0|0|0|0|0|0|0|0|0|0|0|0|32|6|0|0|0|0|0|0|11|0|0|0|0|0|0|0|0|0|0|0|0|6|0|0|0|0|0|0|2|0|0|0|0|2|0|0|0|0|0|0|0|0|0|0|0|1|9|0|0|0|8|0|0|0|0|0|0|0|0|0|0|1|0|0|0|0|6|0|0|0|0|…	0	0	0	0	0	-9.12	2.73	0.32
5mMgluc_FANCA	SAHH_HUMAN	SAHH_HUMAN	67|66	133	66.5	2	8|11|5|19|25|20|0|0|0|0|0|0|0|0|0|0|0|0|0|0|0|0|0|0|0|0|0|0|0|0|0|0|0|0|0|0|0|0|0|0|0|0|0|0|0|0|0|0|0|0|0|0|0|0|0|0|0|0|0|0|0|0|0|0|0|0|0|0|0|0|0|0|0|0|0|0|0|0|0|0|0|0|0|0|0|0|0|0|0|0|0|0|0|0|0|0|0|0|0|0|0|0|0|0|0|0|0|0|0|0|0|0|0|0|0|0|0|0|0|0|0|0|0|0|0|0|0|0|0|0|0|0|0|0|0|0|0|0|0|0|0|0|0|0|0|0|0|0|0|0|0|0|0|0|0|0|0|0|0|0|0|0|0|0|0|0|0|0|0|0|0|0|0|0|0|0|0|0|0|0|0|0|0|0|0|0|0|0|0|0|0|0|0|0|0|0|0|0…	1	1	1	1	1	10.78	2.96	0
5mMgluc_FANCA	ANXA7_HUMAN	ANXA7_HUMAN	64|69	133	66.5	2	0|9|6|7|0|0|0|0|0|0|0|0|0|0|0|0|0|0|0|0|0|0|0|0|0|0|0|0|0|0|0|0|0|0|0|0|0|0|0|0|0|0|0|0|0|0|0|0|0|0|0|0|0|0|0|0|0|0|0|0|0|0|0|0|0|0|0|0|0|0|0|0|0|0|0|0|0|0|0|0|0|0|0|0|0|0|0|0|0|0|0|0|0|0|0|0|0|0|0|0|0|0|0|0|0|0|0|0|0|0|0|0|0|0|0|0|0|0|0|0|0|0|0|0|0|0|0|0|0|0|0|0|0|0|0|0|0|0|0|0|0|0|0|0|0|0|0|0|0|0|0|0|0|0|0|0|0|0|0|0|0|0|0|0|0|0|0|0|0|0|0|0|0|0|0|0|0|0|0|0|0|0|0|0|0|0|0|0|0|0|0|0|0|0|0|0|0|0|0|0…	1	1	1	1	1	49.28	8.31	0
5mMgluc_FANCA	TRA2B_HUMAN	TRA2B_HUMAN	73|60	133	66.5	2	0|0|0|0|0|0|0|0|0|0|0|0|0|0|0|0|0|0|0|0|0|0|0|0|0|0|0|0|0|0|0|0|0|0|0|0|0|0|0|0|0|0|0|0|0|0|1|0|0|0|0|0|0|0|0|0|0|0|0|0|0|0|0|0|0|0|0|0|0|0|0|0|0|0|0|0|0|0|0|0|0|0|0|1|1|0|3|1|1|3|0|0|0|0|0|0|0|0|0|0|0|0|0|0|0|0|0|0|0|0|0|0|0|0|0|0|0|0|0|0|0|0|0|2|0|0|0|0|0|2|11|12|2|0|2|5|0|4|3|15|1|3|8|3|5|0|1|0|8|2|3|0|0|0|0|0|0|0|0|0|0|0|0|0|0|0|0|0|0|0|0|0|0|0|1|2|1|1|0|5|0|0|0|0|0|0|0|0|0|0|0|0|0|0|0|0|1|0|…	1	1	1	1	1	29.64	4.93	0
5mMgluc_FANCA	AIFM1_HUMAN	AIFM1_HUMAN	71|61	132	66	2	12|14|2|14|8|0|0|0|0|3|0|0|0|0|0|1|0|0|0|0|0|0|0|0|0|0|0|0|0|0|0|0|0|0|0|0|0|0|0|0|0|1|2|1|0|0|0|0|0|0|0|0|0|0|0|1|0|1|1|0|0|1|0|0|1|0|1|0|1|1|1|0|0|0|0|0|1|1|2|1|0|0|0|0|0|0|0|0|0|0|2|3|0|0|0|0|0|0|0|0|0|0|0|0|0|0|0|0|0|0|0|0|0|1|0|0|0|0|1|0|0|0|0|0|0|0|0|3|0|0|0|4|4|0|13|7|0|12|0|25|0|0|14|0|3|3|0|5|24|0|0|0|0|0|0|0|0|0|0|0|0|0|0|0|0|0|0|0|0|0|0|0|0|0|0|0|0|0|0|0|0|0|0|0|1|0|2|0|0|0|0|0|0|0|0|0…	0	0	0	0	0	-30.56	2.03	0.42
5mMgluc_FANCA	PDIA6_HUMAN	PDIA6_HUMAN	64|67	131	65.5	2	4|5|0|6|14|11|7|8|0|0|0|0|0|0|0|0|0|0|0|0|0|0|0|0|0|0|0|0|0|0|0|0|0|0|0|0|0|0|0|0|0|0|0|0|0|1|0|0|0|0|0|0|0|0|0|0|0|0|0|0|0|0|1|0|0|0|0|0|0|0|0|0|0|0|0|0|0|0|1|0|0|0|0|0|0|0|0|0|0|0|0|0|0|0|0|0|0|0|0|0|0|0|0|0|0|0|0|0|0|0|0|0|0|0|0|0|0|0|0|0|0|0|1|0|0|0|0|2|3|0|0|2|5|0|6|0|0|3|0|29|0|3|3|3|5|1|0|1|7|0|0|0|0|0|0|0|0|0|0|0|0|0|0|0|0|0|0|0|0|0|0|0|0|3|0|0|0|0|0|0|0|0|0|0|7|4|2|2|8|0|10|0|1|4|3|12|13…	0.1	0.18	0.1	0.18	0.1	-4.11	2.73	0.24
5mMgluc_FANCA	VWA8_HUMAN	VWA8_HUMAN	63|67	130	65	2	0|3|0|11|0|0|0|0|0|0|0|0|0|0|0|0|0|0|0|0|0|0|0|0|0|0|0|0|0|0|0|0|0|0|0|0|0|0|0|0|0|0|0|0|0|0|0|0|0|0|0|0|0|0|0|0|0|0|0|0|0|0|0|0|0|0|0|0|0|0|0|0|0|0|0|0|0|0|0|0|0|0|0|0|0|0|0|0|0|0|0|0|0|0|0|0|0|0|0|0|0|0|0|0|0|0|0|0|0|0|0|0|0|0|0|0|0|0|0|0|0|0|0|0|0|0|0|0|0|0|0|0|0|0|0|0|0|0|0|0|0|0|0|0|0|0|0|0|0|0|0|0|0|0|0|0|0|0|0|0|0|0|0|0|0|0|0|0|0|0|0|0|0|0|0|0|0|0|0|0|0|0|0|0|0|0|0|0|0|0|0|0|0|0|0|0|0|0|0|…	1	1	1	1	1	10.06	9.29	0
5mMgluc_FANCA	EIF3M_HUMAN	EIF3M_HUMAN	73|57	130	65	2	0|0|0|2|0|8|0|0|0|0|0|0|0|0|0|0|0|0|0|0|0|0|0|0|0|0|0|0|0|0|0|0|0|0|0|0|0|0|0|0|0|0|0|0|0|0|0|0|0|0|0|0|0|0|0|0|0|0|0|0|0|0|0|0|0|0|0|0|0|0|0|0|0|0|0|0|0|0|0|0|0|0|0|0|0|0|0|0|0|0|0|0|0|0|0|0|0|0|0|0|0|0|0|0|0|0|0|0|0|0|0|0|0|0|0|0|0|0|0|0|0|0|0|0|0|0|0|0|0|0|0|0|0|0|0|0|0|0|0|0|0|0|0|0|0|0|0|0|0|0|0|0|0|0|0|0|0|0|0|0|0|0|0|0|0|0|0|0|0|0|0|0|0|0|0|0|0|0|0|0|0|0|0|0|0|0|0|0|0|0|0|0|0|0|0|0|0|0|0|0…	1	1	1	1	1	12.47	13	0
5mMgluc_FANCA	LC7L3_HUMAN	LC7L3_HUMAN	65|65	130	65	2	0|0|0|0|0|0|6|1|0|0|0|0|0|0|0|0|0|0|0|0|0|0|0|0|0|0|0|0|0|0|0|0|0|0|0|0|0|0|0|0|0|0|0|0|0|0|0|0|0|0|0|0|0|0|0|0|0|0|0|0|0|0|0|0|0|0|0|0|0|0|0|0|0|0|0|0|0|0|0|0|0|0|0|0|0|0|0|0|0|0|0|0|0|0|0|0|0|0|0|0|0|0|0|0|0|0|0|0|0|0|0|0|0|0|0|9|0|3|1|0|0|9|0|0|1|0|0|0|0|0|3|0|0|0|0|1|0|3|0|4|0|0|1|0|0|0|0|0|0|1|1|0|0|0|0|0|0|0|0|0|0|0|2|0|0|0|0|0|0|0|3|0|0|0|0|0|0|1|1|0|0|1|0|0|2|2|6|2|3|1|2|0|2|4|3|18|8|6|14…	1	1	1	1	1	25.76	3.82	0
5mMgluc_FANCA	IF2G_HUMAN	IF2G_HUMAN	68|62	130	65	2	0|3|0|5|2|33|0|0|0|1|0|0|0|0|0|0|0|0|0|0|0|0|0|0|0|0|0|0|0|0|0|0|0|0|0|0|0|0|0|0|0|0|0|0|0|1|0|0|0|0|0|0|0|0|0|0|0|0|0|0|0|0|0|0|0|0|0|0|0|0|0|0|0|0|0|0|0|0|0|0|0|0|0|0|0|0|0|0|0|0|0|0|0|0|0|0|0|0|0|0|0|0|0|0|0|0|0|0|0|0|0|0|0|3|0|0|0|0|0|0|0|0|0|0|0|0|0|0|2|0|0|1|1|0|10|0|0|4|0|13|0|0|6|0|1|0|0|0|12|6|2|0|0|0|0|0|0|0|0|0|0|0|0|0|0|2|5|0|0|0|3|0|0|0|0|0|0|0|0|0|0|0|0|0|0|1|0|0|0|0|1|0|0|0|0|0|2|0…	0	0	0	0	0	-9.11	2.83	0.31
5mMgluc_FANCA	GTF2I_HUMAN	GTF2I_HUMAN	67|63	130	65	2	0|2|0|4|3|10|20|4|0|0|0|0|0|0|0|0|0|0|0|0|0|0|0|0|0|0|0|1|1|12|0|0|0|0|0|0|0|0|0|0|0|0|0|0|0|0|0|0|0|0|0|0|0|0|0|0|0|0|0|0|0|0|0|0|0|0|0|0|0|0|0|0|0|0|0|0|0|0|0|0|0|0|0|0|0|0|0|0|0|0|0|0|0|0|0|0|0|0|0|0|0|0|0|0|0|0|0|0|0|0|0|0|0|5|0|0|2|0|0|0|0|0|0|0|0|0|0|1|1|0|0|2|7|0|16|2|0|2|0|23|0|0|2|0|3|0|0|0|0|0|1|0|0|0|0|0|0|0|0|0|0|0|3|0|1|1|1|0|0|0|0|0|0|4|0|0|0|7|2|0|0|0|0|0|13|6|13|10|6|0|7|0|13|8|22…	0	0	0	0	0	-13.84	2.28	0.35
5mMgluc_FANCA	ROCK1_HUMAN	ROCK1_HUMAN	62|67	129	64.5	2	0|0|0|0|0|0|0|0|0|0|0|0|0|0|0|0|0|0|0|0|0|0|0|0|0|0|0|0|0|0|0|0|0|0|0|0|0|0|0|0|0|0|0|0|0|0|0|0|0|0|0|0|0|0|0|0|0|0|0|0|0|0|0|0|0|0|0|0|0|0|0|0|0|0|0|0|0|0|0|0|0|0|0|0|0|0|0|0|0|0|0|0|0|0|0|0|0|0|0|0|0|0|0|0|0|0|0|0|0|0|0|0|0|0|0|0|0|0|0|0|0|0|0|0|0|0|0|0|0|0|0|0|0|0|0|0|0|0|0|0|0|0|0|0|0|0|0|0|0|0|0|0|0|0|0|0|0|0|0|0|0|0|0|0|0|0|0|0|0|0|0|0|0|0|0|0|0|0|0|0|0|0|0|0|0|0|0|0|0|0|0|0|0|0|0|0|0|0|0|0…	1	1	1	1	1	92.73	645	0
5mMgluc_FANCA	SYNC_HUMAN	SYNC_HUMAN	55|74	129	64.5	2	0|0|0|1|4|20|0|0|0|0|0|0|0|0|0|0|0|0|0|0|0|0|0|0|0|0|0|0|0|0|0|0|0|0|0|0|0|0|0|0|0|0|0|0|0|0|0|0|0|0|0|0|0|0|0|0|0|0|0|0|0|0|0|0|0|0|0|0|0|0|0|0|0|0|0|0|0|0|0|0|0|0|0|0|0|0|0|0|0|0|0|0|0|0|0|0|0|0|0|0|0|0|0|0|0|0|0|0|0|0|0|0|0|0|0|0|0|0|0|0|0|0|0|0|0|0|0|0|0|0|0|0|0|0|0|0|0|0|0|0|0|0|0|0|0|0|0|0|0|0|0|0|0|0|0|0|0|0|0|0|0|0|0|0|0|0|0|0|0|0|0|0|0|0|0|0|0|0|0|0|0|0|0|0|0|0|0|0|0|0|0|0|0|0|0|0|0|0|0|…	0.99	1	0.99	1	0.99	3.83	5.38	0
5mMgluc_FANCA	HNRH3_HUMAN	HNRH3_HUMAN	68|61	129	64.5	2	0|0|0|3|0|0|0|0|0|0|0|0|0|0|0|0|0|0|0|0|0|0|0|0|0|0|0|0|0|0|0|0|0|0|0|0|0|0|0|0|0|0|0|0|0|1|1|0|0|0|0|0|0|0|0|0|0|0|0|0|0|0|0|0|0|0|0|0|0|0|0|0|0|0|0|0|0|0|0|1|0|0|0|2|1|0|1|2|1|1|0|1|0|0|0|0|0|0|0|0|0|0|0|0|0|0|0|0|0|0|0|0|0|0|0|0|0|0|0|0|0|0|1|0|0|0|0|0|2|0|12|13|7|0|6|2|0|12|3|16|5|7|10|7|4|0|0|0|5|0|0|0|0|0|0|0|0|0|0|0|0|0|0|0|0|0|0|0|0|0|0|0|1|3|0|2|0|0|4|3|0|0|0|0|0|0|0|0|0|0|0|0|0|0|0|0|1|…	1	1	1	1	1	28.12	4.45	0
5mMgluc_FANCA	H15_HUMAN	H15_HUMAN	68|60	128	64	2	0|0|0|5|0|0|0|0|0|0|0|0|0|0|0|0|0|0|0|0|0|0|0|0|0|0|0|0|0|0|0|0|0|0|0|0|0|0|0|0|0|0|0|0|0|0|0|0|0|0|0|0|0|0|0|0|0|0|0|0|0|0|0|0|0|0|0|0|0|0|0|0|0|0|0|0|0|0|0|0|0|0|0|0|0|0|0|0|0|0|0|0|0|0|0|0|0|0|0|0|0|0|0|0|0|0|0|0|0|0|0|0|0|0|0|0|0|0|0|0|0|0|0|0|0|0|0|0|0|0|0|0|0|0|0|0|0|0|0|0|0|0|0|0|0|0|0|0|0|0|0|0|0|0|0|0|0|0|0|0|0|0|0|0|0|0|0|0|0|0|0|0|0|0|0|0|0|0|0|0|0|0|0|0|0|0|0|0|0|0|0|0|0|0|0|0|0|0|0|0…	1	1	1	1	1	11.77	25.6	0
5mMgluc_FANCA	WASC5_HUMAN	WASC5_HUMAN	68|60	128	64	2	0|0|0|0|0|0|0|0|0|0|0|0|0|0|0|0|0|0|0|0|0|0|0|0|0|0|0|0|0|0|0|0|0|0|0|0|0|0|0|0|0|0|0|0|0|0|0|0|0|0|0|0|0|0|0|0|0|0|0|0|0|0|0|0|0|0|0|0|0|0|0|0|0|0|0|0|0|0|0|0|0|0|0|0|0|0|0|0|0|0|0|0|0|0|0|0|0|0|0|0|0|0|0|0|0|0|0|0|0|0|0|0|0|0|0|0|0|0|0|0|0|0|0|0|0|0|0|0|0|0|0|0|0|0|0|0|0|0|0|0|0|0|0|0|0|0|0|0|0|0|0|0|0|0|0|0|0|0|0|0|0|0|0|0|0|0|0|0|0|0|0|0|0|0|0|0|0|0|0|0|0|0|0|0|0|0|0|0|0|0|0|0|0|0|0|0|0|0|0|0…	1	1	1	1	1	89.87	640	0
5mMgluc_FANCA	RABL6_HUMAN	RABL6_HUMAN	62|66	128	64	2	0|0|0|2|0|0|0|0|0|0|0|0|0|0|0|0|0|0|0|0|0|0|0|0|0|0|2|0|0|0|0|0|0|0|0|0|0|0|0|0|0|0|0|0|0|0|0|0|0|0|0|0|0|0|0|0|0|0|0|0|0|0|0|0|0|0|0|0|0|0|0|0|0|0|0|0|0|0|0|0|0|0|0|0|0|0|0|0|0|0|0|0|0|0|0|0|0|0|0|0|0|0|0|0|0|0|0|0|0|0|0|0|0|0|0|0|0|0|0|0|0|0|0|0|0|0|0|0|0|0|0|0|0|0|0|0|0|0|0|0|0|0|0|0|0|0|0|0|0|0|0|0|0|0|0|0|0|0|0|0|0|0|0|0|0|0|0|0|0|0|0|0|0|0|0|0|0|0|0|0|0|0|0|0|0|0|0|0|0|0|0|0|0|0|0|0|0|0|0|0…	1	1	1	1	1	75.04	32	0
5mMgluc_FANCA	FXR1_HUMAN	FXR1_HUMAN	70|58	128	64	2	0|0|0|0|2|4|0|0|0|0|0|0|0|0|0|0|0|0|0|0|0|0|0|0|0|0|0|0|0|0|0|0|0|0|0|0|0|0|0|0|0|0|0|0|0|0|0|0|0|0|0|0|0|0|0|0|0|0|0|0|0|0|0|0|0|0|0|0|0|0|0|0|0|0|0|0|0|0|0|0|0|0|0|0|0|0|0|0|0|0|0|0|0|0|0|0|0|0|0|0|0|0|0|0|0|0|0|0|0|0|0|0|0|0|0|0|0|0|3|0|0|0|0|0|0|0|0|0|0|0|0|1|8|0|0|3|0|0|0|8|0|0|1|0|0|0|0|0|4|6|6|0|0|0|0|0|0|0|0|0|0|0|0|0|0|0|0|0|0|0|0|1|29|0|0|0|2|0|6|0|0|0|0|0|0|0|0|0|0|0|0|0|0|0|1|0|0|1|0|…	0.43	0.81	0.43	0.81	0.43	-2.99	3.46	0.19
5mMgluc_FANCA	CNOT1_HUMAN	CNOT1_HUMAN	57|71	128	64	2	0|0|0|1|5|9|0|0|0|0|0|0|0|0|0|0|0|0|0|0|0|0|0|0|0|0|0|0|0|0|0|0|0|0|0|0|0|0|0|0|0|0|0|0|0|0|0|0|0|0|0|0|0|0|0|0|0|0|0|0|0|0|0|0|0|0|0|0|0|0|0|0|0|0|0|0|0|0|0|0|0|0|0|0|0|0|0|0|0|0|0|0|0|0|0|0|0|0|0|0|0|0|0|0|0|0|0|0|0|0|0|0|0|0|0|0|0|0|0|0|0|0|0|0|0|0|0|0|0|0|0|1|2|0|5|0|0|0|0|37|0|0|1|0|0|0|0|0|5|5|2|0|0|0|0|0|0|0|0|0|0|0|0|0|0|0|0|0|0|0|0|0|0|0|0|0|0|0|0|0|0|0|0|0|0|0|2|0|0|0|0|0|0|0|0|0|0|0|0|…	0	0.01	0	0.01	0	-12.58	2.78	0.3
5mMgluc_FANCA	GARS_HUMAN	GARS_HUMAN	63|64	127	63.5	2	2|2|0|1|10|0|0|0|0|0|0|0|0|0|0|0|0|0|0|0|0|0|0|0|0|0|0|0|0|0|0|0|0|0|0|0|0|0|0|0|0|0|0|0|0|0|0|0|0|0|0|0|0|0|0|0|0|0|0|0|0|0|0|0|0|0|0|0|0|0|0|0|0|0|0|0|0|0|0|0|0|0|0|0|0|0|0|0|0|0|0|0|0|0|0|0|0|0|0|0|0|0|0|0|0|0|0|0|0|0|0|0|0|0|0|0|0|0|0|0|0|0|0|0|0|0|0|3|1|0|0|1|2|0|6|0|0|2|0|21|0|0|0|0|3|0|0|0|5|0|0|2|0|0|0|0|0|0|0|0|0|0|0|0|0|0|0|0|0|0|0|0|0|0|0|0|0|0|0|0|0|0|0|0|0|0|0|0|2|0|3|0|0|0|0|2|1|0|0…	1	1	1	1	1	6.36	4.1	0
5mMgluc_FANCA	RS18_HUMAN	RS18_HUMAN	60|67	127	63.5	2	0|3|0|6|14|13|2|6|0|7|4|0|0|1|6|0|0|0|6|0|0|0|0|0|1|0|0|0|0|0|2|1|0|0|0|0|0|0|0|0|0|0|2|1|0|5|0|1|0|0|0|0|0|0|0|0|0|0|0|1|0|0|1|0|0|0|0|0|0|0|0|0|0|2|4|3|4|3|0|3|4|0|0|0|0|0|0|0|0|0|5|5|3|1|3|0|0|0|0|0|2|0|0|0|0|0|0|0|0|2|2|0|0|13|0|0|10|0|2|0|0|0|0|7|0|2|0|4|3|0|1|9|1|2|4|4|0|15|2|10|0|3|7|3|8|2|0|4|21|15|11|6|0|0|0|0|4|0|0|0|0|0|4|2|7|9|8|0|0|0|3|5|3|1|3|9|0|5|2|13|0|2|0|0|7|3|10|3|1|0|3|5|1|1|…	0.61	1	0.61	1	0.61	-1.32	2.65	0.03
5mMgluc_FANCA	EIF3L_HUMAN	EIF3L_HUMAN	62|64	126	63	2	0|2|0|5|10|12|1|0|0|0|0|0|0|0|0|0|0|0|0|0|0|0|0|0|0|0|0|0|0|0|0|0|0|0|0|0|0|0|0|0|0|0|0|0|0|0|0|0|0|0|0|0|0|0|0|0|0|0|0|0|0|0|0|0|0|0|0|0|0|0|0|0|0|0|0|0|0|0|0|0|0|0|0|0|0|0|0|0|0|0|0|0|0|0|0|0|0|0|0|0|0|0|0|0|0|0|0|0|0|0|0|0|0|8|0|0|2|0|0|0|0|0|0|0|0|0|0|1|2|0|0|0|1|0|9|0|0|7|0|23|0|1|11|1|3|0|0|0|11|4|4|0|0|0|0|2|0|0|0|0|0|0|0|2|3|3|6|0|0|3|13|0|0|0|0|0|0|0|1|0|0|0|0|0|7|1|5|0|0|0|0|0|1|0|1|3|1…	0.99	1	0.99	1	0.99	4.85	3.5	0
5mMgluc_FANCA	SURF4_HUMAN	SURF4_HUMAN	68|58	126	63	2	2|2|0|3|0|0|0|0|0|0|0|0|0|0|0|0|0|0|0|0|0|0|0|0|0|0|0|0|0|0|0|0|0|0|0|0|0|0|0|0|0|0|0|0|0|0|0|0|0|0|0|0|0|0|0|0|0|0|0|0|0|0|0|0|0|0|0|0|0|0|0|0|0|0|0|0|0|0|0|0|0|0|0|0|0|0|0|0|0|0|0|0|0|0|0|0|0|0|0|0|0|0|0|0|0|0|0|0|0|0|0|0|0|0|0|0|0|0|0|0|0|0|0|0|0|0|0|0|0|0|0|0|1|0|0|0|0|0|0|0|0|1|2|1|0|2|0|2|7|0|0|0|0|0|0|0|0|0|0|0|0|0|0|0|0|0|0|0|0|0|0|0|0|0|0|0|0|0|0|0|0|0|0|0|0|0|0|0|0|0|0|0|0|0|0|0|0|0|0|0…	1	1	1	1	1	33.94	12.6	0
5mMgluc_FANCA	U2AF1_HUMAN	U2AF1_HUMAN	68|58	126	63	2	0|0|0|0|0|0|0|2|0|0|0|0|0|0|0|0|0|0|0|0|0|0|0|0|0|0|0|0|0|0|0|0|0|0|0|0|0|0|0|0|0|0|0|0|0|1|0|0|0|0|0|0|0|0|0|0|0|0|0|0|0|0|0|0|0|0|0|0|0|0|0|0|0|0|0|0|0|0|0|0|0|0|0|0|0|0|0|0|0|0|0|0|0|0|0|0|0|0|0|0|0|0|0|0|0|0|0|0|0|0|0|0|0|2|0|0|0|0|0|0|0|0|0|0|0|0|0|0|0|0|3|1|0|0|2|3|0|6|0|3|0|3|4|3|3|0|0|0|3|2|1|0|0|0|0|0|0|0|0|0|0|0|0|0|1|0|0|0|0|0|0|0|2|0|0|0|0|0|0|4|0|0|0|0|0|1|3|1|3|0|1|0|1|1|1|2|0|1|1|0…	1	1	1	1	1	49.33	10.5	0
5mMgluc_FANCA	SYLC_HUMAN	SYLC_HUMAN	63|63	126	63	2	0|2|0|2|26|32|0|0|0|5|3|0|0|0|0|0|0|0|0|0|0|0|0|0|0|0|0|0|0|0|0|0|0|0|0|0|0|0|0|0|0|0|0|0|0|2|0|0|0|0|0|0|0|0|0|0|0|0|0|2|0|1|2|0|0|0|0|0|0|0|0|0|0|0|0|4|3|4|0|4|3|0|0|0|0|0|0|0|0|1|7|8|0|0|0|0|0|0|0|0|0|0|0|0|0|0|0|0|0|0|0|0|0|8|0|0|9|0|0|0|0|0|0|0|0|0|0|1|2|0|0|4|10|0|25|0|0|13|0|62|0|2|8|2|3|1|0|5|34|0|1|0|0|0|0|0|0|0|0|0|0|0|0|0|0|2|1|0|0|1|20|2|0|0|0|0|0|0|0|0|1|0|0|0|1|0|1|0|0|0|0|0|0|3|0|4…	0	0	0	0	0	-78.63	1.31	0.51
5mMgluc_FANCA	PRDX4_HUMAN	PRDX4_HUMAN	60|65	125	62.5	2	6|6|0|11|0|12|0|0|0|0|0|0|0|0|0|0|0|0|0|0|0|0|0|0|0|0|0|0|0|0|0|0|0|0|0|0|0|0|0|0|0|0|0|0|0|0|0|0|0|0|0|0|0|0|0|0|0|0|0|0|0|0|0|0|0|0|0|0|0|0|0|0|0|0|0|0|0|0|0|0|0|0|0|0|0|0|0|0|0|0|0|0|0|0|0|0|0|0|0|0|0|0|0|0|0|0|0|0|0|0|0|0|0|0|0|0|0|0|0|0|0|0|0|0|0|0|0|0|0|0|0|0|0|0|0|0|0|0|0|0|0|0|0|0|0|0|0|0|0|0|0|0|0|0|0|0|0|0|0|0|0|0|0|0|0|0|0|0|0|0|0|0|0|0|0|0|0|0|0|0|0|0|0|0|0|0|0|0|0|0|0|0|0|0|0|0|0|0|0…	1	1	1	1	1	34.52	5.43	0
5mMgluc_FANCA	TGO1_HUMAN	TGO1_HUMAN	60|65	125	62.5	2	0|0|0|0|0|0|0|0|0|0|0|0|0|0|0|0|0|0|0|0|0|0|0|0|0|0|0|0|0|0|0|0|0|0|0|0|0|0|0|0|0|0|0|0|0|0|0|0|0|0|0|0|0|0|0|0|0|0|0|0|0|0|0|0|0|0|0|0|0|0|0|0|0|0|0|0|0|0|0|0|0|0|0|0|0|0|0|0|0|0|0|0|0|0|0|0|0|0|0|0|0|0|0|0|0|0|0|0|0|0|0|0|0|0|0|0|0|0|0|0|0|0|0|0|0|0|0|0|0|0|0|0|0|0|0|0|0|0|0|0|0|0|0|0|0|0|0|0|0|0|0|0|0|0|0|0|0|0|0|0|0|0|0|0|0|0|0|0|0|0|0|0|0|0|0|0|0|0|0|0|0|0|0|0|0|0|0|0|0|0|0|0|0|0|0|0|0|0|0|0…	1	1	1	1	1	89.87	625	0
5mMgluc_FANCA	HNRL1_HUMAN	HNRL1_HUMAN	66|59	125	62.5	2	0|0|0|3|0|0|0|0|0|0|0|0|0|0|0|0|0|0|0|0|0|0|0|0|12|0|0|0|0|0|0|0|0|0|0|0|0|0|0|0|0|0|0|0|0|1|0|0|0|0|0|0|0|0|0|0|0|0|0|0|0|0|0|0|0|0|0|0|0|0|0|0|0|0|0|0|0|0|0|0|0|0|0|0|0|0|0|0|0|0|0|1|0|0|0|0|0|0|0|0|0|0|0|0|0|0|0|0|0|0|0|0|0|9|0|0|1|0|0|0|0|0|0|0|0|0|0|0|4|1|10|11|39|0|15|1|0|30|1|27|0|1|4|1|2|17|0|19|13|2|1|0|0|2|0|0|0|0|0|2|0|0|0|0|1|0|0|0|0|0|0|0|8|1|0|7|4|5|5|16|0|0|0|0|0|0|0|0|1|0|0|0|0|1|…	0	0	0	0	0	-122.49	1.06	0.52
5mMgluc_FANCA	RL26_HUMAN	RL26_HUMAN	54|70	124	62	2	0|4|0|9|9|11|0|0|0|3|2|0|0|0|0|0|0|0|0|0|0|1|0|0|1|0|0|0|0|0|0|0|0|0|0|0|0|0|0|0|0|0|1|0|0|0|1|0|0|0|0|0|0|0|0|0|0|0|0|1|0|0|3|0|0|0|0|0|0|0|0|0|0|0|0|1|3|3|0|2|3|0|0|1|2|1|2|1|1|1|4|4|0|0|0|0|0|0|0|0|0|0|0|0|0|0|0|0|0|0|0|0|0|13|0|0|5|0|8|0|0|0|0|0|0|0|0|6|0|0|4|3|0|0|4|4|0|3|0|12|0|2|7|2|5|0|0|0|20|21|13|0|0|0|0|0|2|0|0|0|0|0|0|0|1|1|2|0|0|0|13|2|2|0|3|5|0|0|0|10|0|0|0|0|1|3|1|0|0|0|0|1|0|0|0|1…	0.95	1	0.95	1	0.95	2.31	3.02	0
5mMgluc_FANCA	ANR17_HUMAN	ANR17_HUMAN	59|63	122	61	2	0|0|0|0|0|5|0|0|0|0|0|0|0|0|0|0|0|0|0|0|0|0|0|0|0|0|0|0|0|0|0|0|0|0|0|0|0|0|0|0|0|0|0|0|0|0|0|0|0|0|0|0|0|0|0|0|0|0|0|0|0|0|0|0|0|0|0|0|0|0|0|0|0|0|0|0|0|0|0|0|0|0|0|0|0|0|0|0|0|0|0|0|0|0|0|0|0|0|0|0|0|0|0|0|0|0|0|0|0|0|0|0|0|0|0|0|0|0|0|0|0|0|0|0|0|0|0|0|0|0|0|0|2|0|0|0|0|0|0|8|0|0|1|0|0|0|0|5|3|0|3|0|0|0|0|0|0|0|0|0|0|0|0|0|0|0|0|0|0|0|0|0|0|0|0|0|0|0|0|0|0|0|0|0|0|0|0|0|0|0|0|0|0|0|0|0|0|0|0|0…	1	1	1	1	1	48.64	9.38	0
5mMgluc_FANCA	IF4A2_HUMAN	IF4A2_HUMAN	67|55	122	61	2	0|0|0|0|0|0|0|3|0|0|0|0|0|0|0|0|0|0|0|0|0|0|0|0|0|0|0|0|2|2|0|0|0|0|0|0|0|0|0|0|0|0|0|0|0|2|0|0|0|0|0|0|0|0|0|0|0|0|0|0|0|0|0|0|0|0|0|0|0|1|0|0|0|0|0|1|1|2|0|1|2|0|0|0|0|0|2|0|0|0|0|0|0|0|0|0|0|0|0|0|0|0|0|0|0|0|0|0|0|0|9|0|0|2|0|0|2|0|2|0|0|0|0|0|0|0|6|6|8|0|2|8|11|0|14|6|0|9|0|37|2|9|17|9|13|4|0|4|34|2|0|8|6|12|18|2|0|0|0|4|0|0|0|0|0|0|0|0|0|0|3|0|2|3|0|2|0|0|4|1|0|0|0|0|5|2|2|3|6|5|9|0|2|5|0|2…	0	0	0	0	0	-46.24	1.72	0.45
5mMgluc_FANCA	CYFP2_HUMAN	CYFP2_HUMAN	62|59	121	60.5	2	0|2|0|3|0|0|0|0|0|0|0|0|0|0|0|0|0|0|0|0|0|0|0|0|0|0|0|0|0|0|0|0|0|0|0|0|0|0|0|0|0|0|0|0|0|0|0|0|0|0|0|0|0|0|0|0|0|0|0|0|0|0|0|0|0|1|0|0|0|0|0|0|0|0|0|0|0|0|0|0|0|0|0|0|0|0|0|0|0|0|0|1|0|0|0|0|0|0|0|0|0|0|0|0|0|0|0|0|0|0|0|0|0|0|0|0|0|0|0|0|0|0|0|0|0|0|0|0|0|0|0|0|2|0|6|2|0|0|0|16|0|0|1|0|1|0|0|0|0|4|2|0|0|0|0|0|0|0|0|0|0|0|0|0|0|0|0|0|0|0|1|0|0|0|0|0|0|0|0|0|0|0|0|0|0|1|0|0|0|0|0|0|0|0|0|0|0|0|0|…	1	1	1	1	1	7.52	5.5	0
5mMgluc_FANCA	LYRIC_HUMAN	LYRIC_HUMAN	57|64	121	60.5	2	0|0|0|0|0|2|0|0|0|1|0|0|0|0|0|0|0|0|0|0|0|0|0|0|0|0|0|0|0|0|0|0|0|0|0|0|0|0|0|0|0|0|0|0|0|0|0|0|0|0|0|0|0|0|0|0|0|0|0|0|0|0|0|0|0|0|0|0|0|0|0|0|0|0|0|0|0|0|0|0|0|0|0|0|0|0|0|0|0|0|0|0|0|0|0|0|0|0|0|0|0|0|0|0|0|0|0|0|0|0|0|0|0|0|0|0|0|0|0|0|0|0|0|0|0|0|0|0|0|0|0|0|1|0|0|0|0|0|0|0|0|0|0|0|0|0|0|0|0|0|0|0|0|0|0|0|0|0|0|0|0|0|0|1|0|0|0|0|0|0|0|0|0|0|0|0|0|0|0|0|0|0|0|0|1|0|0|0|0|0|0|0|0|0|0|1|0|0|0|0…	1	1	1	1	1	68.08	30.25	0
5mMgluc_FANCA	1433Z_HUMAN	1433Z_HUMAN	65|56	121	60.5	2	10|9|12|13|32|15|0|6|0|1|0|0|0|0|0|0|0|0|0|0|0|0|0|0|0|0|0|0|0|0|0|0|0|0|0|0|0|0|0|0|0|0|0|0|0|6|0|0|0|1|0|1|0|0|0|0|0|0|0|0|0|1|0|0|0|1|0|0|1|2|1|1|1|0|0|2|2|2|1|1|3|0|0|0|0|0|0|0|0|0|1|3|0|0|0|0|0|0|0|0|0|0|0|0|0|0|0|0|0|0|4|0|0|2|0|0|2|1|0|0|0|0|0|0|0|0|0|8|5|1|2|6|9|0|11|2|0|8|0|15|1|8|8|8|6|4|0|2|26|4|2|10|0|0|0|0|0|0|0|0|0|0|0|0|0|0|0|0|0|0|1|1|0|7|0|0|0|3|2|0|0|0|0|0|0|2|1|4|3|0|10|0|0|6|0…	0	0	0	0	0	-22.86	2.09	0.37
5mMgluc_FANCA	ML12B_HUMAN	ML12B_HUMAN	57|64	121	60.5	2	0|2|0|4|20|6|2|4|0|2|0|0|0|0|0|0|0|0|0|0|0|0|0|0|0|0|0|0|0|0|0|0|0|0|0|0|0|0|0|0|0|0|0|0|0|1|0|0|0|0|0|0|0|0|0|0|0|0|0|0|0|0|0|0|0|0|0|0|0|0|0|0|0|0|0|0|0|0|0|0|0|0|0|0|0|0|0|0|0|0|0|0|0|0|3|10|0|0|0|0|0|0|0|0|0|0|0|0|0|0|0|0|0|3|0|0|2|0|0|0|0|0|0|0|0|0|0|11|10|3|0|1|0|0|0|9|1|2|3|4|0|0|3|0|2|0|2|0|4|0|0|0|0|0|0|0|0|0|0|0|0|0|3|0|1|1|0|0|0|0|2|0|0|77|3|0|0|2|0|0|0|0|0|4|2|2|1|3|4|0|4|0|0|6|1|1|3|…	0	0	0	0	0	-87.28	1.25	0.51
5mMgluc_FANCA	STAU1_HUMAN	STAU1_HUMAN	57|63	120	60	2	0|0|0|0|3|4|0|0|0|0|0|0|0|0|0|0|0|0|0|0|0|0|0|0|0|0|0|0|0|0|0|0|0|0|0|0|0|0|0|0|0|0|0|0|0|0|0|0|0|0|0|0|0|0|0|0|0|0|0|0|0|0|1|0|0|0|0|0|0|0|0|0|0|0|0|0|0|0|0|0|0|0|0|0|0|0|0|0|0|0|1|1|0|0|0|0|0|0|0|0|0|0|0|0|0|0|0|0|0|0|0|0|0|3|0|0|0|0|0|0|0|0|0|0|0|0|0|0|0|0|8|2|1|0|4|2|0|2|1|4|0|0|5|0|0|0|0|0|19|8|6|0|0|0|0|0|0|0|0|0|0|0|0|0|0|1|1|0|0|0|4|0|4|0|0|2|0|1|2|0|0|0|0|0|0|0|0|0|0|0|0|2|0|0|0|0|0|0|0|…	1	1	1	1	1	7.78	4.14	0
5mMgluc_FANCA	ANXA6_HUMAN	ANXA6_HUMAN	61|58	119	59.5	2	42|28|11|17|0|0|0|0|0|0|0|0|0|0|0|0|0|0|0|0|0|0|0|0|0|0|0|0|0|0|0|0|0|0|0|0|0|0|0|0|0|0|0|0|0|0|0|0|0|0|0|0|0|0|0|0|0|0|0|0|0|0|0|0|0|0|0|0|0|0|0|0|0|0|0|0|0|0|0|0|0|0|0|0|0|0|0|0|0|0|0|0|0|0|0|0|0|0|0|0|0|0|0|0|0|0|0|0|0|0|0|0|0|0|0|0|0|0|1|0|0|0|0|0|0|0|0|0|0|0|0|0|1|0|3|0|0|0|0|19|0|0|1|0|1|0|0|0|17|0|0|0|0|0|0|0|0|0|0|0|0|0|0|0|0|0|0|0|0|0|0|0|0|0|0|0|0|0|0|0|0|0|0|0|0|0|0|0|0|0|0|0|0|0|0|0|0…	0	0	0	0	0	-42.81	1.7	0.47
5mMgluc_FANCA	RL24_HUMAN	RL24_HUMAN	59|59	118	59	2	0|2|0|3|19|24|1|1|0|0|4|0|0|0|1|1|1|0|1|0|0|0|0|0|1|0|0|0|0|0|0|0|0|0|0|0|0|0|0|0|0|0|4|1|0|1|1|0|0|1|0|0|0|0|0|0|0|0|0|1|0|1|1|0|0|0|0|0|2|0|2|0|1|2|0|3|2|2|1|2|2|0|0|0|1|1|2|2|2|2|1|0|1|1|0|0|0|0|0|0|0|0|0|0|0|0|0|0|0|0|0|0|0|5|0|0|6|0|2|0|0|1|0|2|0|1|2|1|5|0|1|1|2|1|4|3|0|0|0|4|0|7|6|7|3|0|0|1|10|9|8|0|0|0|0|0|3|0|0|0|0|0|0|0|0|1|2|0|0|0|2|0|4|2|0|0|0|0|0|1|0|16|0|0|4|3|1|0|0|0|1|5|0|1|1|3|1|1…	1	1	1	1	1	5.35	2.74	0
5mMgluc_FANCA	SGPL1_HUMAN	SGPL1_HUMAN	61|57	118	59	2	0|0|0|0|0|0|0|0|0|0|0|0|0|0|0|0|0|0|0|0|0|0|0|0|0|0|0|0|0|0|0|0|0|0|0|0|0|0|0|0|0|0|0|0|0|0|0|0|0|0|0|0|0|0|0|0|0|0|0|0|0|0|0|0|0|0|0|0|0|0|0|0|0|0|0|0|0|0|0|0|0|0|0|0|0|0|0|0|0|0|0|0|0|0|0|0|0|0|0|0|0|0|0|0|0|0|0|0|0|0|0|0|0|0|0|0|0|0|0|0|0|0|0|0|0|0|0|0|0|0|0|0|0|0|0|0|0|0|0|2|0|0|1|0|0|0|0|0|0|0|0|0|0|0|0|0|0|0|0|0|0|0|0|0|0|1|1|0|0|0|0|0|0|0|0|0|0|0|0|0|0|0|0|0|0|0|0|0|0|0|0|0|0|0|0|0|0|0|0|0…	1	1	1	1	1	71.55	39.33	0
5mMgluc_FANCA	WASC4_HUMAN	WASC4_HUMAN	56|62	118	59	2	0|0|0|0|0|0|0|0|0|0|0|0|0|0|0|0|0|0|0|0|0|0|0|0|0|0|0|0|0|0|0|0|0|0|0|0|0|0|0|0|0|0|0|0|0|0|0|0|0|0|0|0|0|0|0|0|0|0|0|0|0|0|0|0|0|0|0|0|0|0|0|0|0|0|0|0|0|0|0|0|0|0|0|0|0|0|0|0|0|0|0|0|0|0|0|0|0|0|0|0|0|0|0|0|0|0|0|0|0|0|0|0|0|0|0|0|0|0|0|0|0|0|0|0|0|0|0|0|0|0|0|0|0|0|0|0|0|0|0|0|0|0|0|0|0|0|0|0|0|0|0|0|0|0|0|0|0|0|0|0|0|0|0|0|0|0|0|0|0|0|0|0|0|0|0|0|0|0|0|0|0|0|0|0|0|0|0|0|0|0|0|0|0|0|0|0|0|0|0|0…	1	1	1	1	1	84.16	590	0
5mMgluc_FANCA	ODPX_HUMAN	ODPX_HUMAN	62|56	118	59	2	3|1|0|2|0|0|0|0|0|0|0|0|0|0|0|0|0|0|0|0|0|0|0|0|0|0|0|0|0|0|0|0|0|0|0|0|0|0|0|0|0|0|0|0|0|0|0|0|0|0|0|0|0|0|0|0|0|0|0|0|0|0|0|0|0|0|0|0|0|0|0|0|0|0|0|0|0|0|0|0|0|0|0|0|0|0|0|0|0|0|0|0|0|0|0|0|0|0|0|0|0|0|0|0|0|0|0|0|0|0|0|0|0|0|0|0|0|0|0|0|0|0|0|0|0|0|0|0|0|0|0|0|0|0|0|0|0|0|0|0|0|0|0|0|0|0|0|0|0|0|0|0|0|0|0|0|0|0|0|0|0|0|0|0|0|0|0|0|0|0|0|0|0|0|0|0|0|0|0|0|0|0|0|0|0|0|0|0|0|0|0|0|0|0|0|0|0|0|0|0…	1	1	1	1	1	63.58	23.6	0
5mMgluc_FANCA	SRSF3_HUMAN	SRSF3_HUMAN	63|55	118	59	2	0|0|0|9|0|0|4|3|0|2|3|0|0|0|0|0|0|0|0|0|0|0|0|0|2|0|0|0|0|0|0|0|0|0|0|0|0|0|0|0|0|0|0|0|0|2|2|0|0|0|0|0|0|0|0|0|0|0|0|0|0|0|0|0|0|0|0|0|0|0|0|0|0|0|0|1|0|0|1|0|0|0|0|1|1|1|2|3|1|3|2|2|0|0|0|0|0|0|0|0|0|0|0|0|0|0|0|0|0|0|0|0|0|3|0|0|2|1|5|0|0|0|2|1|0|1|0|3|4|0|5|5|4|0|1|3|1|6|3|13|2|2|9|2|7|0|0|0|5|5|4|0|0|0|0|0|1|0|0|0|0|0|4|0|1|3|2|0|0|0|4|0|5|4|0|6|0|3|0|8|0|3|0|0|6|4|4|2|1|0|1|5|2|1|3|4|2|7|5|…	1	1	1	1	1	29.35	5.13	0
5mMgluc_FANCA	PPIL4_HUMAN	PPIL4_HUMAN	62|56	118	59	2	0|0|0|0|0|0|6|3|0|2|0|0|0|0|0|0|0|0|0|0|0|0|0|0|0|0|0|0|0|0|0|0|0|0|0|0|0|0|0|0|0|0|0|0|0|0|0|0|0|0|0|0|0|0|0|0|0|0|0|0|0|0|0|0|0|0|0|0|0|0|0|0|0|0|0|0|0|0|0|0|0|0|0|0|0|0|0|0|0|0|0|0|0|0|0|0|0|0|0|0|0|0|0|0|0|0|0|0|0|0|0|0|0|0|0|0|0|0|0|0|0|0|0|0|0|0|0|0|0|0|0|1|0|0|0|0|0|1|0|2|0|0|0|0|1|0|0|0|0|0|2|0|0|0|0|0|0|0|0|0|0|0|2|0|0|0|0|0|0|0|2|0|0|0|0|0|0|0|0|0|0|0|0|0|7|3|5|2|2|0|2|0|2|1|7|2|3|6|0|3…	1	1	1	1	1	31.58	5.36	0
5mMgluc_FANCA	SRS11_HUMAN	SRS11_HUMAN	58|60	118	59	2	0|0|0|0|0|0|0|0|0|0|0|0|0|0|0|0|0|0|0|0|0|0|0|0|0|0|0|0|0|0|0|0|0|0|0|0|0|0|0|0|0|0|0|0|0|0|0|0|0|0|0|0|0|0|0|0|0|0|0|0|0|0|0|0|0|0|0|0|0|0|0|0|0|0|0|0|0|0|0|0|0|0|0|0|0|0|0|0|0|0|0|0|0|0|0|0|0|0|0|0|0|0|0|0|0|0|0|0|0|0|0|0|0|0|0|0|0|0|0|0|0|0|0|0|0|0|0|0|0|0|0|0|0|0|0|0|0|0|0|0|0|0|0|0|0|0|0|0|0|0|0|0|0|0|0|0|0|0|0|0|0|0|0|0|0|0|0|0|0|0|0|0|0|0|0|0|0|0|0|0|0|0|0|0|0|0|0|0|0|0|0|0|0|0|0|0|0|0|0|0…	1	1	1	1	1	87.02	590	0
5mMgluc_FANCA	RL18A_HUMAN	RL18A_HUMAN	55|62	117	58.5	2	0|0|0|2|6|12|0|0|0|1|1|0|0|0|0|0|0|0|0|0|0|0|0|0|4|0|0|0|0|0|0|0|0|0|0|0|0|0|0|0|0|0|0|0|0|3|0|0|0|0|1|0|0|0|0|0|0|0|0|1|0|0|0|0|0|0|0|0|0|0|0|0|0|0|0|2|2|2|0|2|2|0|0|3|3|3|1|3|3|3|3|3|0|0|0|0|0|0|0|0|0|0|0|0|0|0|0|0|0|0|0|0|0|4|0|0|4|0|5|0|0|0|0|0|0|0|0|0|0|0|2|6|3|0|4|6|0|4|0|7|0|7|6|7|4|0|0|1|7|18|10|0|0|0|0|0|0|0|0|0|0|0|0|0|0|0|1|0|0|1|2|1|0|0|0|0|0|0|8|1|0|0|0|0|0|0|0|0|0|0|0|2|0|0|0|0|0|0|…	1	1	1	1	1	9.75	3.16	0
5mMgluc_FANCA	STT3B_HUMAN	STT3B_HUMAN	55|62	117	58.5	2	0|0|0|2|0|0|0|0|0|0|0|0|0|0|0|0|0|0|0|0|0|0|0|0|0|0|0|0|0|0|0|0|0|0|0|0|0|0|0|0|0|0|0|0|0|0|0|0|0|0|0|0|0|0|0|0|0|0|0|0|0|0|0|0|0|0|0|0|0|0|0|0|0|0|0|0|0|0|0|0|0|0|0|0|0|0|0|0|0|0|0|0|0|0|0|0|0|0|0|0|0|0|0|0|0|0|0|0|0|0|0|0|0|0|0|0|0|0|0|0|0|0|0|0|0|0|0|0|0|0|0|0|0|0|0|0|0|0|0|0|0|0|0|0|0|0|0|0|0|0|0|0|0|0|0|0|0|0|0|0|0|0|0|0|0|0|0|0|0|0|0|0|0|0|0|0|0|0|0|0|0|0|0|0|0|0|0|0|0|0|0|0|0|0|0|0|0|0|0|0…	1	1	1	1	1	31.03	58.5	0
5mMgluc_FANCA	AFAD_HUMAN	AFAD_HUMAN	54|63	117	58.5	2	0|0|0|2|4|0|0|0|0|0|0|0|0|0|0|0|0|0|0|0|0|0|0|0|0|0|0|0|0|0|0|0|0|0|0|0|0|0|0|0|0|0|0|0|0|0|0|0|0|0|0|0|0|0|0|0|0|0|0|0|0|0|0|0|0|0|0|0|0|0|0|0|0|0|0|0|0|0|0|0|0|0|0|0|0|0|0|0|0|0|0|0|0|0|0|0|0|0|0|0|0|0|0|0|0|0|0|0|0|0|0|0|0|0|0|0|0|0|0|0|0|0|0|0|0|0|0|16|0|0|0|0|0|0|1|1|0|0|0|8|0|0|0|0|0|0|0|0|3|0|1|0|0|0|0|0|0|0|0|0|0|0|0|0|0|0|0|0|0|0|0|0|0|0|0|0|5|4|0|0|0|0|0|0|0|0|0|0|0|0|0|0|0|0|0|0|0|0|0|…	1	1	1	1	1	10	4.88	0
5mMgluc_FANCA	CYFP1_HUMAN	CYFP1_HUMAN	55|62	117	58.5	2	0|0|0|0|6|8|0|0|0|0|0|0|0|0|0|0|0|0|0|0|0|0|0|0|0|0|0|0|0|0|0|0|0|0|0|0|0|0|0|0|0|0|0|0|0|0|0|0|0|0|0|0|0|0|0|0|0|0|0|0|0|0|0|0|0|1|0|0|0|0|0|0|0|0|0|0|0|0|0|0|0|0|0|0|0|0|0|0|0|0|2|3|0|0|0|0|0|0|0|0|0|0|0|0|0|0|0|0|0|0|0|0|0|0|0|0|0|0|0|0|0|0|0|0|0|0|0|0|0|0|0|0|2|0|7|2|0|0|0|22|0|0|1|0|0|0|0|0|1|5|1|0|0|0|0|0|0|0|0|0|0|0|0|0|0|0|0|0|0|0|1|0|0|0|0|0|0|0|0|0|0|0|0|0|0|1|0|0|0|0|0|0|0|0|0|0|0|0|0|…	0.93	0.98	0.93	0.98	0.93	1.95	3.9	0
5mMgluc_FANCA	ESYT1_HUMAN	ESYT1_HUMAN	59|58	117	58.5	2	0|2|0|0|0|0|0|0|0|0|0|0|0|0|0|0|0|0|0|0|0|0|0|0|0|0|0|0|0|0|0|0|0|0|0|0|0|0|0|0|0|0|0|0|0|0|0|0|0|0|0|0|0|0|0|0|0|0|0|0|0|0|0|0|0|0|0|0|0|0|0|0|0|0|0|0|0|0|0|0|0|0|0|0|0|0|0|0|0|0|0|0|0|0|0|0|0|0|0|0|0|0|0|0|0|0|0|0|0|0|0|0|0|0|0|0|0|0|0|0|0|0|0|0|0|0|0|1|1|0|0|0|3|0|4|0|0|0|0|27|0|0|3|0|0|0|0|0|3|0|0|0|0|0|0|0|0|0|0|0|0|0|0|0|0|0|0|0|0|0|0|0|0|0|0|0|0|0|0|0|0|0|0|0|0|0|0|0|1|0|1|0|0|0|0|1|0|0|0|…	0.77	0.79	0.77	0.79	0.77	1.07	3.77	0.01
5mMgluc_FANCA	DDX46_HUMAN	DDX46_HUMAN	58|59	117	58.5	2	0|0|0|0|0|0|11|9|0|0|0|0|0|0|0|0|0|0|0|0|0|0|0|0|2|0|0|0|0|0|0|0|0|0|0|0|0|0|0|0|0|0|0|0|0|0|0|0|0|0|0|0|0|0|0|0|0|0|0|0|0|0|0|0|0|0|0|0|0|0|0|0|0|0|0|0|0|0|0|0|0|0|0|0|0|0|0|0|0|0|0|0|0|0|0|0|0|0|0|0|0|0|0|0|0|0|0|0|0|0|0|0|0|0|0|0|0|0|0|0|0|0|0|0|0|0|0|0|0|0|0|1|2|0|4|1|0|2|0|6|0|0|0|0|0|0|0|0|0|0|0|0|0|0|0|0|0|0|0|0|0|0|0|0|2|1|0|0|0|2|4|2|0|0|0|0|0|0|0|0|0|0|0|0|32|12|20|4|9|0|3|0|11|13|24|29…	0	0	0	0	0	-45.08	1.6	0.48
5mMgluc_FANCA	DHC24_HUMAN	DHC24_HUMAN	54|62	116	58	2	0|2|0|2|0|0|0|0|0|0|0|0|0|0|0|0|0|0|0|0|0|0|0|0|0|0|0|0|0|0|0|0|0|0|0|0|0|0|0|0|0|0|0|0|0|0|0|0|0|0|0|0|0|0|0|0|0|0|0|0|0|0|0|0|0|0|0|0|0|0|0|0|0|0|0|0|0|0|0|0|0|0|0|0|0|0|0|0|0|0|0|0|0|0|0|0|0|0|0|0|0|0|0|0|0|0|0|0|0|0|0|0|0|0|0|0|0|0|0|0|0|0|0|0|0|0|0|0|0|0|0|0|0|0|0|0|0|0|0|0|0|0|1|0|0|0|0|0|0|0|0|0|0|0|0|0|0|0|0|0|0|0|0|0|0|0|0|0|0|0|0|0|0|0|0|0|0|0|0|0|0|0|0|0|0|0|0|0|0|0|0|0|0|0|0|0|0|0|0|0…	1	1	1	1	1	63.91	29	0
5mMgluc_FANCA	LARP1_HUMAN	LARP1_HUMAN	66|50	116	58	2	0|0|0|0|2|6|0|0|0|0|0|0|0|0|0|0|0|0|0|0|0|0|0|0|0|0|0|0|0|0|0|0|0|0|0|0|0|0|0|0|0|0|0|0|0|0|0|0|0|0|0|0|0|0|0|0|0|0|0|0|0|0|0|0|0|0|0|0|0|0|0|0|0|0|0|0|0|0|0|0|0|0|0|0|0|0|0|0|0|0|0|0|0|0|0|0|0|0|0|0|0|0|0|0|0|0|0|0|0|0|0|0|0|0|0|0|0|0|0|0|0|0|0|0|0|0|0|0|0|0|0|0|0|0|0|0|0|0|0|0|0|0|0|0|0|0|0|0|0|0|0|0|0|0|0|0|0|0|0|0|0|0|0|0|0|0|0|0|0|0|0|0|0|0|0|0|0|0|0|0|0|0|0|0|0|0|0|0|0|0|0|0|0|0|0|0|0|0|0|0…	1	1	1	1	1	22	14.5	0
5mMgluc_FANCA	SFXN1_HUMAN	SFXN1_HUMAN	64|52	116	58	2	4|4|0|5|2|0|0|0|0|0|0|0|0|0|0|0|0|0|0|0|0|0|0|0|0|0|0|0|0|0|0|0|0|0|0|0|0|0|0|0|0|0|0|0|0|0|0|0|0|0|0|0|0|0|0|0|0|0|0|0|0|0|0|0|0|0|0|0|0|0|0|0|0|0|0|0|0|0|0|0|0|0|0|0|0|0|0|0|0|0|0|0|0|0|0|0|0|0|0|0|0|0|0|0|0|0|0|0|0|0|0|0|0|0|0|0|0|0|0|0|0|0|0|0|0|0|0|2|3|0|0|1|0|0|5|0|0|9|0|8|0|0|2|0|0|4|0|6|18|0|0|0|0|0|0|0|0|0|0|0|0|0|0|0|0|0|0|0|0|0|0|0|0|0|0|0|0|0|0|0|0|0|0|0|0|0|0|0|0|0|0|0|0|1|0|0|0|0|0|…	1	1	1	1	1	6.23	4.3	0
5mMgluc_FANCA	MYO1B_HUMAN	MYO1B_HUMAN	52|64	116	58	2	0|0|0|0|0|0|0|6|0|3|1|0|0|0|0|0|0|0|0|0|0|0|0|0|0|0|0|0|0|0|0|0|0|0|0|0|0|0|0|0|0|0|0|0|0|0|0|0|0|0|0|0|0|0|0|0|0|0|0|0|0|0|0|0|0|0|0|0|0|0|0|0|0|0|0|0|0|0|0|0|0|0|0|0|0|0|0|0|0|0|0|0|0|0|0|0|0|0|0|0|0|0|0|0|0|0|0|0|0|0|0|0|0|0|0|0|0|0|0|0|0|0|0|0|0|0|0|41|26|9|10|4|15|0|5|38|14|11|0|3|0|0|0|0|0|1|0|0|35|0|0|0|0|0|0|0|0|0|0|0|0|0|0|1|0|0|0|0|0|0|0|0|7|67|3|9|27|42|13|0|0|0|0|0|0|0|0|0|0|0|0|0|0|2…	0	0	0	0	0	-130.82	0.99	0.52
5mMgluc_FANCA	LMNB1_HUMAN	LMNB1_HUMAN	59|57	116	58	2	0|2|0|6|9|0|2|1|0|0|0|0|0|0|0|0|0|0|0|0|0|0|0|0|4|0|0|0|0|0|0|0|0|0|0|0|0|0|0|0|0|0|21|15|6|0|0|0|0|0|0|0|0|0|0|0|0|0|0|0|0|0|0|0|0|0|0|0|0|0|0|0|0|0|0|0|0|0|0|0|0|0|0|0|0|0|0|0|0|0|14|15|5|6|0|0|0|0|0|0|0|0|0|0|0|0|0|0|0|0|0|0|0|6|0|0|0|0|0|0|0|0|17|0|2|0|3|0|0|2|55|9|9|0|20|41|0|16|16|53|0|8|15|8|2|6|0|8|106|2|1|0|0|0|0|0|0|0|0|0|0|0|0|0|0|0|0|0|0|0|0|0|0|0|0|0|0|0|1|5|0|0|0|0|0|0|0|0|0|0|1|0|0…	0	0	0	0	0	-203.32	0.72	0.54
5mMgluc_FANCA	ATPG_HUMAN	ATPG_HUMAN	63|52	115	57.5	2	4|3|0|10|0|0|0|0|0|0|0|0|0|0|0|0|0|0|0|0|0|0|0|0|0|0|0|0|0|0|0|0|0|0|0|0|0|0|0|0|0|0|0|0|0|0|0|0|0|0|0|0|0|0|0|0|0|0|0|0|0|0|0|0|0|0|0|0|0|0|0|0|0|0|0|0|0|0|0|0|0|0|0|0|0|0|0|0|0|0|0|0|0|0|0|0|0|0|0|0|0|0|0|0|0|0|0|0|0|0|0|0|0|0|0|0|0|0|0|0|0|0|0|0|0|0|0|0|1|0|0|3|1|0|8|0|1|3|0|7|0|0|5|0|2|1|0|3|20|0|0|0|0|0|0|0|0|0|0|0|0|0|0|0|0|0|0|0|0|0|0|0|0|0|0|0|0|0|0|0|0|0|0|0|0|0|0|0|0|0|0|0|0|0|0|0|0|0|0…	0.98	1	0.98	1	0.98	3.21	3.83	0
5mMgluc_FANCA	DKC1_HUMAN	DKC1_HUMAN	56|59	115	57.5	2	0|0|0|0|0|0|0|0|0|1|0|0|0|0|0|0|0|0|0|0|0|0|0|0|0|0|0|0|0|0|0|0|0|0|0|0|0|0|0|0|0|0|0|0|0|0|0|0|0|0|0|0|0|0|0|0|0|0|0|0|0|0|0|0|0|0|0|0|0|0|0|0|0|0|0|0|0|0|0|0|0|0|0|0|0|0|0|0|0|0|1|2|0|0|0|0|0|0|0|0|0|0|0|0|0|0|0|0|0|0|0|0|0|1|0|0|0|0|0|0|0|0|0|0|0|0|0|0|0|0|7|0|0|0|6|1|0|0|0|14|0|0|3|0|0|0|0|1|8|1|2|0|0|0|0|0|0|0|0|0|0|0|0|0|0|0|0|0|0|0|0|0|1|0|0|0|0|0|1|1|0|0|0|0|0|0|0|0|0|0|0|0|0|0|0|0|1|0|0|…	1	1	1	1	1	20.8	5.23	0
5mMgluc_FANCA	CAPR1_HUMAN	CAPR1_HUMAN	58|57	115	57.5	2	0|0|0|2|2|4|1|2|0|1|0|0|0|0|0|0|0|0|0|0|0|0|0|0|0|0|0|0|0|0|0|0|0|0|0|0|0|0|0|0|0|0|0|0|0|1|0|0|0|0|0|0|0|0|0|0|0|0|0|0|0|0|0|0|1|0|0|0|0|0|0|0|0|0|0|0|0|0|0|0|0|0|0|0|0|0|0|0|0|0|0|0|0|0|0|0|0|0|0|0|0|0|0|0|0|0|0|0|0|0|0|0|0|2|0|0|4|0|0|0|0|0|0|0|0|0|0|3|0|0|0|0|1|0|2|0|0|0|0|2|0|0|0|0|1|0|0|0|0|3|1|0|0|0|0|0|0|0|0|0|0|0|0|0|0|0|0|0|0|0|2|0|31|1|0|24|2|9|44|29|0|0|0|0|11|0|6|1|1|0|1|2|2|0|2|4|1|…	0	0	0	0	0	-51.61	1.53	0.49
5mMgluc_FANCA	SC24C_HUMAN	SC24C_HUMAN	59|55	114	57	2	0|0|0|3|3|8|0|0|0|0|0|0|0|0|0|0|0|0|0|0|0|0|0|0|0|0|0|0|0|0|0|0|0|0|0|0|0|0|0|0|0|0|0|0|0|0|0|0|0|0|0|0|0|0|0|0|0|0|0|0|0|0|0|0|0|0|0|0|0|0|0|0|0|0|0|0|0|0|0|0|0|0|0|0|0|0|0|0|0|0|0|0|0|0|0|0|0|0|0|0|0|0|0|0|0|0|0|0|0|0|0|0|0|0|0|0|0|0|0|0|0|0|0|0|0|0|0|0|0|0|0|0|0|0|0|0|0|0|0|0|0|0|0|0|0|0|0|0|0|0|0|0|0|0|0|0|0|0|0|0|0|0|0|0|0|0|0|0|0|0|0|0|0|0|0|0|0|0|0|0|0|0|0|0|0|0|0|0|0|0|0|0|0|0|0|0|0|0|0|0…	1	1	1	1	1	18.99	10.36	0
5mMgluc_FANCA	PPM1G_HUMAN	PPM1G_HUMAN	60|54	114	57	2	0|0|0|0|0|0|0|1|0|0|0|0|0|0|0|0|0|0|0|0|0|0|0|0|0|0|0|0|0|0|0|0|0|0|0|0|0|0|0|0|0|0|0|0|0|0|0|0|0|0|0|0|0|0|0|0|0|0|0|0|0|0|0|0|0|0|0|0|0|0|0|0|0|0|0|0|0|0|0|0|0|0|0|0|0|0|0|0|0|0|0|0|0|0|0|0|0|0|0|0|0|0|0|0|0|0|0|0|0|0|0|0|0|0|0|0|0|0|0|0|0|0|0|0|0|0|0|0|0|0|0|0|1|0|3|0|0|0|0|5|0|0|1|0|1|0|0|0|1|0|0|0|0|0|0|0|0|0|0|0|0|0|0|0|0|0|0|0|0|0|0|0|0|0|0|0|0|0|0|0|0|0|0|0|0|0|0|1|2|0|3|0|0|0|0|0|1|0|0|0…	1	1	1	1	1	52.85	14.25	0
5mMgluc_FANCA	H2AX_HUMAN	H2AX_HUMAN	58|56	114	57	2	0|0|0|0|0|0|0|0|0|0|0|0|0|0|0|0|0|0|0|0|0|0|0|0|0|0|0|0|0|1|0|0|0|0|0|0|0|0|0|0|0|0|0|0|0|0|0|0|0|0|0|0|0|0|0|0|0|0|0|0|0|0|0|0|0|0|0|0|0|0|0|0|0|0|0|0|0|0|0|0|0|0|0|0|0|0|0|0|0|0|0|0|0|0|0|0|0|0|0|0|0|0|0|0|0|0|0|0|0|0|0|0|0|0|0|0|0|0|0|0|0|0|0|0|0|0|0|0|0|0|0|0|0|0|0|0|0|0|0|0|0|0|0|0|0|0|0|0|0|0|0|0|0|0|0|0|0|0|0|0|0|0|0|0|0|0|0|0|0|0|0|0|0|0|0|0|0|0|0|0|0|0|0|0|0|0|0|0|0|0|0|0|0|0|0|0|0|0|0|0…	1	1	1	1	1	78.55	114	0
5mMgluc_FANCA	LDHA_HUMAN	LDHA_HUMAN	67|47	114	57	2	1|1|7|4|37|24|0|0|0|0|0|0|0|0|0|0|0|0|0|0|0|0|0|0|4|0|0|0|0|0|0|0|0|0|0|0|0|0|0|0|0|0|0|0|0|9|0|0|0|1|3|0|0|1|0|0|1|1|0|0|0|0|1|1|0|2|0|0|1|3|3|0|1|0|0|5|5|4|1|2|3|3|1|0|0|0|0|0|0|0|0|0|0|0|0|0|0|0|0|0|0|0|0|0|0|0|0|0|0|0|3|0|0|2|0|0|0|0|1|0|0|0|0|0|0|0|0|6|3|0|0|8|6|0|19|0|0|20|0|37|1|10|16|10|10|8|0|8|58|0|0|14|0|12|2|2|0|0|0|2|10|0|0|0|0|0|0|0|0|0|0|0|0|1|0|0|0|0|0|0|0|0|0|0|0|0|0|1|2|1|1|0|0|…	0	0	0	0	0	-98.71	1.2	0.5
5mMgluc_FANCA	DPYL1_HUMAN	DPYL1_HUMAN	51|62	113	56.5	2	8|11|3|14|0|0|0|0|0|0|0|0|0|0|0|0|0|0|0|0|0|0|0|0|0|0|0|0|0|0|0|0|0|0|0|0|0|0|0|0|0|0|0|0|0|0|0|0|0|0|0|0|0|0|0|0|0|0|0|0|0|0|0|0|0|0|0|0|0|0|0|0|0|0|0|0|0|0|0|0|0|0|0|0|0|0|0|0|0|0|0|0|0|0|0|0|0|0|0|0|0|0|0|0|0|0|0|0|0|0|0|0|0|0|0|0|0|0|0|0|0|0|0|0|0|0|0|0|0|0|0|0|0|0|0|0|0|0|0|0|0|0|0|0|0|0|0|0|0|0|0|0|0|0|0|0|0|0|0|0|0|0|0|0|0|0|0|0|0|0|0|0|0|0|0|0|0|0|0|0|0|0|0|0|0|0|0|0|0|0|0|0|0|0|0|0|0|0|0…	1	1	1	1	1	22.52	4.52	0
5mMgluc_FANCA	6PGD_HUMAN	6PGD_HUMAN	57|56	113	56.5	2	1|0|0|0|10|8|0|0|0|0|0|0|0|0|0|0|0|0|0|0|0|0|0|0|0|0|0|0|0|0|0|0|0|0|0|0|0|0|0|0|0|0|0|0|0|0|0|0|0|0|0|0|0|0|0|0|0|0|0|0|0|0|0|0|0|0|0|0|0|0|0|0|0|0|0|0|0|0|0|0|0|0|0|0|0|0|0|0|0|0|0|0|0|0|0|0|0|0|0|0|0|0|0|0|0|0|0|0|0|0|0|0|0|0|0|0|0|0|0|0|0|0|0|0|0|0|0|0|0|0|0|0|0|0|0|0|0|0|0|0|0|0|0|0|0|0|0|0|0|0|0|0|0|0|0|0|0|0|0|0|0|0|0|0|0|0|0|0|0|0|0|0|0|0|0|0|0|0|0|0|0|0|0|0|0|0|0|0|0|0|0|0|0|0|0|0|0|0|0|…	1	1	1	1	1	36.87	6.28	0
5mMgluc_FANCA	PO210_HUMAN	PO210_HUMAN	55|58	113	56.5	2	0|0|0|0|11|5|0|0|0|0|0|0|0|0|0|0|0|0|0|0|0|0|0|0|0|0|0|0|0|0|0|0|0|0|0|0|0|0|0|0|0|0|0|0|0|0|0|0|0|0|0|0|0|0|0|0|0|0|0|0|0|0|0|0|0|0|0|0|0|0|0|0|0|0|0|0|0|0|0|0|0|0|0|0|0|0|0|0|0|0|0|0|0|0|0|0|0|0|0|0|0|0|0|0|0|0|0|0|0|0|0|0|0|0|0|0|0|0|0|0|0|0|0|0|0|0|0|0|0|0|6|1|4|0|11|5|0|1|0|24|0|0|4|0|0|0|0|0|13|0|0|0|0|0|0|0|0|0|0|0|0|0|0|0|0|0|0|0|0|0|0|0|0|0|0|0|0|0|0|0|0|0|0|0|0|0|0|0|0|0|0|0|0|0|0|0|0|0…	0.39	0.59	0.39	0.59	0.39	-1.52	3.05	0.19
5mMgluc_FANCA	SDHA_HUMAN	SDHA_HUMAN	55|57	112	56	2	8|6|0|5|0|0|0|0|0|0|0|0|0|0|0|0|0|0|0|0|0|0|0|0|0|0|0|0|0|0|0|0|0|0|0|0|0|0|0|0|0|0|0|0|0|0|0|0|0|0|0|0|0|0|0|0|0|0|0|0|0|0|0|0|0|0|0|0|0|0|0|0|0|0|0|0|0|0|0|0|0|0|0|0|0|0|0|0|0|0|0|0|0|0|0|0|0|0|0|0|0|0|0|0|0|0|0|0|0|0|0|0|0|0|0|0|0|0|0|0|0|0|0|0|0|0|0|1|1|0|0|1|1|0|4|0|0|4|0|22|0|1|10|1|2|2|0|0|12|0|0|0|0|0|0|0|0|0|0|0|0|0|0|0|0|0|0|0|0|0|0|0|0|0|0|0|0|0|0|0|0|0|0|1|0|0|0|0|0|0|0|0|0|0|0|0|1|0|…	0.93	0.96	0.93	0.96	0.93	2.09	3.29	0
5mMgluc_FANCA	CSK21_HUMAN	CSK21_HUMAN	63|49	112	56	2	0|0|0|0|6|0|1|0|0|0|0|0|0|0|0|0|0|0|0|0|0|0|0|0|0|0|5|0|0|0|0|0|0|0|0|0|0|0|0|0|0|0|0|0|0|0|0|0|0|0|0|0|0|0|0|0|0|0|0|0|0|0|0|0|0|0|0|0|0|0|0|0|0|0|0|0|0|0|0|0|0|0|0|0|0|0|0|0|0|0|0|0|0|0|0|0|0|0|0|0|0|0|0|0|0|0|0|0|0|0|0|0|0|0|0|0|0|0|0|0|0|0|0|0|0|0|0|0|0|0|1|0|2|0|1|1|0|12|0|10|1|0|1|0|1|0|0|0|9|1|0|0|0|0|0|0|0|0|0|0|0|0|0|0|0|0|0|0|0|0|0|0|0|0|0|0|0|0|0|0|0|0|0|0|2|0|0|1|1|0|2|0|0|0|0|1|1|0|0…	1	1	1	1	1	24.28	5.09	0
5mMgluc_FANCA	KIF5C_HUMAN	KIF5C_HUMAN	62|50	112	56	2	0|0|0|4|0|0|0|0|0|0|0|0|0|0|0|0|0|0|0|0|0|0|0|0|0|4|4|5|0|0|0|0|0|0|0|0|0|0|0|0|0|0|0|0|0|0|0|0|0|0|0|0|0|0|0|0|0|0|0|0|0|0|0|0|0|0|0|0|0|0|0|0|0|0|0|0|0|0|0|0|0|0|0|0|0|0|0|0|0|0|0|0|0|0|0|0|0|0|0|0|0|0|0|0|0|0|0|0|0|0|0|0|0|0|0|0|0|0|0|0|0|0|0|0|0|0|0|0|0|0|0|0|0|0|0|0|0|0|0|0|0|0|0|0|0|0|0|0|0|0|0|0|0|0|0|0|0|0|0|0|0|0|0|0|0|0|0|0|0|0|0|0|0|0|0|0|0|0|0|0|0|0|0|0|0|0|0|0|0|0|0|0|0|0|0|0|0|0|0|0…	1	1	1	1	1	45.41	12.44	0
5mMgluc_FANCA	RMXL1_HUMAN	RMXL1_HUMAN	112|0	112	56	2	0|0|0|0|0|0|0|0|0|0|0|0|0|0|0|0|0|0|0|0|0|0|0|0|0|0|0|0|0|0|0|0|0|0|0|0|0|0|0|0|0|0|0|0|0|0|0|0|0|0|0|0|0|0|0|0|0|0|0|0|0|0|0|0|0|0|0|0|0|0|0|0|0|0|0|0|0|0|0|0|0|0|0|0|0|0|0|0|0|0|0|0|0|0|0|0|0|0|0|0|0|0|0|0|0|0|0|0|0|0|0|0|0|0|0|0|0|0|0|0|0|0|0|0|0|0|0|0|0|0|0|0|0|0|0|0|0|0|0|0|0|0|0|0|0|0|0|0|0|0|0|0|0|0|0|0|0|0|0|0|0|0|0|0|0|0|0|0|0|0|0|0|0|0|0|0|0|0|0|0|0|0|0|0|0|0|0|0|0|0|0|0|0|0|0|0|0|0|0|0…	0.5	1	0.5	1	0.5	-0.57	560	0.04
5mMgluc_FANCA	RBP2_HUMAN	RBP2_HUMAN	55|57	112	56	2	0|0|0|0|0|0|2|0|0|2|0|0|0|0|0|0|0|0|0|0|0|0|0|0|0|0|0|0|0|0|0|0|0|0|0|0|0|0|0|0|0|0|0|0|0|0|0|0|0|0|0|0|0|0|0|0|0|0|0|0|0|0|0|0|0|0|0|0|0|0|0|0|0|0|0|0|0|0|0|0|0|0|0|0|0|0|0|0|0|0|0|0|0|0|0|0|0|0|0|0|0|0|0|0|0|0|0|0|0|0|0|0|0|0|0|0|0|0|0|0|0|0|2|0|1|0|0|0|0|1|12|2|5|0|7|26|0|1|0|21|0|0|6|0|0|0|0|0|3|1|0|0|0|0|0|0|0|0|0|0|0|0|5|0|0|0|0|0|0|0|0|0|0|0|0|0|0|0|0|0|0|0|0|0|0|1|2|0|0|0|0|0|0|0|0|0|0|0|…	0.02	0.03	0.02	0.03	0.02	-6.03	2.38	0.27
5mMgluc_FANCA	IF4A3_HUMAN	IF4A3_HUMAN	61|51	112	56	2	2|3|1|4|12|11|0|1|0|0|0|0|0|0|0|0|0|0|0|0|0|0|0|0|0|0|0|0|1|0|0|0|0|0|0|0|0|0|0|0|0|0|0|0|0|1|0|0|0|0|0|0|0|0|0|0|0|0|0|0|0|0|0|0|0|0|0|0|0|0|0|0|0|0|0|1|1|1|0|1|1|0|0|0|0|0|2|0|0|0|0|0|0|0|0|0|0|0|0|0|0|0|0|0|0|0|0|0|0|0|5|0|0|0|0|0|0|0|0|0|0|0|0|0|0|0|1|1|4|2|19|11|10|0|12|14|1|29|3|34|0|6|15|6|8|1|0|2|19|2|0|6|2|6|4|4|0|0|0|0|0|2|0|0|0|0|0|0|0|0|1|0|1|2|0|5|0|0|2|4|0|0|0|0|2|1|1|1|3|0|4|0|1|1|…	0	0	0	0	0	-38.03	1.78	0.44
5mMgluc_FANCA	EF1D_HUMAN	EF1D_HUMAN	55|56	111	55.5	2	0|2|0|5|18|10|1|0|0|0|0|0|0|0|0|0|0|0|0|0|0|0|0|0|0|0|0|0|0|0|0|0|0|0|0|0|0|0|0|0|0|0|0|0|0|1|0|0|0|0|0|0|0|0|0|0|0|0|0|0|0|0|1|0|0|0|0|0|0|0|0|0|0|0|0|0|0|1|0|0|1|0|0|0|0|0|0|0|0|0|0|1|0|0|0|0|0|0|0|0|0|0|0|0|0|0|0|0|0|0|0|0|0|5|0|0|1|0|0|0|0|0|1|0|0|0|0|2|0|0|0|0|0|0|1|0|0|1|0|5|2|0|2|0|1|0|0|0|0|6|1|0|0|0|0|0|0|0|0|0|0|0|0|0|0|0|3|0|0|0|6|0|0|2|0|0|0|1|0|0|0|0|0|0|7|1|2|4|1|2|4|1|1|6|4|5|9|5|3…	1	1	1	1	1	9.63	3.96	0
5mMgluc_FANCA	SRRM1_HUMAN	SRRM1_HUMAN	58|53	111	55.5	2	0|0|0|0|0|0|0|0|0|1|0|0|0|0|0|0|0|0|0|0|0|0|0|0|0|0|0|0|0|0|0|0|0|0|0|0|0|0|0|0|0|0|0|0|0|0|0|0|0|0|0|0|0|0|0|0|0|0|0|0|0|0|0|0|0|0|0|0|0|0|0|0|0|0|0|0|0|0|0|0|0|0|0|0|0|0|0|0|0|0|0|0|0|0|0|0|0|0|0|0|0|0|0|0|0|0|0|0|0|0|0|0|0|2|0|0|1|5|0|0|0|0|0|0|0|0|0|0|0|0|9|0|0|0|0|2|0|1|1|1|0|0|0|0|0|0|0|0|0|1|0|0|0|0|0|0|0|0|0|0|0|0|0|0|0|2|0|0|0|0|0|0|4|1|0|1|0|0|4|0|0|0|0|0|0|0|0|0|0|0|0|0|1|0|0|2|1|1|0|0…	1	1	1	1	1	45.83	7.93	0
5mMgluc_FANCA	AP3M1_HUMAN	AP3M1_HUMAN	59|52	111	55.5	2	0|0|0|0|6|4|0|0|0|0|0|0|0|0|0|0|0|0|0|0|0|0|0|0|0|0|0|0|0|0|0|0|0|0|0|0|0|0|0|0|0|0|0|0|0|0|0|0|0|0|0|0|0|0|0|0|0|0|0|0|0|0|0|0|0|0|0|0|0|0|0|0|0|0|0|0|0|0|0|0|0|0|0|0|0|0|0|0|0|0|0|0|0|0|0|0|0|0|0|0|0|0|0|0|0|0|0|0|0|0|0|0|0|0|0|0|0|0|0|0|0|0|0|0|0|0|0|0|0|0|0|0|0|0|0|0|0|0|0|1|0|0|1|0|0|0|0|0|0|0|0|0|0|0|0|0|0|0|0|0|0|0|0|0|0|0|0|0|0|0|0|0|0|0|0|0|0|0|0|0|0|0|0|0|0|0|0|0|0|0|2|0|0|0|0|0|0|0|0|0…	1	1	1	1	1	45.83	11.1	0
5mMgluc_FANCA	SARM1_HUMAN	SARM1_HUMAN	55|56	111	55.5	2	0|0|0|0|0|0|0|0|0|0|0|0|0|0|0|0|0|0|0|0|0|0|0|0|0|0|0|0|0|0|0|0|0|0|0|0|0|0|0|0|0|0|0|0|0|0|0|0|0|0|0|0|0|0|0|0|0|0|0|0|0|0|0|0|0|0|0|0|0|0|0|0|0|0|0|0|0|0|0|0|0|0|0|0|0|0|0|0|0|0|0|0|0|0|0|0|0|0|0|0|0|0|0|0|0|0|0|0|0|0|0|0|0|0|0|0|0|0|0|0|0|0|0|0|0|0|0|0|0|0|0|0|0|0|0|0|0|0|0|0|0|0|0|0|0|0|0|0|0|0|0|0|0|0|0|0|0|0|0|0|0|0|0|0|0|0|0|0|0|0|0|0|0|0|0|0|0|0|0|0|0|0|0|0|0|0|0|0|0|0|0|0|0|0|0|0|0|0|0|0…	1	1	1	1	1	82.73	555	0
5mMgluc_FANCA	NOP58_HUMAN	NOP58_HUMAN	54|57	111	55.5	2	0|0|0|0|0|0|0|0|0|0|0|0|0|0|0|0|0|0|0|0|0|0|0|0|0|0|0|0|0|0|0|0|0|0|0|0|0|0|0|0|0|0|0|0|0|0|0|0|0|0|0|0|0|0|0|0|0|0|0|0|0|0|0|0|0|0|0|0|0|0|0|0|0|0|0|0|0|0|0|0|0|0|0|0|0|0|0|0|0|0|0|0|0|0|0|0|0|0|0|0|0|0|0|0|0|0|0|0|0|0|0|0|0|0|0|0|0|0|0|0|0|0|0|0|0|0|0|3|0|1|24|4|3|2|16|9|1|1|0|42|0|0|13|0|2|0|0|1|12|1|1|0|0|0|0|0|0|0|0|0|0|0|0|0|0|0|0|0|0|0|0|0|4|0|0|1|2|0|6|4|0|0|0|0|0|0|0|0|0|0|0|0|0|2|0|0|0|…	0	0	0	0	0	-41.55	1.68	0.47
5mMgluc_FANCA	SMC3_HUMAN	SMC3_HUMAN	55|56	111	55.5	2	0|2|0|1|1|3|1|0|0|0|0|0|0|0|0|0|0|0|0|0|0|0|0|0|0|0|0|0|0|0|0|0|0|0|0|0|0|0|0|0|0|0|0|0|0|0|0|0|0|0|0|0|0|0|0|0|0|0|0|0|0|0|0|0|0|0|0|0|0|0|0|0|0|0|0|0|0|0|0|0|0|0|0|0|0|0|0|0|0|0|0|0|0|0|0|0|0|0|0|0|0|0|0|0|0|0|0|0|0|0|0|0|0|0|0|0|0|0|0|0|0|0|0|0|0|0|0|0|0|0|16|3|12|0|24|4|0|3|0|51|0|0|13|0|4|0|0|0|6|15|7|0|0|0|0|0|0|0|0|0|0|0|0|0|0|0|0|0|0|0|1|0|0|0|0|0|0|0|0|0|0|0|0|0|0|0|1|0|2|0|0|0|0|0|0|1|0…	0	0	0	0	0	-54.35	1.48	0.49
5mMgluc_FANCA	RAB14_HUMAN	RAB14_HUMAN	52|58	110	55	2	6|5|0|6|0|0|0|0|0|0|0|0|0|0|0|0|0|0|0|0|0|0|0|0|0|0|0|0|0|0|0|0|0|0|0|0|0|0|0|0|0|0|0|0|0|0|0|0|0|0|0|0|0|0|0|0|0|0|0|0|0|0|0|0|0|0|0|0|0|0|0|0|0|0|0|0|0|0|0|0|0|0|0|0|0|0|0|0|0|0|0|0|0|0|0|0|0|0|0|0|0|0|0|0|0|0|0|0|0|0|0|0|0|0|0|0|0|0|0|0|0|0|0|0|0|0|0|0|0|0|0|0|0|0|0|0|0|0|0|0|0|0|0|0|0|0|0|0|0|0|0|0|0|0|0|0|0|0|0|0|0|0|0|0|0|0|0|0|0|0|0|0|0|0|0|0|0|0|0|0|0|0|0|0|0|0|0|0|0|0|0|0|0|0|0|0|0|0|0|0…	1	1	1	1	1	41.93	9.17	0
5mMgluc_FANCA	RL26L_HUMAN	RL26L_HUMAN	48|62	110	55	2	0|0|0|0|0|0|0|0|0|2|1|0|0|0|0|0|0|0|0|0|0|1|0|0|1|0|0|0|0|0|0|0|0|0|0|0|0|0|0|0|0|0|0|0|0|0|1|0|0|0|0|0|0|0|0|0|0|0|0|1|0|0|1|0|0|0|0|0|0|0|0|0|0|0|0|0|2|2|0|2|2|0|0|1|2|1|2|1|1|1|4|4|0|0|0|0|0|0|0|0|0|0|0|0|0|0|0|0|0|0|0|0|0|10|0|0|7|0|7|0|0|0|0|0|0|0|0|3|0|0|4|2|0|0|3|3|0|3|0|9|0|2|6|2|5|0|0|0|18|15|11|0|0|0|0|0|2|0|0|0|0|0|0|0|1|1|2|0|0|0|13|2|2|0|2|5|0|0|0|4|0|0|0|0|1|3|1|0|0|0|0|1|0|0|0|1|2|…	0.88	1	0.88	1	0.88	1.17	2.97	0.01
5mMgluc_FANCA	H2AY_HUMAN	H2AY_HUMAN	67|43	110	55	2	0|0|0|3|14|0|0|0|0|0|0|0|0|0|0|0|0|0|0|0|0|0|0|0|2|0|0|0|0|0|0|0|0|0|0|0|0|0|0|0|0|0|0|0|0|0|0|0|0|0|0|0|0|0|0|0|0|0|0|0|0|0|0|0|0|0|0|0|0|0|0|0|0|0|0|0|0|0|0|0|0|0|0|0|0|0|0|0|0|0|0|0|0|0|0|0|0|0|0|0|0|0|0|0|0|0|0|0|0|0|0|0|0|0|0|0|0|0|0|0|0|0|0|0|0|0|0|0|0|4|38|22|6|0|10|9|0|2|1|29|0|0|17|0|3|0|0|0|15|0|0|0|0|0|0|0|0|0|0|0|0|0|0|0|0|0|0|0|0|0|0|0|0|3|0|0|0|0|0|1|0|0|0|0|0|0|0|0|0|0|0|0|0|0|0|0|…	0	0	0	0	0	-56.01	1.64	0.43
5mMgluc_FANCA	ODPA_HUMAN	ODPA_HUMAN	56|53	109	54.5	2	5|5|3|9|6|0|0|0|0|0|0|0|0|0|0|0|0|0|0|0|0|0|0|0|0|0|0|0|0|0|0|0|0|0|0|0|0|0|0|0|0|0|0|0|0|0|0|0|0|0|0|0|0|0|0|0|0|0|0|0|0|0|0|0|0|0|0|0|0|0|0|0|0|0|0|0|0|0|0|0|0|0|0|0|0|0|0|0|0|0|0|0|0|0|0|0|0|0|0|0|0|0|0|0|0|0|0|0|0|0|0|0|0|0|0|0|2|0|0|0|0|0|0|0|0|0|0|0|5|0|0|1|1|0|3|0|0|0|0|4|0|1|4|1|3|0|0|0|3|0|0|0|0|0|0|0|0|0|0|0|0|0|0|0|1|1|1|0|0|0|0|0|0|2|0|0|0|0|0|0|0|0|0|0|0|0|0|0|0|0|0|0|0|0|0|0|0|0|0|0…	1	1	1	1	1	38	7.27	0
5mMgluc_FANCA	MRCKB_HUMAN	MRCKB_HUMAN	55|54	109	54.5	2	0|0|0|0|0|9|0|0|0|0|0|0|0|0|0|0|0|0|0|0|0|0|0|0|0|0|0|0|0|0|0|0|0|0|0|0|0|0|0|0|0|0|0|0|0|0|0|0|0|0|0|0|0|0|0|0|0|0|0|0|0|0|0|0|0|0|0|0|0|0|0|0|0|0|0|0|0|0|0|0|0|0|0|0|0|0|0|0|0|0|0|0|0|0|0|0|0|0|0|0|0|0|0|0|0|0|0|0|0|0|0|0|0|0|0|0|0|0|0|0|0|0|0|0|0|0|0|0|0|0|0|0|0|0|0|0|0|0|0|0|0|0|0|0|0|0|0|0|0|0|0|0|0|0|0|0|0|0|0|0|0|0|0|0|0|0|0|0|0|0|0|0|0|0|0|0|0|0|0|0|0|0|0|0|0|0|0|0|0|0|0|0|0|0|0|0|0|0|0|0…	1	1	1	1	1	6.54	12.11	0
5mMgluc_FANCA	E41L3_HUMAN	E41L3_HUMAN	50|59	109	54.5	2	0|0|0|2|0|0|0|0|0|0|0|0|0|0|0|0|0|0|0|0|0|0|0|0|0|0|0|0|0|0|0|0|0|0|0|0|0|0|0|0|0|0|0|0|0|0|0|0|0|0|0|0|0|0|0|0|0|0|0|0|0|0|0|0|0|0|0|0|0|0|0|0|0|0|0|0|0|0|0|0|0|0|0|0|0|0|0|0|0|0|0|0|0|0|0|0|0|0|0|0|0|0|0|0|0|0|0|0|0|0|0|0|0|0|0|0|0|0|0|0|0|0|0|0|0|0|0|0|0|0|0|0|0|0|0|0|0|0|0|0|0|0|0|0|0|0|0|0|0|0|0|0|0|0|0|0|0|0|0|0|0|0|0|0|0|0|0|0|0|0|0|0|0|0|0|0|0|0|0|0|0|0|0|0|0|0|0|0|0|0|0|0|0|0|0|0|0|0|0|0…	1	1	1	1	1	28.29	54.5	0
5mMgluc_FANCA	DICER_HUMAN	DICER_HUMAN	51|58	109	54.5	2	0|0|0|0|0|0|0|0|0|0|0|0|0|0|0|0|0|0|0|0|0|0|0|0|0|0|0|0|0|0|0|0|0|0|0|0|0|0|0|0|0|0|0|0|0|0|0|0|0|0|0|0|0|0|0|0|0|0|0|0|0|0|0|0|0|0|0|0|0|0|0|0|0|0|0|0|0|0|0|0|0|0|0|0|0|0|0|0|0|0|0|0|0|0|0|0|0|0|0|0|0|0|0|0|0|0|0|0|0|0|0|0|0|0|0|0|0|0|0|0|0|0|0|0|0|0|0|0|0|0|0|0|0|0|0|0|0|0|0|5|0|0|0|0|0|0|0|0|0|0|0|0|0|0|0|0|0|0|0|0|0|0|0|0|0|0|0|0|0|0|0|0|0|0|0|0|0|0|0|0|0|0|0|0|0|0|0|0|0|0|0|0|0|0|0|0|0|0|0|0…	1	1	1	1	1	17.17	18.17	0
5mMgluc_FANCA	IF2A_HUMAN	IF2A_HUMAN	59|50	109	54.5	2	0|0|0|3|24|23|0|0|0|1|0|0|0|0|0|0|1|0|1|0|0|0|0|0|0|0|0|0|0|0|0|0|0|0|0|0|0|0|0|0|0|0|0|0|0|0|0|0|0|0|0|0|0|0|0|0|0|0|0|0|0|0|0|0|0|0|0|0|0|0|0|0|0|0|0|1|0|0|0|0|0|0|0|0|0|0|0|0|0|0|0|0|0|0|0|0|0|0|0|0|0|0|0|0|0|0|0|0|0|0|0|0|0|1|0|0|2|0|0|0|0|0|0|0|0|0|0|1|0|0|0|0|0|0|2|0|0|3|0|8|1|1|6|1|1|0|0|0|2|7|4|0|0|0|0|0|2|0|0|0|0|0|0|0|1|5|7|1|0|1|7|0|0|0|0|0|0|0|0|0|0|0|0|0|0|0|1|0|0|1|0|0|0|1|0|2|6|0|1…	0.14	0.27	0.14	0.27	0.14	-12.47	2.32	0.23
5mMgluc_FANCA	RL23A_HUMAN	RL23A_HUMAN	55|54	109	54.5	2	1|5|0|11|19|15|1|1|0|4|5|0|1|2|1|1|2|1|2|6|8|4|5|2|2|0|0|0|0|0|0|0|0|0|0|0|0|0|0|0|0|0|0|0|0|2|1|0|0|1|0|2|0|0|0|0|1|1|1|1|0|1|2|1|1|1|1|0|1|1|1|1|1|0|0|1|2|2|2|2|3|1|1|2|2|1|1|1|2|1|1|1|0|0|0|0|0|0|0|0|0|0|0|7|4|3|0|2|0|0|0|0|0|15|0|0|9|0|7|0|0|0|0|1|0|0|0|3|7|0|9|6|2|0|6|5|0|12|0|10|0|3|9|3|4|0|0|0|15|25|15|0|0|0|0|0|7|0|0|0|0|0|0|0|4|3|1|0|0|2|0|1|2|17|0|1|2|2|0|6|0|2|0|0|5|8|1|1|0|0|1|3|1|1|0…	0	0	0	0	0	-13.86	2.14	0.38
5mMgluc_FANCA	RL27A_HUMAN	RL27A_HUMAN	49|59	108	54	2	0|0|0|1|18|13|0|0|0|1|1|0|0|0|2|0|1|0|1|0|0|0|0|0|2|0|0|0|0|0|0|0|0|0|0|0|0|0|0|0|0|0|2|0|0|1|2|0|0|0|1|0|0|0|0|0|0|0|0|0|1|1|3|0|0|0|1|0|1|1|1|2|0|0|0|3|3|3|0|2|3|0|1|3|3|2|3|3|3|3|2|2|2|2|3|0|0|0|0|0|1|0|0|0|0|0|0|0|0|0|0|0|0|4|4|6|1|6|10|0|0|0|0|1|0|0|0|2|2|0|4|3|2|0|3|3|0|2|0|5|0|3|9|3|2|1|0|1|7|5|4|6|0|0|0|0|1|0|0|0|0|0|0|0|2|2|2|0|0|0|2|1|4|2|0|3|0|1|2|2|0|3|0|0|1|0|1|0|0|0|0|3|0|0|0|2|1|0|…	1	1	1	1	1	11.66	3.48	0
5mMgluc_FANCA	ELAV1_HUMAN	ELAV1_HUMAN	60|48	108	54	2	2|0|0|2|7|4|0|0|0|0|0|0|0|0|0|0|0|0|0|0|0|0|0|0|0|0|16|5|3|15|0|0|0|0|0|0|0|0|0|0|0|0|0|0|0|2|0|0|0|0|0|0|0|0|0|0|0|0|0|0|0|0|0|0|0|0|0|0|0|0|0|0|0|0|0|0|0|0|0|0|0|0|0|2|1|0|2|1|1|5|0|0|0|0|0|0|0|0|0|0|0|0|0|0|0|0|0|0|0|0|0|0|0|5|0|0|0|0|0|0|0|0|0|0|0|0|1|0|0|0|17|10|4|1|6|3|0|14|6|19|2|1|17|1|4|0|0|0|8|2|1|0|0|0|0|0|0|0|0|0|0|0|0|0|0|2|3|0|0|0|0|2|4|4|0|8|0|2|2|12|0|0|0|0|0|0|0|0|0|0|0|0|0|0|0|0…	0.97	1	0.97	1	0.97	2.75	3	0
5mMgluc_FANCA	EIF3G_HUMAN	EIF3G_HUMAN	52|56	108	54	2	0|0|0|2|3|0|1|2|0|0|0|0|0|0|0|0|0|0|0|0|0|0|0|0|0|0|0|0|0|0|0|0|0|0|0|0|0|0|0|0|0|0|0|0|0|0|0|0|0|0|0|0|0|0|0|0|0|0|0|0|0|0|0|0|0|0|0|0|0|0|0|0|0|0|0|0|0|0|0|0|0|0|0|0|0|0|0|0|0|0|0|0|0|0|0|0|0|0|0|0|0|0|0|0|0|0|0|0|0|0|0|0|0|3|0|0|4|0|0|0|0|0|0|0|0|0|0|0|0|0|0|1|0|0|1|0|0|1|0|1|0|0|2|0|0|0|0|0|5|1|0|0|0|0|0|0|0|0|0|0|0|0|0|2|2|0|1|0|0|0|4|0|0|0|0|0|0|0|0|0|0|0|0|0|6|1|2|1|4|0|9|0|0|3|1|11|2|2|2|…	1	1	1	1	1	23.61	4.32	0
5mMgluc_FANCA	GBB2_HUMAN	GBB2_HUMAN	56|52	108	54	2	0|0|0|0|0|0|0|0|0|0|0|0|0|0|0|0|0|0|0|0|0|0|0|0|0|0|0|0|0|0|0|0|0|0|0|0|0|0|0|0|0|0|0|0|0|0|0|0|0|0|0|0|0|0|0|0|0|0|0|0|0|0|0|0|0|0|0|0|0|0|0|0|0|0|0|0|0|0|0|0|0|0|0|0|0|0|0|0|0|0|0|0|0|0|0|0|0|0|0|0|0|0|0|0|0|0|0|0|0|0|0|0|0|0|0|0|0|0|0|0|0|0|0|0|0|0|0|0|0|0|0|0|0|0|0|0|0|0|0|0|0|0|0|0|0|0|0|0|0|0|0|0|0|0|0|0|0|0|0|0|0|0|0|0|0|0|0|0|0|0|0|0|0|0|0|0|0|0|0|0|0|0|0|0|0|0|0|0|0|0|0|0|0|0|0|0|0|0|0|0…	1	1	1	1	1	78.44	540	0
5mMgluc_FANCA	BIG2_HUMAN	BIG2_HUMAN	51|56	107	53.5	2	0|0|0|1|0|0|0|0|0|0|0|0|0|0|0|0|0|0|0|0|0|0|0|0|0|0|0|0|0|0|0|0|0|0|0|0|0|0|0|0|0|0|0|0|0|0|0|0|0|0|0|0|0|0|0|0|0|0|0|0|0|0|0|0|0|0|0|0|0|0|0|0|0|0|0|0|0|0|0|0|0|0|0|0|0|0|0|0|0|0|0|0|0|0|0|0|0|0|0|0|0|0|0|0|0|0|0|0|0|0|0|0|0|0|0|0|0|0|0|0|0|0|0|0|0|0|0|0|0|0|0|0|0|0|0|0|0|0|0|0|0|0|0|0|0|0|0|0|0|0|0|0|0|0|0|0|0|0|0|0|0|0|0|0|0|0|0|0|0|0|0|0|0|0|0|0|0|0|0|0|0|0|0|0|0|0|0|0|0|0|0|0|0|0|0|0|0|0|0|0…	1	1	1	1	1	71.42	107	0
5mMgluc_FANCA	GAPD1_HUMAN	GAPD1_HUMAN	51|56	107	53.5	2	0|0|0|2|0|0|0|0|0|0|0|0|0|0|0|0|0|0|0|0|0|0|0|0|0|0|0|0|0|0|0|0|0|0|0|0|0|0|0|0|0|0|0|0|0|0|0|0|0|0|0|0|0|0|0|0|0|0|0|0|0|0|0|0|0|0|0|0|0|0|0|0|0|0|0|0|0|0|0|0|0|0|0|0|0|0|0|0|0|0|0|0|0|0|0|0|0|0|0|0|0|0|0|0|0|0|0|0|0|0|0|0|0|0|0|0|0|0|0|0|0|0|0|0|0|0|0|0|0|0|0|0|5|0|0|0|0|0|0|7|0|0|1|0|0|0|0|0|0|0|0|0|0|0|0|0|0|0|0|0|0|0|0|0|0|0|0|0|0|0|0|0|0|0|0|0|0|0|0|0|0|0|0|0|0|0|0|0|0|0|0|0|0|0|0|0|0|0|0|0…	1	1	1	1	1	40.72	8.92	0
5mMgluc_FANCA	CN37_HUMAN	CN37_HUMAN	56|51	107	53.5	2	0|0|0|0|6|11|0|0|0|0|0|0|0|0|0|0|0|0|0|0|0|0|0|0|0|0|0|0|0|0|0|0|0|0|0|0|0|0|0|0|0|0|0|0|0|0|0|0|0|0|0|0|0|0|0|0|0|0|0|0|0|0|0|0|0|0|0|0|0|0|0|0|0|0|0|0|0|0|0|0|0|0|0|0|0|0|0|0|0|0|0|0|0|0|0|0|0|0|0|0|0|0|0|0|0|0|0|0|0|0|0|0|0|0|0|0|0|0|0|0|0|0|0|0|0|0|0|0|0|0|0|0|0|0|0|0|0|2|0|5|0|1|2|1|0|0|0|0|4|0|1|0|0|0|0|0|0|0|0|0|0|0|0|0|0|0|0|0|0|0|0|0|0|0|0|0|0|8|0|0|0|0|0|0|0|0|1|0|0|0|0|0|0|2|0|0|0|0|0|…	1	1	1	1	1	30.07	5.63	0
5mMgluc_FANCA	PYRG1_HUMAN	PYRG1_HUMAN	56|51	107	53.5	2	0|0|0|0|15|9|0|0|0|0|0|0|0|0|0|0|0|0|0|0|0|0|0|0|0|0|0|0|0|0|0|0|0|0|0|0|0|0|0|0|0|0|0|0|0|1|0|0|0|0|0|0|0|0|0|0|0|0|0|0|0|0|0|0|0|0|0|0|0|0|0|0|0|0|0|0|0|0|0|0|0|0|0|0|0|0|0|0|0|0|0|0|0|0|0|0|0|0|0|0|0|0|0|0|0|0|0|0|0|0|0|0|0|0|0|0|0|0|0|0|0|0|0|0|0|0|0|1|1|0|0|7|4|0|4|0|0|4|0|20|0|2|6|2|4|1|0|1|11|0|0|0|0|0|0|0|0|0|2|0|0|0|0|0|0|0|0|0|0|0|0|0|0|0|0|0|0|0|0|0|0|0|0|0|0|0|0|0|2|1|3|0|0|1|0|1|4|0|…	1	1	1	1	1	7.98	3.06	0
5mMgluc_FANCA	RAB1B_HUMAN	RAB1B_HUMAN	43|64	107	53.5	2	0|0|0|11|12|11|0|0|0|0|0|0|0|0|0|0|0|0|0|0|0|0|0|0|0|0|0|0|0|0|0|0|0|0|0|0|0|0|0|0|0|0|0|0|0|0|0|0|0|0|0|0|0|0|0|0|0|0|0|0|0|0|0|0|0|0|0|0|0|0|0|0|0|0|0|0|0|0|0|0|0|0|0|0|0|0|0|0|0|0|0|0|0|0|0|0|0|0|0|0|0|0|0|0|0|0|0|0|0|0|0|0|0|0|0|0|0|0|0|0|0|0|0|0|0|0|0|0|0|0|0|0|0|0|0|0|0|0|0|0|0|0|0|0|0|0|0|0|0|0|0|0|0|0|0|0|0|0|0|0|0|0|0|0|0|0|0|0|0|0|0|0|0|0|0|0|0|0|0|0|0|0|0|0|0|0|0|0|0|0|0|0|0|0|0|0|0|0|…	1	1	1	1	1	16.36	4.65	0
5mMgluc_FANCA	K2C1B_HUMAN	K2C1B_HUMAN	0|107	107	53.5	2	65|38|63|98|0|0|0|1|3|4|3|0|0|1|1|1|1|1|1|37|49|5|5|7|3|23|27|16|10|8|1|0|1|2|1|1|1|0|0|0|1|0|2|0|2|1|1|1|1|1|2|1|0|2|1|2|2|1|1|1|0|0|0|1|2|1|1|1|1|1|1|1|2|2|1|2|2|1|1|1|1|1|1|1|1|1|0|0|1|1|1|2|1|0|0|0|6|0|0|0|0|33|5|0|3|1|0|1|0|5|9|54|163|2|2|3|2|0|1|2|5|2|3|0|4|3|2|2|2|2|1|5|30|2|16|2|5|6|2|32|39|5|9|5|1|5|2|3|26|1|1|18|22|4|0|20|2|14|2|8|14|14|2|0|0|0|2|0|1|0|6|0|0|2|3|2|0|1|0|2|0|0|12|4|2|0|1…	0	0	0	0	0	-582.72	0.41	0.54
5mMgluc_FANCA	TAGL2_HUMAN	TAGL2_HUMAN	60|46	106	53	2	13|10|0|12|14|7|0|0|0|0|0|0|0|0|0|0|0|0|0|0|0|0|0|0|0|0|0|0|0|0|0|0|0|0|0|0|0|0|0|0|0|0|0|0|0|0|0|0|0|0|0|0|0|0|0|0|0|0|0|0|0|0|0|0|0|0|0|0|0|0|0|0|0|0|0|0|0|0|0|0|0|0|0|0|0|0|0|0|0|0|0|0|0|0|0|0|0|0|0|0|0|0|0|0|0|0|0|0|0|0|0|0|0|0|0|0|0|0|0|0|0|0|0|0|0|0|0|0|0|0|0|0|0|0|0|0|0|0|0|0|0|0|0|0|0|0|0|0|0|0|0|0|0|0|0|0|0|0|0|0|0|0|0|0|0|0|0|0|0|0|0|0|0|0|0|0|0|0|0|0|0|0|0|0|0|0|0|0|0|0|0|0|0|0|0|0|0|0…	1	1	1	1	1	14.06	3.93	0
5mMgluc_FANCA	SEGN_HUMAN	SEGN_HUMAN	57|49	106	53	2	9|5|7|5|0|0|0|0|0|0|0|0|0|0|0|0|0|0|0|0|0|0|0|0|0|0|0|0|0|0|0|0|0|0|0|0|0|0|0|0|0|0|0|0|0|0|0|0|0|0|0|0|0|0|0|0|0|0|0|0|0|0|0|0|0|0|0|0|0|0|0|0|0|0|0|0|0|0|0|0|0|0|0|0|0|0|0|0|0|0|0|0|0|0|0|0|0|0|0|0|0|0|0|0|0|0|0|0|0|0|0|0|0|0|0|0|0|0|0|0|0|0|0|0|0|0|0|0|0|0|0|0|0|0|0|0|0|0|0|0|0|0|0|0|0|0|0|0|0|0|0|0|0|0|0|0|0|0|0|0|0|0|0|0|0|0|0|0|0|0|0|0|0|0|0|0|0|0|0|0|0|0|0|0|0|0|0|0|0|0|0|0|0|0|0|0|0|0|0|0…	1	1	1	1	1	31.94	6.62	0
5mMgluc_FANCA	VATB2_HUMAN	VATB2_HUMAN	57|49	106	53	2	3|2|0|2|0|0|0|0|0|0|0|0|0|0|0|0|0|0|0|0|0|0|0|0|0|0|0|0|0|0|0|0|0|0|0|0|0|0|0|0|0|0|0|0|0|0|0|0|0|0|0|0|0|0|0|0|0|0|0|0|0|0|0|0|0|0|0|0|0|0|0|0|0|0|0|0|0|0|0|0|0|0|0|0|0|0|0|0|0|0|0|0|0|0|0|0|0|0|0|0|0|0|0|0|0|0|0|0|0|0|0|0|0|0|0|0|0|0|0|0|0|0|0|0|0|0|0|0|0|0|0|0|0|0|0|0|0|0|0|0|0|0|0|0|0|0|0|0|0|0|0|0|0|0|0|0|0|0|0|0|0|0|0|0|0|0|0|0|0|0|0|0|0|0|0|0|0|0|0|0|0|0|0|0|0|0|0|0|0|0|0|0|0|0|0|0|0|0|0|0…	1	1	1	1	1	54	21.2	0
5mMgluc_FANCA	CAMP3_HUMAN	CAMP3_HUMAN	53|53	106	53	2	0|0|0|0|0|0|0|0|0|2|0|0|0|0|0|0|0|0|0|0|0|0|0|0|0|0|0|0|0|0|0|0|0|0|0|0|0|0|0|0|0|0|0|0|0|0|0|0|0|0|0|0|0|0|0|0|0|0|0|0|0|0|0|0|0|0|0|0|0|0|0|0|0|0|0|0|0|0|0|0|0|0|0|0|0|0|0|0|0|0|0|0|0|0|0|0|0|0|0|0|0|0|0|0|0|0|0|0|0|0|0|0|1|2|0|0|0|3|0|0|0|0|0|0|0|0|0|2|0|0|0|0|0|0|0|0|0|0|0|0|0|1|0|1|0|0|0|0|0|0|0|0|0|0|0|0|0|0|0|0|0|0|0|2|0|0|0|0|0|0|0|0|0|0|2|0|0|0|0|0|0|0|0|0|1|0|2|3|0|0|5|1|0|0|1|4|0|1|2|0…	1	1	1	1	1	49.26	11.78	0
5mMgluc_FANCA	RBP56_HUMAN	RBP56_HUMAN	55|51	106	53	2	0|0|0|0|0|0|4|7|0|1|1|0|0|0|3|0|0|0|2|0|0|0|0|0|0|0|0|0|0|0|0|0|0|0|0|0|0|0|0|0|0|0|0|0|0|1|0|0|0|0|0|0|0|0|0|0|0|0|0|0|0|0|0|0|0|0|0|0|0|0|0|0|0|0|0|0|0|0|0|0|0|0|0|2|3|0|2|3|3|2|0|0|0|0|0|0|0|0|0|0|0|0|0|0|0|0|0|0|0|0|0|0|0|3|0|0|4|0|1|0|0|0|0|0|0|0|0|2|1|2|15|3|3|0|2|6|0|7|2|22|7|0|9|0|2|0|0|0|0|1|1|0|0|0|0|0|0|0|0|0|0|0|3|0|0|0|0|0|0|0|0|0|23|8|0|5|4|2|4|9|0|0|0|0|9|5|5|4|2|0|2|0|7|7|4|9|4|8|…	0.03	0.06	0.03	0.06	0.03	-7.9	2.36	0.26
5mMgluc_FANCA	MCM6_HUMAN	MCM6_HUMAN	53|53	106	53	2	0|0|0|0|14|10|2|0|0|0|0|0|0|0|0|0|0|0|0|0|0|0|0|0|0|0|0|0|0|0|0|0|0|0|0|0|0|0|0|0|0|0|0|0|0|0|0|0|0|0|0|0|0|0|0|0|0|0|0|0|0|0|0|0|0|0|0|0|0|0|0|0|0|0|0|0|0|0|0|0|0|0|0|0|0|0|0|0|0|0|0|0|0|0|0|0|0|0|0|0|0|0|0|0|0|0|0|0|0|0|0|0|0|0|0|0|2|0|0|0|0|0|0|0|0|0|0|0|0|0|20|9|7|0|17|0|0|0|0|38|1|1|8|1|7|0|0|0|7|0|0|0|0|0|0|0|0|0|0|0|0|0|0|0|0|0|0|0|0|0|0|0|0|0|0|0|0|0|0|0|0|0|0|0|6|0|1|7|4|1|6|0|0|0|1|4|4|…	0	0	0	0	0	-30.81	1.83	0.45
5mMgluc_FANCA	RBM14_HUMAN	RBM14_HUMAN	53|53	106	53	2	0|0|0|0|0|0|0|0|0|1|0|0|0|0|0|0|0|0|0|0|0|0|0|0|2|0|0|0|0|6|0|0|0|0|0|0|0|0|0|0|0|0|0|0|0|0|0|0|0|0|0|0|0|0|0|0|0|0|0|0|0|0|0|0|0|0|0|0|0|0|0|0|0|0|0|0|1|0|0|1|1|0|0|0|0|0|0|0|0|0|0|0|0|0|0|0|0|0|0|0|0|0|0|0|0|0|0|0|0|0|0|0|0|0|0|0|0|0|2|0|0|0|0|0|0|0|0|0|0|2|17|13|4|0|10|11|0|10|0|17|0|0|10|0|1|0|0|2|14|6|4|0|0|0|0|0|0|0|0|0|0|0|0|0|0|0|0|0|0|0|0|0|84|0|0|70|6|6|9|70|0|0|0|0|1|1|3|0|1|0|0|0|1|0|…	0	0	0	0	0	-198.4	0.69	0.54
5mMgluc_FANCA	IPO9_HUMAN	IPO9_HUMAN	58|47	105	52.5	2	0|0|0|0|4|0|0|0|0|0|0|0|0|0|0|0|0|0|0|0|0|0|0|0|0|0|0|0|0|0|0|0|0|0|0|0|0|0|0|0|0|0|0|0|0|0|0|0|0|0|0|0|0|0|0|0|0|0|0|0|0|0|0|0|0|0|0|0|0|0|0|0|0|0|0|0|0|0|0|0|0|0|0|0|0|0|0|0|0|0|0|0|0|0|0|0|0|0|0|0|0|0|0|0|0|0|0|0|0|0|0|0|0|0|0|0|0|0|0|0|0|0|0|0|0|0|0|0|0|0|0|0|0|0|0|0|0|0|0|8|0|0|1|0|1|1|0|0|0|0|0|0|0|0|0|0|0|0|0|0|0|0|0|0|0|0|0|0|0|0|0|0|0|0|0|0|0|0|0|0|0|0|0|0|0|0|0|0|0|0|1|0|0|0|0|0|0|0|0|0…	1	1	1	1	1	31.39	8.75	0
5mMgluc_FANCA	LONM_HUMAN	LONM_HUMAN	51|54	105	52.5	2	2|5|0|5|0|0|0|0|0|0|0|0|0|0|0|0|0|0|0|0|0|0|0|0|0|0|0|0|0|2|0|0|0|0|0|0|0|0|0|0|0|0|0|0|0|0|0|0|0|0|0|0|0|0|0|0|0|0|0|0|0|0|0|0|0|0|0|0|0|0|0|0|0|0|0|0|0|0|0|0|0|0|0|0|0|0|0|0|0|0|0|0|0|0|0|0|0|0|0|0|0|0|0|0|0|0|0|0|0|0|0|0|0|0|0|0|0|0|0|0|0|0|0|0|0|0|0|0|0|0|0|0|0|0|0|0|0|0|0|0|0|0|0|0|0|0|0|0|0|0|0|0|0|0|0|0|0|0|0|0|0|0|0|0|0|0|0|0|0|0|0|0|0|0|0|0|0|0|0|0|0|0|0|0|0|0|0|0|0|0|0|0|0|0|0|0|0|0|0|0…	1	1	1	1	1	44.57	10.5	0
5mMgluc_FANCA	CPSF6_HUMAN	CPSF6_HUMAN	56|49	105	52.5	2	0|0|0|4|0|0|3|1|0|0|0|0|0|0|0|0|0|0|0|0|0|0|0|0|0|0|0|0|0|0|0|0|0|0|0|0|0|0|0|0|0|0|0|0|0|0|0|0|0|0|0|0|0|0|0|0|0|0|0|0|0|0|0|0|0|0|0|0|0|0|0|0|0|0|0|0|0|0|0|0|0|0|0|0|0|0|0|0|0|0|0|0|0|0|0|0|0|0|0|0|0|0|0|0|0|0|0|0|0|0|0|0|0|3|0|0|0|3|0|0|0|0|1|1|0|0|0|2|2|0|3|1|1|0|1|0|0|0|0|3|3|0|1|0|1|0|0|0|1|1|0|0|0|0|0|0|0|0|0|0|0|0|0|0|3|2|2|0|1|2|5|2|5|0|0|0|12|2|8|4|0|0|0|0|5|4|3|4|2|0|3|0|1|3|1|2|1|3|0|…	1	1	1	1	1	26.75	5.25	0
5mMgluc_FANCA	SUGP2_HUMAN	SUGP2_HUMAN	53|52	105	52.5	2	0|0|0|0|0|0|0|0|0|0|0|0|0|0|0|0|0|0|0|0|0|0|0|0|0|0|0|0|0|0|0|0|0|0|0|0|0|0|0|0|0|0|0|0|0|0|0|0|0|0|0|0|0|0|0|0|0|0|0|0|0|0|0|0|0|0|0|0|0|0|0|0|0|0|0|0|0|0|0|0|0|0|0|0|0|0|0|0|0|0|0|0|0|0|0|0|0|0|0|0|0|0|0|0|0|0|0|0|0|0|0|0|0|0|0|0|0|0|0|0|0|0|0|0|0|0|0|0|0|0|10|4|8|0|5|0|0|0|0|31|0|0|3|0|0|0|0|0|0|0|0|0|0|0|0|0|0|0|0|0|0|0|0|0|0|0|0|0|0|0|0|0|0|0|0|0|0|0|0|0|0|0|0|0|0|0|0|0|0|0|0|0|0|0|0|0|0|0|0…	0	0	0	0	0	-10.12	2.56	0.35
5mMgluc_FANCA	RT22_HUMAN	RT22_HUMAN	55|49	104	52	2	2|3|2|9|5|0|0|0|0|1|0|0|0|0|0|0|0|0|0|0|0|0|0|0|0|0|1|0|0|0|0|0|0|0|0|0|0|0|0|0|0|0|0|0|0|0|0|0|0|0|0|0|0|0|0|0|0|0|0|0|0|0|0|0|0|0|0|0|0|0|0|0|0|0|0|0|0|0|0|0|0|0|0|0|0|0|0|0|0|0|0|0|0|0|0|0|0|0|0|0|0|0|0|0|0|0|0|0|0|0|0|0|0|0|0|0|0|0|0|0|0|0|0|0|0|0|0|0|0|0|0|0|0|0|1|0|0|1|0|5|0|0|0|0|0|0|0|0|4|0|0|0|0|0|0|0|0|0|0|0|0|0|0|0|0|0|0|0|0|0|0|0|0|0|0|0|0|0|0|0|0|0|0|0|0|0|2|0|0|0|0|0|0|0|0|0|0|0|0|0…	1	1	1	1	1	40.26	7.43	0
5mMgluc_FANCA	GOGA2_HUMAN	GOGA2_HUMAN	49|55	104	52	2	0|0|0|0|0|0|0|0|0|0|0|0|0|0|0|0|0|0|0|0|0|0|0|0|0|0|0|0|0|0|0|0|0|0|0|0|0|0|0|0|0|0|0|0|0|0|0|0|0|0|0|0|0|0|0|0|0|0|0|0|0|0|0|0|0|0|0|0|0|0|0|0|0|0|0|0|0|0|0|0|0|0|0|0|0|0|0|0|0|0|0|0|0|0|0|0|0|0|0|0|0|0|0|0|0|0|0|0|0|0|0|0|0|0|0|0|0|0|0|0|0|0|0|0|0|0|0|0|0|0|0|0|1|0|0|0|0|0|0|0|0|0|0|0|0|0|0|0|0|1|0|0|0|0|0|0|0|0|0|0|0|0|0|0|0|0|0|0|0|0|0|0|0|0|0|0|0|0|4|0|0|0|0|0|0|0|0|0|0|0|0|0|0|0|0|0|0|0|0|0…	1	1	1	1	1	27.97	20.8	0
5mMgluc_FANCA	VIR_HUMAN	VIR_HUMAN	58|46	104	52	2	0|0|0|0|0|0|0|0|0|0|0|0|0|0|0|0|0|0|0|0|0|0|0|0|0|0|0|0|0|0|0|0|0|0|0|0|0|0|0|0|0|0|0|0|0|0|0|0|0|0|0|0|0|0|0|0|0|0|0|0|0|0|0|0|0|0|0|0|0|0|0|0|0|0|0|0|0|0|0|0|0|0|0|0|0|0|0|0|0|0|0|0|0|0|0|0|0|0|0|0|0|0|0|0|0|0|0|0|0|0|0|0|0|0|0|0|0|0|0|0|0|0|0|0|0|0|0|0|0|0|1|0|1|0|0|0|0|0|0|4|0|0|1|0|0|0|0|0|0|0|0|0|0|0|0|0|0|0|0|0|0|0|0|0|0|0|0|0|0|0|0|0|0|0|0|0|0|0|1|0|0|0|0|0|0|0|0|0|0|0|0|0|0|0|0|0|0|0|0|0…	1	1	1	1	1	26.04	20.8	0
5mMgluc_FANCA	TRAP1_HUMAN	TRAP1_HUMAN	52|52	104	52	2	5|6|0|10|50|18|2|1|0|1|0|0|0|0|0|0|0|0|0|0|0|0|0|0|0|0|0|0|0|0|0|0|0|0|0|0|0|0|0|0|0|0|0|0|0|3|0|0|0|0|0|0|0|0|0|0|0|0|0|0|0|0|0|0|0|0|0|0|0|0|0|0|0|0|0|0|0|0|0|0|0|0|0|0|0|0|0|0|0|0|0|0|0|0|0|0|0|0|0|0|0|0|0|0|0|0|0|0|0|0|0|0|0|2|0|0|0|0|1|0|0|0|1|0|0|0|0|2|5|0|0|5|3|0|25|0|0|4|0|43|2|1|21|1|6|1|0|1|34|0|0|0|0|0|0|0|0|0|0|0|0|0|0|0|0|0|0|0|0|0|0|0|0|0|0|0|0|0|0|0|0|0|0|0|1|1|0|1|5|0|8|0|0|0|0|4|…	0	0	0	0	0	-88.64	1.12	0.51
5mMgluc_FANCA	IMA3_HUMAN	IMA3_HUMAN	58|45	103	51.5	2	0|0|0|0|0|0|0|0|0|0|0|0|0|0|0|0|0|0|0|0|0|0|0|0|0|0|0|0|0|0|0|0|0|0|1|1|0|3|1|1|0|2|0|10|7|0|0|0|0|0|0|0|0|0|0|0|0|0|0|0|0|0|0|0|0|0|0|0|0|0|0|0|0|0|0|0|0|0|0|0|0|0|0|0|0|0|0|0|0|0|14|13|0|0|0|0|0|0|0|0|0|0|0|0|0|0|0|0|0|0|0|0|0|0|0|0|0|0|0|0|0|0|0|0|0|0|0|0|0|0|1|0|1|0|1|0|0|0|0|2|0|0|0|0|0|0|0|0|0|0|0|0|0|0|0|0|0|0|0|0|0|0|0|0|0|0|0|0|0|0|0|0|0|0|0|0|0|0|0|0|0|0|0|0|0|1|0|0|0|0|0|0|0|0|0|0|0|0|…	1	1	1	1	1	12.9	3.81	0
5mMgluc_FANCA	RAB1A_HUMAN	RAB1A_HUMAN	43|60	103	51.5	2	7|6|0|8|0|0|0|0|0|0|0|0|0|0|0|0|0|0|0|0|0|0|0|0|0|0|0|0|0|0|0|0|0|0|0|0|0|0|0|0|0|0|0|0|0|0|0|0|0|0|0|0|0|0|0|0|0|0|0|0|0|0|0|0|0|0|0|0|0|0|0|0|0|0|0|0|0|0|0|0|0|0|0|0|0|0|0|0|0|0|0|0|0|0|0|0|0|0|0|0|0|0|0|0|0|0|0|0|0|0|0|0|0|0|0|0|0|0|0|0|0|0|0|0|0|0|0|0|0|0|0|0|0|0|0|0|0|0|0|0|0|0|0|0|0|0|0|0|0|0|0|0|0|0|0|0|0|0|0|0|0|0|0|0|0|0|0|0|0|0|0|0|0|0|0|0|0|0|0|0|0|0|0|0|0|0|0|0|0|0|0|0|0|0|0|0|0|0|0|0…	1	1	1	1	1	26.73	6.87	0
5mMgluc_FANCA	PRS6B_HUMAN	PRS6B_HUMAN	58|45	103	51.5	2	0|0|0|0|0|0|2|1|0|0|0|0|0|0|0|0|0|0|0|0|0|0|0|0|0|0|0|0|0|0|0|0|0|0|0|0|0|0|0|0|0|0|0|0|0|1|0|0|0|0|0|0|0|0|0|0|0|0|0|0|0|0|0|0|0|0|0|0|0|0|0|0|0|0|0|0|0|0|0|0|0|0|0|0|0|0|0|0|0|0|0|0|0|0|0|0|0|0|0|0|0|0|0|0|0|0|0|0|0|0|0|0|0|10|0|0|0|0|0|0|0|0|0|0|0|0|0|3|1|0|0|1|0|0|1|0|0|4|0|15|0|0|4|0|4|0|0|0|7|0|0|0|0|0|0|0|0|0|0|0|2|0|0|0|0|0|0|0|0|3|3|0|0|0|0|0|0|0|0|0|0|0|0|0|3|1|1|4|1|0|4|0|0|2|0|4|2|2|0…	1	1	1	1	1	15.8	4.12	0
5mMgluc_FANCA	ACSL3_HUMAN	ACSL3_HUMAN	47|56	103	51.5	2	0|0|0|0|3|10|0|0|0|0|0|0|0|0|0|0|0|0|0|0|0|0|0|0|0|0|0|0|0|0|0|0|0|0|0|0|0|0|0|0|0|0|0|0|0|1|0|0|0|0|0|0|0|0|0|0|0|0|0|0|0|0|0|0|0|0|0|0|0|0|0|0|0|0|0|0|0|0|0|0|0|0|0|0|0|0|0|0|0|0|0|0|0|0|0|0|0|0|0|0|0|0|0|0|0|0|0|0|0|0|0|0|0|0|0|0|0|0|0|0|0|0|0|0|0|0|0|0|0|0|0|0|0|0|1|0|0|1|0|16|0|0|3|0|1|0|0|0|1|0|0|0|0|0|0|0|0|0|0|0|0|0|0|0|0|0|0|0|0|0|0|0|0|0|0|0|0|0|0|0|0|0|0|0|0|1|0|1|0|0|0|0|0|0|0|0|0|0|0…	1	1	1	1	1	13.87	3.96	0
5mMgluc_FANCA	RS14_HUMAN	RS14_HUMAN	52|51	103	51.5	2	1|5|0|5|10|12|0|1|2|4|3|1|1|1|2|1|2|1|2|0|0|0|0|0|4|0|1|0|0|0|3|3|0|1|0|0|0|0|1|0|0|0|1|1|1|1|0|1|1|1|2|1|0|0|0|0|0|0|0|2|0|1|1|0|1|0|0|0|0|0|0|0|0|0|0|2|2|2|2|2|2|0|1|1|1|0|0|0|1|1|2|2|1|2|0|0|0|0|0|0|3|0|0|0|0|0|0|1|0|1|1|0|0|4|0|3|2|0|5|0|0|0|2|1|0|1|1|7|3|0|2|2|2|0|3|6|0|7|2|9|0|3|8|3|3|1|0|1|18|25|5|0|0|0|0|0|4|0|0|2|0|0|0|1|2|3|2|0|1|0|16|2|7|3|3|11|0|3|0|8|1|2|0|0|5|2|6|4|2|0|3|2|3|3|4|4|3…	0	0	0	0	0	-28.87	1.78	0.44
5mMgluc_FANCA	AP2M1_HUMAN	AP2M1_HUMAN	45|57	102	51	2	0|1|0|1|0|5|0|0|0|0|0|0|0|0|0|0|0|0|0|0|0|0|0|0|0|0|0|0|0|0|0|0|0|0|0|0|0|0|0|0|0|0|0|0|0|0|0|0|0|0|0|0|0|0|0|0|0|0|0|0|0|0|0|0|0|0|0|0|0|0|0|0|0|0|0|0|0|0|0|0|0|0|0|0|0|0|0|0|0|0|0|0|0|0|0|0|0|0|0|0|0|0|0|0|0|0|0|0|0|0|0|0|0|0|0|0|1|0|0|0|0|0|0|0|0|0|0|0|0|0|0|0|0|0|0|1|0|0|0|4|0|0|2|0|1|0|0|0|4|0|0|0|0|0|0|0|0|0|0|0|0|0|0|0|0|0|0|0|0|0|0|0|0|0|0|0|0|0|0|0|0|0|0|0|0|0|0|0|0|0|0|0|0|0|0|0|0|0|0|0…	1	1	1	1	1	39.07	11.33	0
5mMgluc_FANCA	QCR1_HUMAN	QCR1_HUMAN	49|53	102	51	2	3|4|1|8|0|0|0|0|0|0|0|0|0|0|0|0|0|0|0|0|0|0|0|0|0|0|0|0|0|0|0|0|0|0|0|0|0|0|0|0|0|0|0|0|0|0|0|0|0|0|0|0|0|0|0|0|0|0|0|0|0|0|0|0|0|0|0|0|0|0|0|0|0|0|0|0|0|0|0|0|0|0|0|0|0|0|0|0|0|0|0|0|0|0|0|0|0|0|0|0|0|0|0|0|0|0|0|0|0|0|0|0|0|0|0|0|0|0|0|0|0|0|0|0|0|0|0|0|0|0|0|0|0|0|0|0|0|0|0|0|0|0|0|0|0|0|0|0|0|0|0|0|0|0|0|0|0|0|0|0|0|0|0|0|0|0|0|0|0|0|0|0|0|0|0|0|0|0|0|0|0|0|0|0|0|0|0|0|0|0|0|0|0|0|0|0|0|0|0|0…	1	1	1	1	1	33.43	8.5	0
5mMgluc_FANCA	RENT2_HUMAN	RENT2_HUMAN	51|51	102	51	2	0|0|0|0|0|0|0|0|0|0|0|0|0|0|0|0|0|0|0|0|0|0|0|0|0|0|0|0|0|0|0|0|0|0|0|0|0|0|0|0|0|0|0|0|0|0|0|0|0|0|0|0|0|0|0|0|0|0|0|0|0|0|0|0|0|0|0|0|0|0|0|0|0|0|0|0|0|0|0|0|0|0|0|0|0|0|0|0|0|0|0|0|0|0|0|0|0|0|0|0|0|0|0|0|0|0|0|0|0|0|0|0|0|0|0|0|0|0|0|0|0|0|0|0|0|0|0|0|0|0|0|0|0|0|0|0|0|0|0|0|0|0|0|0|0|0|0|0|0|0|0|0|0|0|0|0|0|0|0|0|0|0|0|0|0|0|0|0|0|0|0|0|0|0|0|0|0|0|0|0|0|0|0|0|0|0|0|0|0|0|0|0|0|0|0|0|0|0|0|0…	1	1	1	1	1	77.01	510	0
5mMgluc_FANCA	JSPR1_HUMAN	JSPR1_HUMAN	51|51	102	51	2	0|2|0|3|0|0|0|0|0|0|0|0|0|0|0|0|0|0|0|0|0|0|0|0|0|0|0|0|0|0|0|0|0|0|0|0|0|0|0|0|0|0|0|0|0|0|0|0|0|0|0|0|0|0|0|0|0|0|0|0|0|0|0|0|0|0|0|0|0|0|0|0|0|0|0|0|0|0|0|0|0|0|0|0|0|0|0|0|0|0|0|0|0|0|0|0|0|0|0|0|0|0|0|0|0|0|0|0|0|0|0|0|0|0|0|0|0|0|0|0|0|0|0|0|0|0|0|0|0|0|0|0|0|0|0|0|0|0|0|0|0|0|0|0|0|0|0|0|0|0|0|0|0|0|0|0|0|0|0|0|0|0|0|0|0|0|0|0|0|0|0|0|0|0|0|0|0|0|0|0|0|0|0|0|0|0|0|0|0|0|0|0|0|0|0|0|0|0|0|0…	1	1	1	1	1	56.73	20.4	0
5mMgluc_FANCA	PR40A_HUMAN	PR40A_HUMAN	49|53	102	51	2	0|0|0|1|0|0|0|0|0|0|0|0|0|0|0|0|0|0|0|0|0|0|0|0|0|0|0|0|0|0|0|0|0|0|0|0|0|0|0|0|0|0|16|10|8|0|0|0|0|0|0|0|0|0|0|0|0|0|0|0|0|0|0|0|0|0|0|0|0|0|0|0|0|0|0|0|0|0|0|0|0|0|0|0|0|0|0|0|0|0|0|0|19|15|0|0|0|0|0|0|0|0|0|0|0|0|0|0|0|0|0|0|0|0|0|0|0|0|0|0|0|0|0|0|0|0|0|0|0|1|5|1|2|0|1|5|0|0|0|13|0|0|5|0|2|0|0|0|1|0|0|0|0|0|0|0|0|0|0|0|0|0|0|0|0|0|0|0|0|0|0|0|0|0|0|0|1|0|0|1|0|0|0|0|0|0|0|0|0|0|0|0|0|0|0|0|0|…	1	1	1	1	1	5.55	2.91	0
5mMgluc_FANCA	FXR2_HUMAN	FXR2_HUMAN	51|51	102	51	2	0|0|0|0|0|4|0|0|0|0|0|0|0|0|0|0|0|0|0|0|0|0|0|0|0|0|0|0|0|0|0|0|0|0|0|0|0|0|0|0|0|0|0|0|0|0|0|0|0|0|0|0|0|0|0|0|0|0|0|0|0|0|0|0|0|0|0|0|0|0|0|0|0|0|0|0|0|0|0|0|0|0|0|0|0|0|0|0|0|0|0|0|0|0|0|0|0|0|0|0|0|0|0|0|0|0|0|0|0|0|0|0|0|0|1|0|0|0|9|0|0|1|0|0|0|0|0|0|0|0|1|1|6|0|0|5|0|1|0|8|0|0|2|0|0|0|0|0|1|6|6|0|0|0|0|0|0|0|0|0|0|0|0|0|0|0|0|0|0|0|0|0|40|0|0|5|4|1|11|3|0|0|0|0|0|0|0|0|0|0|0|0|0|0|0|0|1|0|0…	0	0	0	0	0	-23.14	2	0.43
5mMgluc_FANCA	MYL6_HUMAN	MYL6_HUMAN	55|47	102	51	2	2|4|0|15|25|9|0|8|0|3|4|0|0|1|3|1|2|0|3|0|0|0|0|0|0|0|0|0|0|0|0|0|0|0|0|0|0|0|0|0|0|0|0|0|0|2|0|0|0|0|0|0|0|0|0|0|0|0|0|0|0|1|0|1|0|0|0|0|0|0|0|0|0|0|0|0|0|0|0|0|0|0|0|0|0|0|0|0|0|0|0|0|0|0|2|3|0|0|0|0|0|0|0|0|0|0|0|0|0|0|0|0|0|2|0|0|2|0|1|0|0|0|0|0|0|0|0|12|8|5|2|4|1|4|0|7|0|2|3|8|1|1|6|1|3|1|1|0|6|1|1|0|0|0|0|0|0|0|0|0|0|0|2|0|2|3|0|0|0|0|1|0|1|42|4|1|0|7|0|0|0|0|1|0|3|1|2|3|4|0|7|0|1|5|0|5|2|0…	0	0	0	0	0	-51.05	1.52	0.48
5mMgluc_FANCA	EHD1_HUMAN	EHD1_HUMAN	49|52	101	50.5	2	0|0|0|1|2|0|0|0|0|0|0|0|0|0|0|0|0|0|0|0|0|0|0|0|0|0|0|0|0|0|0|0|0|0|0|0|0|0|0|0|0|0|0|0|0|0|0|0|0|0|0|0|0|0|0|0|0|0|0|0|0|0|0|0|0|0|0|0|0|0|0|0|0|0|0|0|0|0|0|0|0|0|0|0|0|0|0|0|0|0|0|0|0|0|0|0|0|0|0|0|0|0|0|0|0|0|0|0|0|0|0|0|0|0|0|0|0|0|0|0|0|0|0|0|0|0|0|0|0|0|0|0|0|0|0|0|0|0|0|0|0|0|0|0|0|0|0|0|0|0|0|0|0|0|0|0|0|0|0|0|0|0|0|0|0|0|0|0|0|0|0|0|0|0|0|0|0|0|0|0|0|0|0|0|0|0|0|0|0|0|0|0|0|0|0|0|0|0|0|0…	1	1	1	1	1	60.33	33.67	0
5mMgluc_FANCA	CAPZB_HUMAN	CAPZB_HUMAN	56|45	101	50.5	2	2|3|2|8|9|0|1|8|0|7|4|0|0|0|0|0|0|0|0|0|0|0|0|0|0|0|2|0|0|0|0|0|0|0|0|0|0|0|0|0|0|0|0|0|0|0|0|0|0|0|0|0|0|0|0|0|0|0|0|0|0|0|0|0|0|0|0|0|0|0|0|0|0|0|0|0|0|0|0|0|0|0|0|0|0|0|0|0|0|0|0|0|0|0|0|0|0|0|0|0|0|0|0|0|0|0|0|0|0|0|0|0|0|0|0|0|1|0|0|0|0|0|0|0|0|0|0|6|0|3|0|2|2|2|3|12|0|2|0|6|1|1|5|1|5|1|0|0|21|0|0|0|0|0|0|0|0|0|0|0|0|0|2|2|0|0|0|0|0|0|0|0|1|18|8|0|0|1|0|0|0|0|0|0|0|0|0|1|1|0|2|0|0|6|0|1|1|0|…	0.5	1	0.5	1	0.5	-5.83	2.59	0.04
5mMgluc_FANCA	IPO5_HUMAN	IPO5_HUMAN	51|50	101	50.5	2	0|0|0|2|7|8|0|0|0|0|0|0|0|0|0|0|0|0|0|0|0|0|0|0|0|0|0|0|0|4|0|0|0|0|0|0|0|0|0|0|0|0|0|0|0|0|0|0|0|0|0|0|0|0|0|0|0|0|0|0|0|0|0|0|0|0|0|0|0|0|0|0|0|0|0|0|0|0|0|0|0|0|0|0|0|0|0|0|0|0|0|0|0|0|0|0|0|0|0|0|0|0|0|0|0|0|0|0|0|0|0|0|0|0|0|0|0|0|0|0|0|0|0|0|0|0|0|1|0|0|0|4|2|0|10|0|0|3|0|30|0|0|3|0|0|0|0|1|9|0|0|10|0|0|0|0|0|0|0|0|0|0|0|0|0|0|0|0|0|0|0|0|0|0|0|0|0|0|0|0|0|0|0|0|0|0|0|2|3|2|3|0|0|4|0|3|6|1|…	0	0	0	0	0	-12.43	2.4	0.37
5mMgluc_FANCA	DDX6_HUMAN	DDX6_HUMAN	52|49	101	50.5	2	0|2|0|3|0|17|0|0|0|1|1|0|0|0|0|0|0|0|0|0|0|0|0|0|0|0|0|0|0|0|0|0|0|0|0|0|0|0|0|0|0|0|8|2|0|0|0|0|0|0|2|0|1|3|0|0|2|4|1|3|11|13|8|3|11|6|3|3|4|3|4|5|3|0|0|13|10|9|1|8|9|3|3|1|4|3|4|4|5|5|11|9|5|3|0|0|0|0|0|0|0|0|0|0|0|0|0|0|0|0|0|0|0|0|0|0|0|0|0|0|0|0|0|0|0|0|0|0|0|0|1|1|6|0|5|0|0|1|0|17|0|1|3|1|2|0|0|0|10|3|1|2|0|0|0|0|0|0|0|4|0|0|0|0|0|0|0|0|0|0|0|0|22|0|0|6|6|2|9|3|0|0|0|0|0|0|0|0|0|0|1|0|0|0|0…	0	0	0	0	0	-62.92	1.33	0.5
5mMgluc_FANCA	DNM1L_HUMAN	DNM1L_HUMAN	49|51	100	50	2	0|4|0|5|8|0|0|0|0|0|0|0|0|0|0|0|0|0|0|0|0|0|0|0|0|0|0|0|0|0|0|0|0|0|0|0|0|0|0|0|0|0|0|0|0|0|0|0|0|0|0|0|0|0|0|0|0|0|0|0|0|0|0|0|0|0|0|0|0|0|0|0|0|0|0|0|0|0|0|0|0|0|0|0|0|0|0|0|0|0|0|0|0|0|0|0|0|0|0|0|0|0|0|0|0|0|0|0|0|0|0|0|0|0|0|0|0|0|0|0|0|0|0|0|0|0|0|0|0|0|0|0|0|0|0|0|0|0|0|0|0|0|0|0|0|0|0|0|0|0|0|0|0|0|0|0|0|0|0|0|0|0|0|0|0|0|0|0|0|0|0|0|0|0|0|0|0|0|0|0|0|0|0|0|0|0|0|0|0|0|0|0|0|0|0|0|0|0|0|0…	1	1	1	1	1	36.58	7.69	0
5mMgluc_FANCA	NT5D2_HUMAN	NT5D2_HUMAN	48|52	100	50	2	5|10|1|9|0|5|0|0|0|2|0|0|0|0|0|0|0|0|0|0|0|0|0|0|0|0|0|0|0|0|0|0|0|0|0|0|0|0|0|0|0|0|0|0|0|0|0|0|0|0|0|0|0|0|0|0|0|0|0|0|0|0|0|0|0|0|0|0|0|0|0|0|0|0|0|0|0|0|0|0|0|0|0|0|0|0|0|0|0|0|0|0|0|0|0|0|0|0|0|0|0|0|0|0|0|0|0|0|0|0|0|0|0|0|0|0|0|0|0|0|0|0|0|0|0|2|0|0|0|0|0|0|0|0|2|0|0|0|0|4|0|0|2|0|0|0|0|0|0|0|0|0|0|0|0|0|0|0|0|0|0|0|0|0|2|2|3|0|0|0|0|1|0|0|0|0|0|0|0|0|0|0|0|0|0|0|0|0|1|1|0|0|0|0|0|1|0|0|0|…	1	1	1	1	1	26.92	5.26	0
5mMgluc_FANCA	GNAS1_HUMAN	GNAS1_HUMAN	49|51	100	50	2	6|8|3|8|0|0|0|0|0|0|0|0|0|0|0|0|0|0|0|0|0|0|0|0|0|0|0|0|0|0|0|0|0|0|0|0|0|0|0|0|0|0|0|0|0|0|0|0|0|0|0|0|0|0|0|0|0|0|0|0|0|0|0|0|0|0|0|0|0|0|0|0|0|0|0|0|0|0|0|0|0|0|0|0|0|0|0|0|0|0|0|1|0|0|0|0|0|0|0|0|0|0|0|0|0|0|0|0|0|0|0|0|0|0|0|0|0|0|0|0|0|0|0|0|0|0|0|11|3|1|3|2|1|0|1|4|0|2|0|5|0|0|3|0|0|0|0|1|26|0|0|0|0|0|0|0|0|0|0|0|0|0|0|0|0|0|0|0|0|0|0|0|1|8|0|2|4|11|0|0|0|0|0|0|0|0|0|0|0|0|0|0|0|7|0|0|0|0|…	0	0	0	0	0	-8.02	2.63	0.32
5mMgluc_FANCA	NOP2_HUMAN	NOP2_HUMAN	50|50	100	50	2	0|0|0|1|13|4|0|0|0|3|1|0|0|0|0|0|0|0|0|0|0|0|0|0|0|0|0|0|0|0|0|0|0|0|0|0|0|0|0|0|0|0|0|0|0|0|0|0|0|0|0|0|0|0|0|0|0|0|0|0|0|0|0|0|0|0|0|0|0|0|0|0|0|0|0|0|0|0|0|0|0|0|0|0|1|0|0|0|0|0|0|1|0|0|0|0|0|0|0|0|0|0|0|0|0|0|0|0|0|0|0|0|0|0|0|0|2|0|7|0|0|0|0|0|0|0|0|0|1|3|16|6|7|0|26|9|0|1|0|31|0|0|14|0|2|0|0|0|41|2|3|0|0|0|0|0|0|0|0|0|0|0|0|0|0|0|0|0|0|0|0|0|0|0|0|0|0|0|0|0|0|0|0|0|0|0|0|0|0|0|0|1|0|0|0|0|1…	0	0	0	0	0	-55.04	1.39	0.49
5mMgluc_FANCA	RT31_HUMAN	RT31_HUMAN	55|44	99	49.5	2	0|0|0|0|6|0|0|0|0|0|0|0|0|0|0|0|0|0|0|0|0|0|0|0|0|0|0|0|0|0|0|0|0|0|0|0|0|0|0|0|0|0|0|0|0|0|0|0|0|0|0|0|0|0|0|0|0|0|0|0|0|0|0|0|0|0|0|0|0|0|0|0|0|0|0|0|0|0|0|0|0|0|0|0|0|0|0|0|0|0|0|0|0|0|0|0|0|0|0|0|0|0|0|0|0|0|0|0|0|0|0|0|0|1|0|0|0|0|0|0|0|0|0|0|0|0|0|1|0|0|0|0|0|0|0|0|0|0|0|0|0|0|0|0|0|0|0|0|0|0|0|0|0|0|0|0|0|0|0|0|0|0|0|0|0|0|0|0|0|0|0|0|0|0|0|0|0|0|0|0|0|0|0|0|0|0|0|0|0|0|0|0|0|0|2|2|0|1|0|1…	1	1	1	1	1	18.81	12.38	0
5mMgluc_FANCA	ZN326_HUMAN	ZN326_HUMAN	45|54	99	49.5	2	0|0|0|2|0|2|0|0|0|0|0|0|0|0|0|0|0|0|0|0|0|0|0|0|0|0|0|0|0|0|0|0|0|0|0|0|0|0|0|0|0|0|0|0|0|0|0|0|0|0|0|0|0|0|0|0|0|0|0|0|0|0|0|0|0|0|0|0|0|0|0|0|0|0|0|0|0|0|0|0|0|0|0|0|0|0|0|0|0|1|0|0|0|0|0|0|0|0|0|0|0|0|0|0|0|0|0|0|0|0|0|0|0|0|0|0|0|0|0|0|0|0|0|0|0|0|0|0|0|0|10|6|3|0|7|5|0|3|0|12|0|1|2|1|0|0|0|0|0|1|1|0|0|0|0|0|0|0|0|0|0|0|0|0|0|0|0|0|0|0|0|0|0|0|0|0|0|0|0|0|0|0|0|0|0|0|2|0|0|0|0|0|0|0|0|1|0|0|0…	1	1	1	1	1	19.96	4.5	0
5mMgluc_FANCA	RL15_HUMAN	RL15_HUMAN	58|41	99	49.5	2	0|1|0|21|12|21|0|0|0|4|0|0|0|0|0|0|0|0|0|0|0|0|0|0|0|0|0|0|0|0|0|0|0|0|0|0|0|0|0|0|0|0|0|0|0|1|0|0|0|0|1|0|0|0|0|0|0|0|0|3|2|3|5|0|1|0|0|0|0|1|0|1|0|0|0|1|1|1|1|1|2|0|0|1|0|1|2|0|0|0|5|5|1|1|0|0|0|0|0|0|0|0|0|0|0|0|0|0|0|0|0|0|0|17|0|0|5|0|13|0|0|0|0|0|0|2|0|4|3|0|3|4|0|0|9|2|0|3|0|9|0|7|10|7|6|1|0|1|9|26|15|2|4|0|0|0|0|0|0|0|0|0|0|0|2|1|2|0|0|0|3|2|0|4|1|2|3|3|4|8|0|2|0|0|0|0|0|0|0|0|0|2|0|0|0|0…	0.01	0.02	0.01	0.02	0.01	-26.08	2.06	0.28
5mMgluc_FANCA	PRDX2_HUMAN	PRDX2_HUMAN	52|47	99	49.5	2	23|17|7|21|19|0|0|3|0|1|0|0|0|0|0|0|0|0|0|0|0|0|0|0|4|0|0|0|0|0|0|0|0|0|0|0|0|0|0|0|0|0|0|0|0|3|1|0|0|0|1|1|0|1|0|0|0|0|0|1|1|1|1|1|1|0|0|0|0|1|0|0|0|0|0|1|2|2|1|1|1|1|1|1|1|1|0|0|0|0|0|0|0|0|0|0|0|0|0|0|0|3|0|0|0|0|0|0|0|0|0|1|0|2|1|1|3|10|8|1|2|0|7|0|0|0|2|3|4|1|1|11|11|0|12|1|2|10|0|20|7|11|11|11|9|4|0|5|27|4|3|0|0|0|0|0|2|0|0|2|0|0|0|0|0|0|0|0|0|0|2|0|0|7|1|0|0|0|0|0|0|2|0|0|4|0|0|2|2|1|3|1|0…	0	0	0	0	0	-21.41	1.98	0.39
5mMgluc_FANCA	1433T_HUMAN	1433T_HUMAN	58|41	99	49.5	2	0|0|0|8|27|0|0|5|0|0|0|0|0|0|0|0|0|0|0|0|0|0|0|0|0|0|0|0|0|0|0|0|0|0|0|0|0|0|0|0|0|0|0|0|0|3|0|0|0|0|0|0|0|0|0|0|0|0|0|0|0|0|0|0|0|0|0|0|0|0|0|0|0|0|0|1|1|2|0|1|1|0|0|0|0|0|0|0|0|0|1|2|0|0|0|0|0|0|0|0|0|0|0|0|0|0|0|0|0|0|4|0|0|1|0|1|0|3|0|0|0|0|1|0|1|0|0|4|2|0|2|6|6|0|11|0|0|10|0|13|1|4|5|4|6|1|0|2|9|2|0|91|0|0|0|0|0|0|0|0|0|0|0|0|0|0|0|0|0|0|1|0|0|1|0|0|0|1|0|0|0|0|0|0|1|0|1|2|3|1|6|0|0|2|0|4|10…	0	0	0	0	0	-149.65	0.84	0.52
5mMgluc_FANCA	COPD_HUMAN	COPD_HUMAN	51|47	98	49	2	1|0|0|0|9|4|0|0|0|0|0|0|0|0|0|0|0|0|0|0|0|0|0|0|0|0|0|0|0|0|0|0|0|0|0|0|0|0|0|0|0|0|0|0|0|0|0|0|0|0|0|0|0|0|0|0|0|0|0|0|0|0|0|0|0|0|0|0|0|0|0|0|0|0|0|0|0|0|0|0|0|0|0|0|0|0|0|0|0|0|0|0|0|0|0|0|0|0|0|0|0|0|0|0|0|0|0|0|0|0|0|0|0|0|0|0|0|0|0|0|0|0|0|0|0|0|0|0|0|0|0|0|4|0|4|0|0|3|0|12|0|2|4|2|5|0|0|0|2|0|0|0|0|0|0|0|0|0|0|0|0|0|0|0|0|0|0|0|0|0|0|0|0|0|0|0|0|0|0|0|0|0|0|0|2|1|0|2|0|1|8|0|0|0|0|5|1|0|0|…	1	1	1	1	1	23.43	4.67	0
5mMgluc_FANCA	PELP1_HUMAN	PELP1_HUMAN	49|49	98	49	2	0|0|0|0|0|0|0|0|0|0|0|0|0|0|0|0|0|0|0|0|0|0|0|0|0|0|0|0|0|0|0|0|0|0|0|0|0|0|0|0|0|0|0|0|0|0|0|0|0|0|0|0|0|0|0|0|0|0|0|0|0|0|0|0|0|0|0|0|0|0|0|0|0|0|0|0|0|0|0|0|0|0|0|0|0|0|0|0|0|0|0|0|0|0|0|0|0|0|0|0|0|0|0|0|0|0|0|0|0|0|0|0|0|0|0|0|0|0|0|0|0|0|0|0|0|0|0|0|0|0|0|0|0|0|0|0|0|0|0|0|0|0|0|0|0|0|0|0|0|0|0|0|0|0|0|0|0|0|0|0|0|0|0|0|0|0|0|0|0|0|0|0|0|0|0|0|0|0|0|0|0|0|0|0|0|0|0|0|0|0|0|0|0|0|0|0|0|0|0|0…	1	1	1	1	1	74.15	490	0
5mMgluc_FANCA	RT09_HUMAN	RT09_HUMAN	47|51	98	49	2	0|0|0|0|0|0|0|0|0|0|0|0|0|0|0|0|0|0|0|0|0|0|0|0|0|0|0|0|0|0|0|0|0|0|0|0|0|0|0|0|0|0|0|0|0|0|0|0|0|0|0|0|0|0|0|0|0|0|0|0|0|0|0|0|0|0|0|0|0|0|0|0|0|0|0|0|0|0|0|0|0|0|0|0|0|0|0|0|0|0|0|0|0|0|0|0|0|0|0|0|0|0|0|0|0|0|0|0|0|0|0|0|0|0|0|0|0|0|0|0|0|0|0|0|0|0|0|0|0|0|0|0|0|0|0|0|0|0|0|2|0|1|0|1|0|0|0|0|0|0|0|0|0|0|0|0|0|0|0|0|0|0|0|0|0|0|0|0|0|0|0|0|0|0|0|0|0|0|0|0|0|0|0|0|1|1|0|0|0|0|0|0|0|0|0|0|0|0|0|0…	1	1	1	1	1	57.52	32.67	0
5mMgluc_FANCA	TF3C1_HUMAN	TF3C1_HUMAN	43|55	98	49	2	0|0|0|0|0|2|0|0|0|0|0|0|0|0|0|0|0|0|0|0|0|0|0|0|0|0|0|0|0|0|0|0|0|0|0|0|0|0|0|0|0|0|0|0|0|0|0|0|0|0|0|0|0|0|0|0|0|0|0|0|0|0|0|0|0|0|0|0|0|0|0|0|0|0|0|0|0|0|0|0|0|0|0|0|0|0|0|0|0|0|0|0|0|0|0|0|0|0|0|0|0|0|0|0|0|0|0|0|0|0|0|0|0|1|0|0|0|0|0|0|0|0|0|0|0|0|0|0|0|0|0|1|0|0|2|4|0|0|0|13|0|0|0|0|0|0|0|0|0|0|0|0|0|0|0|0|0|0|0|0|0|0|0|0|0|0|0|0|0|0|0|0|0|0|0|0|0|0|0|0|0|0|0|0|0|0|0|0|0|0|0|0|0|0|0|0|0|0|0|…	1	1	1	1	1	5.54	5.76	0
5mMgluc_FANCA	SYFB_HUMAN	SYFB_HUMAN	51|47	98	49	2	0|2|0|2|16|7|0|0|0|0|0|0|0|0|0|0|0|0|0|0|0|0|0|0|0|0|0|0|0|0|0|0|0|0|0|0|0|0|0|0|0|0|0|0|0|0|0|0|0|0|0|0|0|0|0|0|0|0|0|0|0|0|0|0|0|0|0|0|0|0|0|0|0|0|0|0|0|0|0|0|0|0|0|0|0|0|0|0|0|0|0|0|0|0|0|0|0|0|0|0|0|0|0|0|0|0|0|0|0|0|0|0|0|0|0|0|0|0|0|0|0|0|0|0|0|0|0|0|1|0|0|1|1|0|3|0|0|0|0|13|0|0|4|0|1|0|0|0|5|8|7|0|0|0|0|0|0|0|0|0|0|0|0|0|0|0|0|0|0|0|0|0|0|0|0|0|0|0|0|0|0|0|0|0|0|0|0|0|0|0|0|0|0|0|0|0|0|0|0…	1	1	1	1	1	12.28	3.38	0
5mMgluc_FANCA	SBNO1_HUMAN	SBNO1_HUMAN	45|53	98	49	2	0|0|0|0|0|0|0|0|0|0|0|0|0|0|0|0|0|0|0|0|0|0|0|0|0|0|0|0|0|0|0|0|0|0|0|0|0|0|0|0|0|0|0|0|0|0|0|0|0|0|0|0|0|0|0|0|0|0|0|0|0|0|0|0|0|0|0|0|0|0|0|0|0|0|0|0|0|0|0|0|0|0|0|0|0|0|0|0|0|0|0|0|0|0|0|0|0|0|0|0|0|0|0|0|0|0|0|0|0|0|0|0|0|0|0|0|0|0|0|0|0|0|0|0|0|0|0|0|0|0|0|0|0|0|0|0|0|0|0|0|0|0|0|0|0|0|0|0|0|0|0|0|0|0|0|0|0|0|0|0|0|0|0|0|0|0|0|0|0|0|0|0|0|0|0|0|0|0|0|0|0|0|0|0|0|0|0|0|0|0|0|0|0|0|0|0|0|0|0|0…	1	1	1	1	1	68.41	490	0
5mMgluc_FANCA	AN32A_HUMAN	AN32A_HUMAN	52|46	98	49	2	0|4|9|9|3|0|0|0|0|0|0|0|0|0|0|0|0|0|0|0|0|0|0|0|0|0|0|0|0|0|0|0|0|0|0|0|0|0|0|0|0|0|0|0|0|0|0|0|0|0|0|0|0|0|0|0|0|0|0|0|0|0|0|0|0|0|0|0|0|0|0|0|0|0|0|0|0|0|0|0|0|0|0|0|0|0|0|0|0|0|0|0|0|0|0|0|0|0|0|0|0|0|0|0|0|0|0|0|0|0|0|0|0|0|0|0|0|0|0|0|0|0|0|0|0|0|0|0|0|0|0|0|0|0|0|0|0|0|0|0|0|0|0|0|0|0|0|0|0|0|0|0|0|0|0|0|0|0|0|0|0|0|0|0|0|0|0|0|0|0|0|0|0|0|0|0|0|0|0|0|0|0|0|0|0|0|0|0|0|0|0|0|0|0|0|0|0|0|0|0…	1	1	1	1	1	26.05	5.44	0
5mMgluc_FANCA	RL31_HUMAN	RL31_HUMAN	52|46	98	49	2	0|0|0|0|0|0|1|0|0|1|1|0|0|0|0|0|0|0|0|8|5|1|1|0|2|0|0|0|0|0|0|0|0|0|0|0|0|0|0|0|0|0|0|0|0|2|0|0|0|0|0|0|0|0|0|0|0|0|0|0|0|1|2|0|1|0|0|0|0|0|0|0|0|0|0|2|2|1|1|2|1|0|0|1|0|1|0|2|0|2|1|2|0|0|0|0|0|0|0|0|2|0|0|5|4|0|0|1|0|1|0|0|0|3|0|0|6|0|5|0|0|0|0|1|0|0|0|3|2|1|1|2|0|1|4|4|0|2|0|3|0|1|3|1|1|0|0|0|5|11|9|0|0|0|0|0|0|0|0|0|0|0|0|0|3|3|4|0|0|0|2|1|4|1|2|5|0|2|0|3|1|0|0|0|1|1|0|0|0|0|0|2|0|0|0|3|3|0|0|…	0.49	0.86	0.49	0.86	0.49	-2.04	3.06	0.17
5mMgluc_FANCA	H11_HUMAN	H11_HUMAN	52|46	98	49	2	0|0|0|0|0|0|0|3|5|4|1|0|0|0|3|1|1|0|3|12|15|7|6|4|0|0|0|0|0|0|1|1|2|2|0|0|0|0|0|0|1|0|1|0|0|1|0|1|1|0|0|2|0|0|0|0|0|0|0|0|0|1|1|1|0|0|0|0|0|1|1|1|0|0|0|0|0|0|1|0|0|0|0|1|1|1|0|1|0|0|0|1|0|0|2|0|0|0|0|0|2|1|2|17|15|2|0|2|0|1|0|0|0|9|0|0|6|0|19|0|0|0|0|0|0|1|0|4|9|3|8|1|0|1|1|3|0|1|5|14|0|1|6|1|0|0|2|0|11|1|2|0|0|0|0|0|2|0|0|0|0|0|0|0|1|1|2|0|0|0|0|2|0|0|1|3|2|1|1|6|0|0|0|0|4|0|2|1|1|1|1|11|2|3|1|2…	0	0	0	0	0	-31.81	1.78	0.44
5mMgluc_FANCA	MYO1C_HUMAN	MYO1C_HUMAN	48|50	98	49	2	0|0|0|0|0|0|9|7|0|8|6|0|0|0|0|0|0|0|0|0|0|0|0|0|0|0|0|0|0|0|0|0|0|0|0|0|0|0|0|0|0|0|0|0|0|0|0|0|0|0|0|0|0|0|0|0|0|0|0|0|0|0|0|0|0|0|0|0|0|0|0|0|0|0|0|0|0|0|0|0|0|0|0|0|0|0|0|0|0|0|0|0|0|0|0|0|0|0|0|0|0|0|0|0|0|0|0|0|0|0|0|0|0|0|0|0|0|0|0|0|0|0|0|0|0|0|0|26|15|16|3|0|5|2|1|61|1|2|0|10|0|0|1|0|0|1|0|0|69|0|0|0|0|0|0|0|0|0|0|0|0|2|1|6|0|0|0|0|0|0|0|0|2|41|7|7|25|27|2|0|0|0|0|0|0|0|0|0|0|0|0|0|0|2|0|…	0	0	0	0	0	-161.74	0.75	0.53
5mMgluc_FANCA	RINI_HUMAN	RINI_HUMAN	49|47	96	48	2	0|2|0|2|10|4|0|0|0|0|0|0|0|0|0|0|0|0|0|0|0|0|0|0|0|0|0|0|0|0|0|0|0|0|0|0|0|0|0|0|0|0|0|0|0|0|0|0|0|0|0|0|0|0|0|0|0|0|0|0|0|0|0|0|0|0|0|0|0|0|0|0|0|0|0|0|0|0|0|0|0|0|0|0|0|0|0|0|0|0|0|0|0|0|0|0|0|0|0|0|0|0|0|0|0|0|0|0|0|0|0|0|0|0|0|0|0|0|0|0|0|0|0|0|0|0|0|0|0|0|0|1|3|0|5|0|0|0|0|6|0|3|5|3|0|0|0|0|0|0|0|0|0|0|0|0|0|0|0|0|0|0|0|0|0|0|0|0|0|0|0|0|0|0|0|0|0|0|0|0|0|0|0|0|0|0|0|0|0|0|2|0|0|0|0|0|1|0|0|…	1	1	1	1	1	29.73	6	0
5mMgluc_FANCA	MDR1_HUMAN	MDR1_HUMAN	57|39	96	48	2	0|0|0|0|0|0|0|0|0|0|0|0|0|0|0|0|0|0|0|0|0|0|0|0|0|0|0|0|0|0|0|0|0|0|0|0|0|0|0|0|0|0|0|0|0|0|0|0|0|0|0|0|0|0|0|0|0|0|0|0|0|0|0|0|0|0|0|0|0|0|0|0|0|0|0|0|0|0|0|0|0|0|0|0|0|0|0|0|0|0|0|0|0|0|0|0|0|0|0|0|0|0|0|0|0|0|0|0|0|0|0|0|0|0|0|0|0|0|0|0|0|0|0|0|0|0|0|0|0|0|0|0|0|0|0|0|0|0|0|0|0|0|0|0|0|0|0|0|0|0|0|0|0|0|0|0|0|0|0|0|0|0|0|0|0|0|0|0|0|0|0|0|0|0|0|0|0|0|0|0|0|0|0|0|0|0|0|0|0|0|0|0|0|0|0|0|0|0|0|0…	1	1	1	1	1	59.79	480	0
5mMgluc_FANCA	RS25_HUMAN	RS25_HUMAN	45|51	96	48	2	0|3|0|3|27|19|7|6|0|0|1|0|0|0|3|2|1|0|3|0|2|3|1|0|1|0|0|0|0|0|0|0|0|0|0|0|0|0|0|0|0|0|1|0|0|1|0|0|0|0|0|1|0|0|0|0|0|0|0|0|0|0|0|0|0|0|0|0|0|0|0|1|0|0|0|2|2|2|0|2|2|0|0|0|0|0|0|0|0|0|4|1|0|1|0|0|0|0|0|0|1|0|0|0|0|0|0|0|0|0|0|0|0|2|0|0|7|0|4|0|0|0|0|0|0|0|0|3|1|1|3|4|0|0|2|4|0|5|1|2|0|5|3|5|2|1|2|2|9|5|5|0|0|0|0|0|4|0|0|0|0|0|7|0|0|0|2|0|0|0|1|0|4|7|0|1|0|0|0|2|0|5|0|0|18|7|15|0|0|0|1|3|2|1|3|7|3|1…	0	0	0	0	0	-18.12	2.09	0.36
5mMgluc_FANCA	DDB1_HUMAN	DDB1_HUMAN	46|50	96	48	2	0|7|0|12|41|18|2|1|0|2|0|0|0|0|0|0|0|0|0|0|0|0|0|0|2|0|0|0|0|0|0|0|0|0|0|0|0|0|0|0|0|0|0|0|0|0|0|0|0|0|0|0|0|0|0|0|0|0|0|0|0|0|0|0|0|0|0|0|0|0|0|0|0|0|0|0|0|0|0|1|0|0|0|0|0|0|0|0|0|0|0|0|0|0|0|0|0|0|0|0|0|0|0|0|0|0|0|0|0|0|0|0|0|1|0|0|3|0|2|0|0|0|0|0|0|0|1|2|2|0|11|8|8|0|13|2|0|4|0|52|0|1|18|1|5|0|0|0|4|0|0|0|0|0|0|0|0|0|0|0|0|0|0|0|0|1|1|0|0|1|5|1|0|0|0|0|0|0|0|0|0|0|0|0|2|1|0|3|2|0|2|0|0|1|1|2|…	0	0	0	0	0	-97.26	1.03	0.51
5mMgluc_FANCA	P5CS_HUMAN	P5CS_HUMAN	50|46	96	48	2	3|10|1|9|27|0|0|1|0|0|0|0|0|0|0|0|0|0|0|0|0|0|0|0|0|0|0|0|0|0|0|0|0|0|0|0|0|0|0|0|0|0|0|0|0|1|0|0|0|0|0|0|0|0|0|0|0|0|0|0|0|0|0|0|0|0|0|0|0|0|0|0|0|0|0|0|0|0|0|0|0|0|0|0|0|0|0|0|0|0|0|0|0|0|0|0|0|0|0|0|0|0|0|0|0|0|0|0|0|0|0|0|0|3|0|0|0|0|0|0|0|0|0|0|0|0|0|4|4|0|0|0|2|0|13|2|0|4|0|57|0|5|13|5|8|3|0|1|20|0|0|0|0|0|0|0|0|0|0|0|0|0|0|0|0|0|0|0|0|0|0|0|0|2|0|0|0|0|0|0|0|0|0|0|0|0|0|0|1|0|2|0|0|1|2|2|1…	0	0	0	0	0	-80.46	1.14	0.51
5mMgluc_FANCA	DIC_HUMAN	DIC_HUMAN	50|45	95	47.5	2	0|0|0|2|4|0|0|0|0|0|0|0|0|0|0|0|0|0|0|0|0|0|0|0|0|0|0|0|0|0|0|0|0|0|0|0|0|0|0|1|0|0|0|0|0|1|0|0|0|0|0|0|0|0|0|0|0|0|0|0|0|0|0|0|0|0|0|0|0|0|0|0|0|0|0|0|0|0|0|0|0|0|0|0|0|0|0|0|0|0|0|0|0|0|0|0|0|0|0|0|0|0|0|0|0|0|0|0|0|0|0|0|0|1|0|0|4|0|0|0|0|0|0|0|2|0|0|0|2|0|1|0|0|1|0|4|2|4|1|6|0|1|6|1|1|2|0|3|16|0|0|0|0|0|0|0|0|0|0|0|0|0|0|0|0|0|0|0|0|0|1|2|0|2|0|0|0|1|1|0|0|0|0|0|1|0|0|0|0|0|0|0|0|2|0|0|0|1|0|…	0.99	1	0.99	1	0.99	4.38	4.32	0
5mMgluc_FANCA	ACSL4_HUMAN	ACSL4_HUMAN	47|48	95	47.5	2	0|0|0|0|0|17|0|0|0|0|0|0|0|0|0|0|0|0|0|0|0|0|0|0|0|0|0|0|0|0|0|0|0|0|0|0|0|0|0|0|0|0|0|0|0|1|0|0|0|0|0|0|0|0|0|0|0|0|0|0|0|0|0|0|0|0|0|0|0|0|0|0|0|0|0|0|0|0|0|0|0|0|0|0|0|0|0|0|0|0|0|0|0|0|0|0|0|0|0|0|0|0|0|0|0|0|0|0|0|0|0|0|0|0|0|0|0|0|0|0|0|0|0|0|0|0|0|0|0|0|0|0|0|0|0|0|0|1|0|4|0|0|2|0|1|0|0|0|0|0|0|0|0|0|0|0|0|0|0|0|0|0|0|0|0|0|0|0|0|0|0|0|0|0|0|0|0|0|0|0|0|0|0|0|0|1|0|1|0|0|0|0|0|0|0|0|0|0|0|…	0.98	0.98	0.98	0.98	0.98	3.84	4.52	0
5mMgluc_FANCA	SMRC2_HUMAN	SMRC2_HUMAN	49|46	95	47.5	2	0|0|0|0|0|0|0|0|0|2|0|0|0|0|0|0|0|0|0|0|0|0|0|0|0|0|0|0|0|0|0|0|0|0|0|0|0|0|0|0|0|0|0|0|0|0|0|0|0|0|0|0|0|0|0|0|0|0|0|0|0|0|0|0|0|0|0|0|0|0|0|0|0|0|0|0|0|0|0|0|0|0|0|0|0|0|0|0|0|0|0|0|0|0|0|0|0|0|0|0|0|0|0|0|0|0|0|0|0|0|0|0|0|0|0|0|0|0|0|0|0|0|0|0|0|1|0|1|0|0|0|0|4|0|5|1|0|0|0|15|0|0|0|0|0|0|0|1|0|0|0|0|0|0|0|0|0|0|0|0|0|0|0|0|0|0|2|0|0|0|0|0|0|0|0|0|0|0|0|0|0|0|0|0|0|0|0|0|0|0|0|0|0|0|0|0|0|0|0|…	1	1	1	1	1	5.18	4.75	0
5mMgluc_FANCA	PRP4B_HUMAN	PRP4B_HUMAN	46|49	95	47.5	2	0|0|0|0|0|0|0|0|0|0|0|0|0|0|0|0|0|0|0|0|0|0|0|0|0|0|0|0|0|0|0|0|0|0|0|0|0|0|0|0|0|0|0|0|0|0|0|0|0|0|0|0|0|0|0|0|0|0|0|0|0|0|0|0|0|0|0|0|0|0|0|0|0|0|0|0|0|0|0|0|0|0|0|0|0|0|0|0|0|0|0|0|0|0|0|0|0|0|0|0|0|0|0|0|0|0|0|0|0|0|0|0|0|0|0|0|0|0|0|0|0|0|0|0|0|0|0|0|0|0|6|0|0|0|0|1|0|0|0|5|0|0|0|0|0|0|0|0|0|0|0|0|0|0|0|0|0|0|0|0|0|0|0|0|0|0|0|0|0|0|0|0|0|0|0|0|0|0|0|2|0|0|0|0|0|0|0|0|0|0|0|0|0|0|0|0|0|0|0|0…	1	1	1	1	1	36.47	8.64	0
5mMgluc_FANCA	FLNA_HUMAN	FLNA_HUMAN	46|49	95	47.5	2	0|0|0|1|8|45|24|45|0|22|9|0|0|0|0|0|0|0|0|0|0|0|0|0|4|0|0|0|0|0|0|0|0|0|0|0|0|0|0|0|0|0|1|0|0|3|0|0|0|0|0|0|0|0|0|0|0|0|0|1|2|2|2|0|0|0|0|0|0|0|0|0|0|0|0|0|0|1|1|0|1|0|0|0|0|0|0|0|0|0|2|2|0|0|0|0|0|0|0|0|0|0|0|0|0|0|0|0|0|0|0|0|0|79|0|1|47|0|3|0|0|2|7|21|1|5|3|42|28|20|17|7|130|0|110|83|1|15|3|305|0|28|76|28|42|3|0|6|134|19|12|22|6|2|30|42|7|8|2|4|0|2|12|4|78|83|82|1|2|5|71|34|0|7|37|0|0|17|0|0|0…	0	0	0	0	0	#NAME?	0.19	0.55
5mMgluc_FANCA	ARP2_HUMAN	ARP2_HUMAN	51|43	94	47	2	0|0|0|5|0|0|0|0|0|0|0|0|0|0|0|0|0|0|0|0|0|0|0|0|0|0|0|0|0|0|0|0|0|0|0|0|0|0|0|0|0|0|0|0|0|0|0|0|0|0|0|0|0|0|0|0|0|0|0|0|0|0|0|0|0|0|0|0|0|0|0|0|0|0|0|0|0|0|0|0|0|0|0|0|0|0|0|0|0|0|0|0|0|0|0|0|0|0|0|0|0|0|0|0|0|0|0|0|0|0|0|0|0|0|0|0|0|0|0|0|0|0|0|0|0|0|0|0|0|0|0|0|0|0|1|3|0|1|0|8|0|1|4|1|0|0|0|0|13|0|0|0|0|8|0|0|0|2|0|2|0|0|0|0|0|0|0|0|0|0|0|0|0|1|0|0|1|0|0|0|0|0|0|0|0|0|0|0|0|0|1|0|0|1|0|0|1|0|0|…	1	1	1	1	1	20.22	4.48	0
5mMgluc_FANCA	IF4G2_HUMAN	IF4G2_HUMAN	41|53	94	47	2	0|0|0|2|10|7|0|0|0|0|0|0|0|0|0|0|0|0|0|0|0|0|0|0|0|0|0|0|0|0|0|0|0|0|0|0|0|0|0|0|0|0|0|0|0|0|0|0|0|0|0|1|0|0|0|0|0|0|0|0|0|0|0|0|0|0|0|0|0|0|0|0|0|0|0|0|0|0|0|0|0|0|0|0|0|0|0|0|0|0|0|0|0|0|0|0|0|0|0|0|0|0|0|0|0|0|0|0|0|0|0|0|0|0|0|0|0|0|0|0|0|0|0|0|0|0|0|0|0|0|0|0|1|0|0|0|0|0|0|5|0|0|0|0|0|0|0|0|0|1|2|0|0|0|0|0|0|0|0|0|0|0|0|0|0|0|0|0|0|0|0|0|0|0|0|0|0|0|0|0|0|0|0|0|0|0|0|0|0|0|0|0|0|1|0|0|0|0|0|…	1	1	1	1	1	22.08	5.53	0
5mMgluc_FANCA	GNAI2_HUMAN	GNAI2_HUMAN	49|45	94	47	2	0|0|0|0|0|0|0|0|0|0|0|0|0|0|0|0|0|0|0|0|0|0|0|0|0|0|0|0|0|0|0|0|0|0|0|0|0|0|0|0|0|0|0|0|0|0|0|0|0|0|0|0|0|0|0|0|0|0|0|0|0|0|0|0|0|0|0|0|0|0|0|0|0|0|0|0|0|0|0|0|0|0|0|0|0|0|0|0|0|0|0|0|0|0|0|0|0|0|0|0|0|0|0|0|0|0|0|0|0|0|0|0|0|0|0|0|0|0|0|0|0|0|0|0|0|0|0|0|0|0|0|0|0|0|0|0|0|0|0|0|0|0|0|0|0|0|0|0|0|0|0|0|0|0|0|0|0|0|0|0|0|0|0|0|0|0|0|0|0|0|0|0|0|0|0|0|0|0|0|0|0|0|0|0|0|0|0|0|0|0|0|0|0|0|0|0|0|0|0|0…	1	1	1	1	1	68.41	470	0
5mMgluc_FANCA	VP13A_HUMAN	VP13A_HUMAN	48|45	93	46.5	2	0|0|0|0|0|0|0|0|0|0|0|0|0|0|0|0|0|0|0|0|0|0|0|0|0|0|0|0|0|0|0|0|0|0|0|0|0|0|0|0|0|0|0|0|0|0|0|0|0|0|0|0|0|0|0|0|0|0|0|0|0|0|0|0|0|0|0|0|0|0|0|0|0|0|0|0|0|0|0|0|0|0|0|0|0|0|0|0|0|0|0|0|0|0|0|0|0|0|0|0|0|0|0|0|0|0|0|0|0|0|0|0|0|0|0|0|0|0|0|0|0|0|0|0|0|0|0|0|0|0|0|0|0|0|0|0|0|0|0|0|0|0|0|0|0|0|0|0|0|0|0|0|0|0|0|0|0|0|0|0|0|0|0|0|0|0|0|0|0|0|0|0|0|0|0|0|0|0|0|0|0|0|0|0|0|0|0|0|0|0|0|0|0|0|0|0|0|0|0|0…	1	1	1	1	1	68.41	465	0
5mMgluc_FANCA	RM15_HUMAN	RM15_HUMAN	44|49	93	46.5	2	0|0|0|5|0|0|0|0|0|0|0|0|0|0|0|0|0|0|0|0|0|0|0|0|0|0|0|0|0|0|0|0|0|0|0|0|0|0|0|0|0|0|0|0|0|0|0|0|0|0|0|0|0|0|0|0|0|0|0|0|0|0|0|0|0|0|0|0|0|0|0|0|0|0|0|0|0|0|0|0|0|0|0|0|0|0|0|0|0|0|0|0|0|0|0|0|0|0|0|0|0|0|0|0|0|0|0|0|0|0|0|0|0|0|0|0|0|0|0|0|0|0|0|0|0|0|0|0|0|0|0|0|0|0|0|0|0|0|0|2|0|0|0|0|0|0|0|0|1|0|0|0|0|0|0|0|0|0|0|0|0|0|0|0|0|0|0|0|0|0|0|0|0|0|0|0|0|0|0|0|0|0|0|0|0|0|0|0|0|0|0|0|0|0|0|0|0|0|0|0…	1	1	1	1	1	38.91	13.29	0
5mMgluc_FANCA	YLPM1_HUMAN	YLPM1_HUMAN	42|51	93	46.5	2	0|0|0|2|0|0|0|0|0|0|0|0|0|0|0|0|0|0|0|0|0|0|0|0|0|0|0|0|0|0|0|0|0|0|0|0|0|0|0|0|0|0|0|0|0|0|0|0|0|0|0|0|0|0|0|0|0|0|0|0|0|0|0|0|0|0|0|0|0|0|0|0|0|0|0|0|0|0|0|0|0|0|0|0|0|0|0|0|0|0|0|0|0|0|0|0|0|0|0|0|0|0|0|0|0|0|0|0|0|0|0|0|0|0|0|0|0|0|0|0|0|0|0|0|0|0|0|0|0|1|7|5|2|0|1|6|0|0|0|12|0|0|0|0|0|0|0|0|0|0|0|0|0|0|0|0|0|0|0|0|0|0|0|0|0|0|0|0|0|0|0|0|6|0|0|1|0|0|1|0|0|0|0|0|0|0|0|0|0|0|0|0|0|0|0|0|0|0|0|…	1	1	1	1	1	18.75	4.89	0
5mMgluc_FANCA	SAHH3_HUMAN	SAHH3_HUMAN	44|49	93	46.5	2	0|0|0|0|0|0|0|0|0|0|0|0|0|0|0|0|0|0|0|0|0|0|0|0|0|0|0|0|0|0|0|0|0|0|0|0|0|0|0|0|0|0|0|0|0|0|0|0|0|0|0|0|0|0|0|0|0|0|0|0|0|0|0|0|0|0|0|0|0|0|0|0|0|0|0|0|0|0|0|0|0|0|0|0|0|0|0|0|0|0|0|0|0|0|0|0|0|0|0|0|0|0|0|0|0|0|0|0|0|0|0|0|0|0|0|0|0|0|0|0|0|0|0|0|0|0|0|0|0|0|0|0|0|0|0|0|0|0|0|3|0|0|0|0|1|0|0|0|2|0|0|0|0|0|0|0|0|0|0|0|0|0|0|0|0|0|0|0|0|0|0|0|0|0|0|0|0|0|0|0|0|0|0|0|0|0|0|0|0|0|0|0|0|0|0|0|0|0|0|0…	1	1	1	1	1	47.2	18.6	0
5mMgluc_FANCA	SMC2_HUMAN	SMC2_HUMAN	49|44	93	46.5	2	0|0|0|0|21|26|0|0|0|0|0|0|0|0|0|0|0|0|0|0|0|0|0|0|0|0|0|0|0|0|0|0|0|0|0|0|0|0|0|0|0|0|0|0|0|0|0|0|0|0|0|0|0|0|0|0|0|0|0|0|0|0|0|0|0|0|0|0|0|0|0|0|0|0|0|0|0|0|0|0|0|0|0|0|0|0|0|0|0|0|0|0|0|0|0|0|0|0|0|0|0|0|0|0|0|0|0|0|0|0|0|0|0|1|0|0|1|0|0|0|0|0|0|0|0|0|0|0|0|0|1|0|5|0|8|0|0|0|0|32|0|0|0|0|0|0|0|0|3|6|4|0|0|0|0|0|0|0|0|0|0|0|0|0|0|0|0|0|0|0|1|0|0|0|0|0|0|0|0|0|0|0|0|0|0|0|0|4|2|1|4|0|0|0|1|5|1|0|…	0	0	0	0	0	-39.07	1.6	0.46
5mMgluc_FANCA	CHERP_HUMAN	CHERP_HUMAN	44|48	92	46	2	0|0|0|0|0|0|0|0|0|2|1|0|0|0|0|0|0|0|0|0|0|0|0|0|0|0|0|0|0|0|0|0|0|0|0|0|0|0|0|0|0|0|0|0|0|0|0|0|0|0|0|0|0|0|0|0|0|0|0|0|0|0|0|0|0|0|0|0|0|0|0|0|0|0|0|0|0|0|0|0|0|0|0|0|0|0|0|0|0|0|1|2|0|0|0|0|0|0|0|0|0|0|0|0|0|0|0|0|0|0|0|0|0|1|0|0|0|1|0|0|0|0|0|0|0|0|0|0|0|0|2|2|4|0|2|3|0|2|0|1|0|0|0|0|0|0|0|0|0|0|0|0|0|0|0|0|3|1|0|0|0|0|0|0|0|0|0|0|0|0|1|0|0|1|1|0|0|0|1|0|0|7|0|0|1|1|1|1|1|0|1|5|0|0|0|0|0|0|0|0…	1	1	1	1	1	27.82	6.13	0
5mMgluc_FANCA	RAB3D_HUMAN	RAB3D_HUMAN	42|50	92	46	2	0|0|0|0|0|0|0|0|0|0|0|0|0|0|0|0|0|0|0|0|0|0|0|0|0|0|0|0|0|0|0|0|0|0|0|0|0|0|0|0|0|0|0|0|0|0|0|0|0|0|0|0|0|0|0|0|0|0|0|0|0|0|0|0|0|0|0|0|0|0|0|0|0|0|0|0|0|0|0|0|0|0|0|0|0|0|0|0|0|0|0|0|0|0|0|0|0|0|0|0|0|0|0|0|0|0|0|0|0|0|0|0|0|0|0|0|0|0|0|0|0|0|0|0|0|0|0|0|0|0|0|0|0|0|0|0|0|0|0|0|0|0|0|0|0|0|0|0|0|0|0|0|0|0|0|0|0|0|0|0|0|0|0|0|0|0|0|0|0|0|0|0|0|0|0|0|0|0|0|0|0|0|0|0|0|0|0|0|0|0|0|0|0|0|0|0|0|0|0|0…	1	1	1	1	1	64.1	460	0
5mMgluc_FANCA	1433B_HUMAN	1433B_HUMAN	54|38	92	46	2	16|14|13|15|27|0|0|5|0|0|0|0|0|0|0|0|0|0|0|0|0|0|0|0|0|0|0|0|0|0|0|0|0|0|0|0|0|0|0|0|0|0|0|0|0|4|0|0|0|0|0|0|0|0|0|0|0|0|0|0|0|0|1|0|1|0|0|0|0|0|0|0|0|0|0|1|0|2|0|1|0|1|0|0|0|0|0|0|0|0|1|2|0|0|0|0|0|0|0|0|0|0|0|0|0|0|0|0|0|0|4|0|0|3|0|0|1|0|2|0|0|0|0|0|0|0|0|6|3|0|2|6|7|0|9|0|0|12|0|11|0|5|6|5|6|1|0|0|15|2|1|14|0|0|0|0|0|0|0|0|0|0|0|0|0|0|0|0|0|0|1|0|0|1|0|0|0|1|0|0|0|0|0|0|0|0|3|7|6|2|10|0|0|2|0…	0	0	0	0	0	-23.49	2.14	0.34
5mMgluc_FANCA	RCC2_HUMAN	RCC2_HUMAN	47|45	92	46	2	0|0|0|0|11|25|5|2|0|0|0|0|0|0|0|0|0|0|0|0|0|0|0|0|0|0|0|0|0|0|0|0|0|0|0|0|0|0|0|0|0|0|0|0|0|0|0|0|0|0|0|0|0|0|0|0|0|0|0|0|0|0|0|0|0|0|0|0|0|0|0|0|0|0|0|0|0|0|1|0|1|0|0|0|0|0|0|0|0|0|0|0|0|0|0|0|0|0|0|0|0|0|0|0|0|0|0|0|0|0|0|0|0|0|0|0|0|0|0|0|0|0|0|0|0|0|0|0|0|0|3|12|0|0|8|1|0|3|0|23|0|1|7|1|4|0|0|1|3|3|2|0|0|0|0|0|0|0|0|0|0|0|0|0|0|0|0|0|0|0|0|0|0|0|0|0|0|0|0|0|0|1|0|0|5|3|3|2|1|1|4|0|0|0|1|10|4|…	0	0	0	0	0	-20.71	1.92	0.41
5mMgluc_FANCA	RL13A_HUMAN	RL13A_HUMAN	45|47	92	46	2	0|0|0|2|10|21|0|0|3|3|4|0|0|0|0|0|0|0|0|0|0|0|0|0|1|0|0|0|0|0|0|0|0|0|0|0|0|0|0|0|0|0|0|0|0|2|2|0|0|0|0|1|0|0|0|0|0|0|0|0|0|1|0|0|1|1|0|0|1|0|0|0|1|0|0|2|2|2|1|2|1|1|1|1|1|1|0|2|0|2|2|2|0|0|0|0|0|0|0|0|0|0|0|0|0|0|0|0|0|0|0|0|0|2|0|0|5|0|8|0|0|0|0|0|0|0|0|0|0|0|5|3|2|0|3|3|0|5|1|8|0|2|5|2|1|1|0|1|9|12|11|0|0|0|0|0|2|0|0|0|0|0|0|0|1|2|2|0|0|0|1|2|0|1|0|0|3|0|0|4|0|0|0|0|0|1|0|0|0|0|0|2|0|2|0|0|4|0…	0	0	0	0	0	-93.92	1.01	0.51
5mMgluc_FANCA	MAGT1_HUMAN	MAGT1_HUMAN	44|47	91	45.5	2	0|0|0|0|0|0|0|0|0|0|0|0|0|0|0|0|0|0|0|0|0|0|0|0|0|0|0|0|0|0|0|0|0|0|0|0|0|0|0|0|0|0|0|0|0|0|0|0|0|0|0|0|0|0|0|0|0|0|0|0|0|0|0|0|0|0|0|0|0|0|0|0|0|0|0|0|0|0|0|0|0|0|0|0|0|0|0|0|0|0|0|0|0|0|0|0|0|0|0|0|0|0|0|0|0|0|0|0|0|0|0|0|0|0|0|0|0|0|0|0|0|0|0|0|0|0|0|0|0|0|0|0|0|0|0|0|0|0|0|0|0|0|1|0|0|0|0|0|0|0|0|0|0|0|0|0|0|0|0|0|0|0|0|0|0|0|0|0|0|0|0|0|0|0|0|0|0|0|0|0|0|0|0|0|0|0|0|0|0|0|0|0|0|0|0|0|0|0|0|0…	1	1	1	1	1	61.42	91	0
5mMgluc_FANCA	SRPRB_HUMAN	SRPRB_HUMAN	46|45	91	45.5	2	3|3|0|3|0|0|0|0|0|0|0|0|0|0|0|0|0|0|0|0|0|0|0|0|0|0|0|0|0|0|0|0|0|0|0|0|0|0|0|0|0|0|0|0|0|0|0|0|0|0|0|0|0|0|0|0|0|0|0|0|0|0|0|0|0|0|0|0|0|0|0|0|0|0|0|0|0|0|0|0|0|0|0|0|0|0|0|0|0|0|0|0|0|0|0|0|0|0|0|0|0|0|0|0|0|0|0|0|0|0|0|0|0|0|0|0|0|0|0|0|0|0|0|0|0|0|0|0|0|0|0|0|0|0|2|1|0|2|0|3|0|0|4|0|1|1|0|0|5|0|0|0|0|0|0|0|0|0|0|0|0|0|0|0|0|0|0|0|0|0|0|0|0|0|0|0|0|0|0|0|0|0|0|0|0|0|0|0|0|0|0|0|0|1|0|0|1|0|0|0…	1	1	1	1	1	39.07	10.11	0
5mMgluc_FANCA	UGDH_HUMAN	UGDH_HUMAN	46|45	91	45.5	2	0|0|0|0|0|0|0|0|0|0|0|0|0|0|0|0|0|0|0|0|0|0|0|0|0|0|0|0|0|0|0|0|0|0|0|0|0|0|0|0|0|0|0|0|0|0|0|0|0|0|0|0|0|0|0|0|0|0|0|0|0|0|0|0|0|0|0|0|0|0|0|0|0|0|0|0|0|0|0|0|0|0|0|0|0|0|0|0|0|0|0|0|0|0|0|0|0|0|0|0|0|0|0|0|0|0|0|0|0|0|0|0|0|0|0|0|0|0|0|0|0|0|0|0|0|0|0|0|0|0|0|0|0|0|0|0|0|0|0|0|0|0|0|0|0|0|0|0|0|0|0|0|0|0|0|0|0|0|0|0|0|0|0|0|0|0|0|0|0|0|0|0|0|0|0|0|0|0|0|0|0|0|0|0|0|0|0|0|0|0|0|0|0|0|0|0|1|0|0|0…	1	1	1	1	1	58.37	45.5	0
5mMgluc_FANCA	LUC7L_HUMAN	LUC7L_HUMAN	43|48	91	45.5	2	0|0|0|0|0|0|0|2|0|2|1|0|0|0|0|0|0|0|0|0|0|0|0|0|0|0|0|0|0|0|0|0|0|0|0|0|0|0|0|0|0|0|0|0|0|0|0|0|0|0|0|0|0|0|0|0|0|0|0|0|0|0|0|0|0|0|0|0|0|0|0|0|0|0|0|0|0|0|0|0|0|0|0|0|0|0|0|0|0|0|0|0|0|0|0|0|0|0|0|0|0|0|0|0|0|0|0|0|0|0|0|0|0|2|0|4|1|0|3|0|0|2|0|0|0|0|0|0|0|1|0|1|1|0|0|2|0|1|0|1|0|0|1|0|1|0|0|0|0|4|3|0|0|0|0|0|0|0|0|0|0|0|2|0|1|0|0|0|0|0|0|0|0|0|0|0|0|0|0|0|0|0|0|0|16|0|8|2|3|1|1|0|2|0|4|10|3|3|3…	1	1	1	1	1	9.82	3.5	0
5mMgluc_FANCA	PRPS2_HUMAN	PRPS2_HUMAN	56|35	91	45.5	2	0|0|0|0|0|0|0|2|0|0|0|0|0|0|0|0|0|0|0|0|0|0|0|0|0|0|0|0|0|0|0|0|0|0|0|0|0|0|0|0|0|0|0|0|0|0|0|0|0|0|0|0|0|0|0|0|0|0|0|0|0|0|0|0|0|0|0|0|0|0|0|0|0|0|0|0|0|0|0|0|0|0|0|0|0|0|0|0|0|0|1|3|0|0|0|0|0|0|0|0|0|0|0|0|0|0|0|0|0|0|0|0|0|8|0|0|3|0|0|0|0|0|0|9|0|7|0|4|12|0|0|1|0|0|2|0|0|1|0|5|0|4|2|4|1|1|0|1|8|2|0|39|39|16|32|0|2|16|24|12|6|0|0|0|6|7|17|0|0|22|32|9|0|2|0|0|0|0|0|0|0|0|0|0|30|7|10|9|5|1|6|0|0|…	0	0	0	0	0	-86.95	1.17	0.49
5mMgluc_FANCA	KAP2_HUMAN	KAP2_HUMAN	46|44	90	45	2	2|1|0|0|0|2|0|0|0|0|0|0|0|0|0|0|0|0|0|0|0|0|0|0|0|0|0|0|0|0|0|0|0|0|0|0|0|0|0|0|0|0|0|0|0|0|0|0|0|0|0|0|0|0|0|0|0|0|0|0|0|0|0|0|0|0|0|0|0|0|0|0|0|0|0|0|0|0|0|0|0|0|0|0|0|0|0|0|0|0|0|0|0|0|0|0|0|0|0|0|0|0|0|0|0|0|0|0|0|0|0|0|1|1|0|0|0|0|0|0|0|0|0|0|0|0|0|0|0|2|0|0|0|0|0|4|0|0|0|5|0|0|0|0|0|0|0|0|2|0|0|0|0|0|0|0|0|0|0|0|0|0|0|0|0|0|0|0|0|0|0|0|0|1|0|0|0|0|0|0|0|0|0|0|0|0|0|0|0|0|0|0|0|1|0|0|0|0|0|0…	1	1	1	1	1	37.81	10	0
5mMgluc_FANCA	SPF45_HUMAN	SPF45_HUMAN	32|58	90	45	2	0|0|0|0|0|0|0|0|0|5|3|0|0|0|0|0|0|0|0|0|0|0|0|0|0|0|0|0|0|0|0|0|0|0|0|0|0|0|0|0|0|0|0|0|0|0|0|0|0|0|0|0|0|0|0|0|0|0|0|0|0|0|0|0|0|0|0|0|0|0|0|0|0|0|0|0|0|0|0|0|0|0|0|0|0|0|0|0|0|0|0|0|0|0|0|0|0|0|0|0|0|0|0|0|0|0|0|0|0|0|0|0|0|0|0|0|2|0|0|0|0|0|0|0|0|0|0|0|0|0|0|1|0|0|1|0|0|3|0|1|0|0|1|0|0|0|0|0|0|0|0|0|0|0|0|0|4|0|0|0|0|0|0|0|0|0|1|0|0|1|1|1|0|0|0|0|0|0|2|0|0|5|0|0|0|0|2|0|0|0|0|16|0|1|0|0|0|0|1|…	0.64	1	0.64	1	0.64	-0.94	4.29	0.02
5mMgluc_FANCA	GEMI5_HUMAN	GEMI5_HUMAN	44|46	90	45	2	0|0|0|0|6|17|0|0|0|0|0|0|0|0|0|0|0|0|0|0|0|0|0|0|0|0|0|0|0|0|0|0|0|0|0|0|0|0|0|0|0|0|0|0|0|0|0|0|0|0|0|0|0|0|0|0|0|0|0|0|0|0|0|0|0|0|0|0|0|0|0|0|0|0|0|0|0|0|0|0|0|0|0|0|0|0|0|0|0|0|0|0|0|0|0|0|0|0|0|0|0|0|0|0|0|0|0|0|0|0|0|0|0|0|0|0|0|0|0|0|0|0|0|0|0|0|0|0|0|0|0|0|1|0|1|0|0|0|0|21|0|0|1|0|0|0|0|0|5|0|0|0|0|0|0|0|0|0|0|0|0|0|0|0|0|0|0|0|0|1|4|0|0|0|0|0|0|0|0|0|0|0|0|0|0|0|0|0|0|0|0|0|0|0|0|0|1|0|0…	0.03	0.05	0.03	0.05	0.03	-5.48	2.37	0.27
5mMgluc_FANCA	RL14_HUMAN	RL14_HUMAN	49|41	90	45	2	0|0|0|4|24|25|0|0|0|0|2|0|0|0|0|0|0|0|0|0|0|0|0|0|0|0|0|0|0|0|0|0|0|0|0|0|0|0|0|0|0|0|0|0|0|1|1|0|0|0|1|0|0|0|0|0|0|0|0|1|1|0|0|0|0|1|0|0|0|0|0|0|0|0|0|2|3|3|0|2|2|0|0|2|2|1|2|2|1|3|2|3|0|0|0|0|0|0|0|0|0|0|0|0|0|0|0|0|0|0|0|0|0|2|0|0|3|0|10|0|0|0|0|2|0|1|0|2|3|0|4|2|5|0|7|3|0|5|1|8|0|6|5|6|3|1|0|2|15|11|8|8|2|0|0|0|1|0|0|0|2|0|0|0|1|0|3|0|0|0|2|2|0|3|1|0|7|1|2|1|0|0|2|0|0|0|0|0|0|0|0|3|0|2|1|0|1|…	0	0	0	0	0	-32.9	1.73	0.43
5mMgluc_FANCA	PSA_HUMAN	PSA_HUMAN	46|44	90	45	2	2|3|1|5|20|4|0|0|0|0|0|0|0|0|0|0|0|0|0|0|0|0|0|0|0|0|0|0|0|0|0|0|0|0|0|0|0|0|0|0|0|0|0|0|0|0|0|0|0|0|0|0|0|0|0|0|0|0|0|0|0|0|0|0|0|0|0|0|0|0|0|0|0|0|0|0|0|0|0|0|0|0|0|0|0|0|0|0|0|0|0|0|0|0|0|0|0|0|0|0|0|0|0|0|0|0|0|0|0|0|0|0|0|0|0|0|0|0|0|0|0|0|0|0|0|0|0|1|1|0|0|1|7|0|19|0|0|2|0|44|4|3|6|3|6|0|0|0|10|0|0|0|0|0|0|0|0|0|0|0|0|0|0|0|0|0|0|0|0|0|0|0|0|0|0|0|0|0|0|0|0|0|0|0|0|0|0|0|0|0|0|0|0|0|0|0|3|0…	0	0	0	0	0	-49.63	1.41	0.48
5mMgluc_FANCA	TCPQ_HUMAN	TCPQ_HUMAN	42|48	90	45	2	6|8|0|14|39|24|9|5|0|0|0|0|0|0|0|0|0|0|0|0|0|0|0|0|0|0|0|0|0|0|0|0|0|0|0|0|0|0|0|0|0|0|0|0|0|6|0|0|0|0|0|0|0|0|0|0|1|0|0|0|1|4|0|1|1|0|0|0|0|2|0|0|0|0|0|2|1|4|0|2|2|0|0|0|0|0|0|0|0|0|0|0|0|0|0|0|0|0|0|0|0|0|0|0|0|0|0|0|0|0|0|0|0|8|0|0|9|0|8|0|0|0|0|0|0|0|0|10|7|0|3|12|19|0|39|0|2|29|0|68|0|1|17|1|20|8|0|13|82|7|0|10|4|0|2|0|0|0|0|4|0|0|0|3|1|0|0|0|0|0|21|0|0|11|0|0|0|0|0|0|0|0|0|0|30|14|22|24|16|…	0	0	0	0	0	-211.46	0.6	0.54
5mMgluc_FANCA	IF2B_HUMAN	IF2B_HUMAN	46|43	89	44.5	2	0|2|0|4|9|13|1|0|0|0|0|0|0|0|0|0|0|0|0|0|0|0|0|0|0|0|0|0|0|0|0|0|0|0|0|0|0|0|0|0|0|0|0|0|0|0|0|0|0|0|0|0|0|0|0|0|0|0|0|0|0|0|0|0|0|0|0|0|0|0|0|0|0|0|0|0|0|0|0|0|0|0|0|0|0|0|0|0|0|0|0|0|0|0|0|0|0|0|0|0|0|0|0|0|0|0|0|0|0|0|0|0|0|1|0|0|0|0|0|0|0|0|0|0|0|0|0|0|1|0|0|0|0|0|1|0|0|2|0|0|0|1|0|1|1|0|0|0|0|5|5|0|0|0|0|0|0|0|0|0|0|0|0|0|0|1|3|0|0|0|7|0|0|3|0|0|0|0|0|0|0|0|0|0|0|0|1|0|0|0|0|0|1|1|1|0|3|1|0|…	1	1	1	1	1	17.75	4.05	0
5mMgluc_FANCA	GOGB1_HUMAN	GOGB1_HUMAN	41|48	89	44.5	2	0|0|0|0|0|0|0|0|0|0|0|0|0|0|0|0|0|0|0|0|0|0|0|0|0|0|0|0|0|0|0|0|0|0|0|0|0|0|0|0|0|0|0|0|0|0|0|0|0|0|0|0|0|0|0|0|0|0|0|0|0|0|0|0|0|0|0|0|0|0|0|0|0|0|0|0|0|0|0|0|0|0|0|0|0|0|0|0|0|0|0|0|0|0|0|0|0|0|0|0|0|0|0|0|0|0|0|0|0|0|0|0|0|0|0|0|0|0|0|0|0|0|0|0|0|0|0|0|0|0|0|0|0|0|0|0|0|0|0|0|0|0|0|0|0|0|0|0|0|0|0|0|0|0|0|0|0|0|0|0|0|0|0|0|0|0|0|0|0|0|0|0|0|0|0|0|0|0|0|0|0|0|0|0|0|0|0|0|0|0|0|0|0|0|0|0|0|0|0|0…	1	1	1	1	1	62.67	445	0
5mMgluc_FANCA	FLII_HUMAN	FLII_HUMAN	43|46	89	44.5	2	0|2|0|4|26|3|0|0|0|0|0|0|0|0|0|0|0|0|0|0|0|0|0|0|0|0|0|0|0|0|0|0|0|0|0|0|0|0|0|0|0|0|0|0|0|0|0|0|0|0|0|0|0|0|0|0|0|0|0|0|0|0|0|0|0|0|0|0|0|0|0|0|0|0|0|0|0|0|0|0|0|0|0|0|0|0|0|0|0|0|0|0|0|0|0|0|0|0|0|0|0|0|0|0|0|0|0|0|0|0|0|0|0|0|0|0|0|0|0|0|0|0|0|0|0|0|0|1|1|0|0|0|3|0|2|1|0|0|0|11|0|0|1|0|0|0|0|0|4|0|0|0|0|0|0|0|0|0|0|0|0|0|0|0|0|0|0|0|0|0|1|0|0|7|0|0|1|0|0|0|0|0|0|0|0|0|1|0|0|0|0|0|0|0|0|1|0|0|0…	0	0	0	0	0	-11.39	2.41	0.35
5mMgluc_FANCA	MOV10_HUMAN	MOV10_HUMAN	46|43	89	44.5	2	0|0|0|2|11|22|0|0|0|0|0|0|0|0|0|0|0|0|0|0|0|0|0|0|0|0|0|0|0|0|0|0|0|0|0|0|0|0|0|0|0|0|0|0|0|0|0|0|0|0|0|0|0|0|0|0|0|0|0|0|0|0|0|0|0|0|0|0|0|0|0|0|0|0|0|0|0|0|0|0|0|0|0|0|0|0|0|0|0|0|0|0|0|0|0|0|0|0|0|0|0|0|0|0|0|0|0|0|0|0|0|0|0|0|0|0|1|0|0|0|0|0|0|0|0|0|0|0|0|0|1|1|2|0|9|0|0|0|0|28|0|0|3|0|0|0|0|0|3|4|4|0|0|0|2|0|0|0|0|0|0|0|0|0|0|0|0|0|0|0|0|0|7|0|0|27|1|5|9|19|0|0|0|0|0|0|0|0|0|0|0|0|0|0|0|0|1|…	0	0	0	0	0	-35.3	1.62	0.45
5mMgluc_FANCA	KCD12_HUMAN	KCD12_HUMAN	41|47	88	44	2	5|6|5|5|2|6|0|0|0|0|0|0|0|0|0|0|0|0|0|0|0|0|0|0|0|0|0|0|0|0|0|0|0|0|0|0|0|0|0|0|0|0|0|0|0|0|0|0|0|0|0|0|0|0|0|0|0|0|0|0|0|0|0|0|0|0|0|0|0|0|0|0|0|0|0|0|0|0|0|0|0|0|0|0|0|0|0|0|0|0|0|0|0|0|0|0|0|0|0|0|0|0|0|0|0|0|0|0|0|0|0|0|0|0|0|0|1|0|0|0|0|0|0|0|0|0|0|0|0|0|0|0|0|0|3|0|0|1|0|4|0|0|0|0|0|0|0|0|1|0|0|0|0|0|0|0|0|0|0|0|0|0|0|0|0|0|0|0|0|0|0|0|0|0|0|0|0|0|0|0|0|0|0|0|0|0|0|0|0|0|0|0|0|0|0|0|1|0|0|0…	1	1	1	1	1	28.86	7.33	0
5mMgluc_FANCA	HERC2_HUMAN	HERC2_HUMAN	41|47	88	44	2	0|0|0|0|0|0|0|0|0|0|0|0|0|0|0|0|0|0|0|0|0|0|0|0|0|0|0|0|0|0|0|0|0|0|0|0|0|0|0|0|0|0|0|0|0|0|0|0|0|0|0|0|0|0|0|0|0|0|0|0|0|0|0|0|0|0|0|0|0|0|0|0|0|0|0|0|0|0|0|0|0|0|0|0|0|0|0|0|0|0|0|0|0|0|0|0|0|0|0|0|0|0|0|0|0|0|0|0|0|0|0|0|0|0|0|0|0|0|0|0|0|0|0|0|0|0|0|0|0|0|0|0|0|0|0|1|0|0|0|0|0|0|0|0|0|0|0|0|0|0|0|0|0|0|0|0|0|0|0|0|0|0|0|0|0|0|0|0|0|0|0|0|0|0|0|0|0|0|0|0|0|0|0|0|0|0|0|0|0|0|0|0|0|0|0|0|0|0|0|0…	1	1	1	1	1	52.71	44	0
5mMgluc_FANCA	TM10C_HUMAN	TM10C_HUMAN	45|43	88	44	2	0|0|2|2|5|4|0|0|0|0|0|0|0|0|0|0|0|0|0|0|0|0|0|0|0|0|0|0|0|0|0|0|0|0|0|0|0|0|0|0|0|0|0|0|0|0|0|0|0|0|0|0|0|0|0|0|0|0|0|0|0|0|0|0|0|0|0|0|0|0|0|0|0|0|0|0|0|0|0|0|0|0|0|0|0|0|0|0|0|0|0|0|0|0|0|0|0|0|0|0|0|0|0|0|0|0|0|0|0|0|0|0|0|0|0|0|0|0|0|0|0|0|0|0|0|0|0|0|0|0|0|0|0|0|1|0|0|0|0|1|0|0|2|0|1|0|0|0|0|0|0|0|0|0|0|0|0|0|0|0|0|0|0|0|0|0|0|0|0|0|0|0|0|0|0|0|0|0|0|0|0|0|0|0|0|0|0|0|0|0|0|0|0|0|0|0|0|0|0|0…	1	1	1	1	1	36.56	9.78	0
5mMgluc_FANCA	RS23_HUMAN	RS23_HUMAN	53|35	88	44	2	0|0|0|0|8|10|2|1|0|2|1|0|0|0|1|0|0|0|3|0|0|0|0|0|4|0|0|0|0|0|0|0|0|0|0|0|0|0|0|0|0|0|1|0|0|0|1|0|0|0|0|0|0|0|0|0|0|0|0|0|0|0|1|0|0|1|0|0|1|0|1|1|0|0|0|1|1|1|0|1|2|0|0|0|0|0|0|1|0|0|2|1|0|0|0|0|0|0|0|0|0|0|0|0|0|0|0|0|0|0|0|0|0|9|0|0|6|0|1|0|0|0|0|0|0|0|1|1|0|0|2|2|1|1|3|1|0|2|1|6|0|5|4|5|3|0|0|1|9|9|8|2|0|0|0|0|0|2|0|0|0|0|0|0|0|1|4|0|0|0|2|1|0|0|2|0|0|1|1|3|0|0|0|0|3|1|2|1|0|0|0|2|0|0|0|0|2|0|0|…	0.5	1	0.5	1	0.5	-17.25	2.32	0.13
5mMgluc_FANCA	RL12_HUMAN	RL12_HUMAN	48|40	88	44	2	0|2|0|4|12|19|4|3|0|1|1|0|0|0|0|0|0|0|0|0|0|0|0|0|6|0|0|0|0|0|0|0|0|0|0|0|0|0|0|0|0|0|0|0|0|3|3|0|0|0|0|0|0|1|0|0|0|0|0|4|2|0|2|1|0|0|0|0|0|0|0|0|0|0|0|2|4|2|2|4|3|0|0|1|4|3|4|6|4|3|5|5|0|0|0|0|0|0|0|0|0|0|0|0|0|0|0|0|0|0|1|0|0|6|0|0|4|0|9|0|0|0|0|1|0|0|0|3|2|1|8|8|4|0|7|7|0|11|1|12|0|8|10|8|2|0|0|1|21|9|7|2|0|0|0|0|2|0|0|0|0|0|2|0|3|5|4|0|0|2|6|5|0|3|4|0|1|3|4|4|0|1|2|0|0|0|0|0|0|0|0|4|2|0|2|3|1…	0	0	0	0	0	-33.06	1.73	0.43
5mMgluc_FANCA	DREB_HUMAN	DREB_HUMAN	39|49	88	44	2	0|0|0|2|12|8|2|14|1|3|2|0|0|0|0|0|0|0|0|0|0|0|0|0|0|0|0|0|0|0|0|0|0|0|0|0|0|0|0|0|0|0|0|0|0|0|1|0|0|0|0|0|0|0|0|0|0|0|0|0|0|0|0|0|0|0|0|0|0|0|0|0|0|0|0|0|0|1|0|0|1|1|0|0|0|0|0|0|0|0|0|0|0|0|0|0|0|0|0|0|0|0|0|0|0|0|0|0|0|0|0|0|0|0|0|0|0|0|0|0|0|0|0|0|0|0|0|27|18|7|7|0|0|0|0|22|0|0|0|4|0|0|1|0|0|0|0|0|83|1|1|0|0|0|0|0|0|0|0|0|0|0|2|0|0|3|0|0|0|0|0|0|2|7|7|7|24|38|0|0|0|0|0|0|0|0|0|0|0|0|0|0|0|13|0|…	0	0	0	0	0	-159.42	0.73	0.53
5mMgluc_FANCA	WDR1_HUMAN	WDR1_HUMAN	42|45	87	43.5	2	3|3|0|4|0|0|0|1|0|0|0|0|0|0|0|0|0|0|0|0|0|0|0|0|0|0|0|0|0|0|0|0|0|0|0|0|0|0|0|0|0|0|0|0|0|0|0|0|0|0|0|0|0|0|0|0|0|0|0|0|0|0|0|0|0|0|0|0|0|0|0|0|0|0|0|0|0|0|0|0|0|0|0|0|0|0|0|0|0|0|0|0|0|0|0|0|0|0|0|0|0|0|0|0|0|0|0|0|0|0|0|0|0|0|0|0|0|0|0|0|0|0|0|0|0|0|0|2|1|0|0|1|0|0|0|0|0|2|0|13|0|1|5|1|2|0|0|0|16|0|0|0|0|0|0|0|0|0|0|0|0|0|0|0|0|0|0|0|0|0|0|0|0|0|0|0|1|0|0|0|0|0|0|0|0|0|0|0|0|0|0|0|0|0|0|0|0|0|0…	1	1	1	1	1	6.3	3	0
5mMgluc_FANCA	SRSF9_HUMAN	SRSF9_HUMAN	45|42	87	43.5	2	0|2|0|6|0|0|0|0|0|1|0|0|0|0|0|0|0|0|0|0|0|0|0|0|0|0|0|0|0|0|0|0|0|0|0|0|0|0|0|0|0|0|0|0|0|1|2|0|0|0|0|0|0|1|0|0|0|1|0|0|0|1|0|0|1|0|0|0|0|0|0|0|0|0|0|0|0|3|0|0|1|0|0|3|4|1|4|3|3|3|0|1|0|0|0|0|0|0|0|0|0|0|0|0|0|0|0|0|0|0|0|0|0|2|0|0|0|0|4|0|0|0|0|0|0|0|0|0|0|1|16|14|1|0|4|5|0|8|0|9|1|4|10|4|3|0|0|0|11|0|0|0|0|0|0|0|0|0|0|0|0|0|0|0|0|0|0|0|0|0|0|0|3|1|0|2|0|0|0|4|0|0|0|0|0|0|0|0|0|0|0|0|0|0|0|0|0|0…	1	1	1	1	1	4.76	2.9	0
5mMgluc_FANCA	VPS35_HUMAN	VPS35_HUMAN	41|46	87	43.5	2	0|2|0|3|12|10|0|0|0|0|0|0|0|0|0|0|0|0|0|0|0|0|0|0|0|0|0|0|0|0|0|0|0|0|0|0|0|0|0|0|0|0|0|0|0|0|0|0|0|0|0|0|0|0|0|0|0|0|0|0|0|0|0|0|0|0|0|0|0|0|0|0|0|0|0|0|0|0|0|0|0|0|0|0|0|0|0|0|0|0|0|0|0|0|0|0|0|0|0|0|0|0|0|0|0|0|0|0|0|0|0|0|0|0|0|0|0|0|0|0|0|0|0|0|0|0|0|0|0|0|0|0|0|0|0|0|0|0|0|0|0|0|0|0|0|0|0|0|0|0|0|0|0|0|0|0|0|0|0|0|0|0|0|0|0|0|0|0|0|0|0|0|0|0|0|0|0|0|0|0|0|0|0|0|0|0|0|0|0|0|0|0|0|0|0|0|0|0|0…	1	1	1	1	1	15.5	3.95	0
5mMgluc_FANCA	RT35_HUMAN	RT35_HUMAN	43|44	87	43.5	2	0|0|0|2|0|0|0|0|0|0|0|0|0|0|0|0|0|0|0|0|0|0|0|0|0|0|0|0|0|0|0|0|0|0|0|0|0|0|0|0|0|0|0|0|0|0|0|0|0|0|0|0|0|0|0|0|0|0|0|0|0|0|0|0|0|0|0|0|0|0|0|0|0|0|0|0|0|0|0|0|0|0|0|0|0|0|0|0|0|0|0|0|0|0|0|0|0|0|0|0|0|0|0|0|0|0|0|0|0|0|0|0|0|2|0|0|0|0|0|0|0|0|0|0|0|0|0|0|0|0|0|0|0|0|0|0|0|1|0|0|0|0|0|0|0|0|0|0|2|0|0|0|0|0|0|0|0|0|0|0|0|0|0|0|0|0|0|0|0|0|0|0|0|1|0|0|0|0|0|0|0|0|0|0|0|0|0|0|0|0|0|0|0|0|0|0|0|0|0|0…	1	1	1	1	1	45.85	17.4	0
5mMgluc_FANCA	DHX16_HUMAN	DHX16_HUMAN	42|45	87	43.5	2	0|0|0|0|0|3|0|0|0|0|0|0|0|0|0|0|0|0|0|0|0|0|0|0|0|0|0|0|0|0|0|0|0|0|0|0|0|0|0|0|0|0|0|0|0|0|0|0|0|0|0|0|0|0|0|0|0|0|0|0|0|0|0|0|0|0|0|0|0|0|0|0|0|0|0|0|0|0|0|0|0|0|0|0|0|0|0|0|0|0|0|0|0|0|0|0|0|0|0|0|0|0|0|0|0|0|0|0|0|0|0|0|0|0|0|0|0|0|0|0|0|0|0|0|0|0|0|0|0|0|0|0|0|0|0|0|0|0|0|0|0|0|0|0|0|0|0|0|0|0|0|0|0|0|0|0|0|0|0|0|0|0|0|0|0|0|0|0|0|0|0|0|0|0|0|0|0|0|0|0|0|0|0|0|0|0|0|0|0|0|0|0|0|0|0|0|0|0|0|0…	1	1	1	1	1	14.42	29	0
5mMgluc_FANCA	RPGP1_HUMAN	RPGP1_HUMAN	44|43	87	43.5	2	0|0|0|0|0|0|0|0|0|0|0|0|0|0|0|0|0|0|0|0|0|0|0|0|0|0|0|0|0|0|0|0|0|0|0|0|0|0|0|0|0|0|0|0|0|0|0|0|0|0|0|0|0|0|0|0|0|0|0|0|0|0|0|0|0|0|0|0|0|0|0|0|0|0|0|0|0|0|0|0|0|0|0|0|0|0|0|0|0|0|0|0|0|0|0|0|0|0|0|0|0|0|0|0|0|0|0|0|0|0|0|0|0|0|0|0|0|0|0|0|0|0|0|0|0|0|0|0|0|0|0|0|0|0|0|0|0|0|0|0|0|0|0|0|0|0|0|0|0|0|0|0|0|0|0|0|0|0|0|0|0|0|0|0|0|0|0|0|0|0|0|0|0|0|0|0|0|0|0|0|0|0|0|0|0|0|0|0|0|0|0|0|0|0|0|0|0|0|0|0…	1	1	1	1	1	65.54	435	0
5mMgluc_FANCA	PRPS1_HUMAN	PRPS1_HUMAN	50|37	87	43.5	2	0|0|0|0|0|0|0|2|0|0|0|0|0|0|0|0|0|0|0|0|0|0|0|0|0|0|0|0|0|0|0|0|0|0|0|0|0|0|0|0|0|0|0|0|0|0|0|0|0|0|0|0|0|0|0|0|0|0|0|0|0|0|0|0|0|0|0|0|0|0|0|0|0|0|0|0|0|0|0|0|0|0|0|0|0|0|0|0|0|0|4|6|0|0|0|0|0|0|0|0|0|0|0|0|0|0|0|0|0|0|0|0|0|12|0|2|5|0|0|0|0|0|0|11|0|11|0|4|17|0|0|1|0|0|3|0|0|5|0|9|0|5|3|5|2|1|0|3|7|4|1|54|46|14|32|4|2|16|20|14|4|0|0|0|5|10|18|0|0|20|32|15|0|2|0|0|0|0|0|0|0|0|0|0|35|10|10|9|6|1|…	0	0	0	0	0	-124.27	0.87	0.52
5mMgluc_FANCA	PBIP1_HUMAN	PBIP1_HUMAN	42|44	86	43	2	0|9|0|17|0|0|0|0|0|0|0|0|0|0|0|0|0|0|0|0|0|0|0|0|0|0|0|0|0|0|0|0|0|0|0|0|0|0|0|0|0|0|0|0|0|0|0|0|0|0|0|0|0|0|0|0|0|0|0|0|0|0|0|0|0|0|0|0|0|0|0|0|0|0|0|0|0|0|0|0|0|0|0|0|0|0|0|0|0|0|0|0|0|0|0|0|0|0|0|0|0|0|0|0|0|0|0|0|0|0|0|0|0|0|0|0|0|0|0|0|0|0|0|0|0|0|0|0|0|0|0|0|0|0|0|0|0|0|0|0|0|0|0|0|0|0|0|0|0|0|0|0|0|0|0|0|0|0|0|0|0|0|0|0|0|0|0|0|0|0|0|0|0|0|0|0|0|0|0|0|0|0|0|0|0|0|0|0|0|0|0|0|0|0|0|0|0|0|0|…	0.96	0.98	0.96	0.98	0.96	2.77	3.31	0
5mMgluc_FANCA	DHX29_HUMAN	DHX29_HUMAN	44|42	86	43	2	0|0|0|0|0|0|0|0|0|0|0|0|0|0|0|0|0|0|0|0|0|0|0|0|0|0|0|0|0|0|0|0|0|0|0|0|0|0|0|0|0|0|0|0|0|0|0|0|0|0|0|0|0|0|0|0|0|0|0|0|0|0|0|0|0|0|0|0|0|0|0|0|0|0|0|0|0|0|0|0|0|0|0|0|0|0|0|0|0|0|0|0|0|0|0|0|0|0|0|0|0|0|0|0|0|0|0|0|0|0|0|0|0|0|0|0|0|0|0|0|0|0|0|0|0|0|0|0|0|0|0|0|3|0|3|0|0|0|0|4|0|0|0|0|0|0|0|0|1|5|5|0|0|0|0|0|0|0|0|0|0|0|0|0|0|0|0|0|0|0|1|0|1|0|0|0|0|0|3|0|0|0|0|0|0|0|0|0|0|0|0|0|0|0|0|0|0|0|0|0…	1	1	1	1	1	33.43	8.6	0
5mMgluc_FANCA	CPSF5_HUMAN	CPSF5_HUMAN	49|37	86	43	2	0|0|0|7|10|0|2|0|0|0|0|0|0|0|0|0|0|0|0|0|0|0|0|0|0|0|0|0|0|0|0|0|0|0|0|0|0|0|0|0|0|0|0|0|0|0|0|0|0|0|0|0|0|0|0|0|0|0|0|0|0|0|0|0|0|0|0|0|0|0|0|0|0|0|0|0|0|0|0|0|0|0|0|0|0|0|0|0|0|0|0|0|0|0|0|0|0|0|0|0|0|0|0|0|0|0|0|0|0|0|0|0|0|2|0|0|0|1|0|0|0|0|0|2|0|0|0|1|1|0|2|0|0|0|1|2|0|4|0|2|0|0|1|0|1|0|0|0|0|0|0|0|0|0|0|0|0|2|0|0|0|0|0|0|2|0|1|0|0|0|5|2|2|1|0|0|5|1|16|6|0|0|0|0|4|0|1|4|1|0|0|0|1|1|2|1|1|1|0…	0.98	1	0.98	1	0.98	3.41	3.31	0
5mMgluc_FANCA	SMCA4_HUMAN	SMCA4_HUMAN	42|44	86	43	2	0|0|0|0|0|0|0|0|0|0|0|0|0|0|0|0|0|0|0|0|0|0|0|0|0|0|0|0|0|0|0|0|0|0|0|0|0|0|0|0|0|0|0|0|0|0|0|0|0|0|0|0|0|0|0|0|0|0|0|0|0|0|0|0|0|0|0|0|0|0|0|0|0|0|0|0|0|0|0|0|0|0|0|0|0|0|0|0|0|0|0|0|0|0|0|0|0|0|0|0|0|0|0|0|0|0|0|0|0|0|0|0|0|0|0|0|0|0|0|0|0|0|0|0|0|0|0|0|0|0|1|0|4|0|4|1|0|0|0|15|0|0|0|0|0|0|0|0|1|0|0|0|0|0|0|0|0|0|0|0|0|0|0|0|0|0|0|0|0|0|0|0|0|2|0|0|0|0|0|0|0|0|0|0|0|0|1|0|0|0|0|0|0|0|0|0|0|0|0|…	0.98	0.99	0.98	0.99	0.98	3.97	4.53	0
5mMgluc_FANCA	MED12_HUMAN	MED12_HUMAN	42|44	86	43	2	0|0|0|0|0|0|0|0|0|0|0|0|0|0|0|0|0|0|0|0|0|0|0|0|0|0|0|0|0|0|0|0|0|0|0|0|0|0|0|0|0|0|0|0|0|0|0|0|0|0|0|0|0|0|0|0|0|0|0|0|0|0|0|0|0|0|0|0|0|0|0|0|0|0|0|0|0|0|0|0|0|0|0|0|0|0|0|0|0|0|0|0|0|0|0|0|0|0|0|0|0|0|0|0|0|0|0|0|0|0|0|0|0|0|0|0|0|0|0|0|0|0|0|0|0|0|0|0|0|0|0|0|0|0|0|0|0|0|0|4|0|0|0|0|0|0|0|0|0|0|0|0|0|0|0|0|0|0|0|0|0|0|0|0|0|0|0|0|0|0|0|0|0|0|0|0|0|0|0|0|0|0|0|0|0|0|0|0|0|0|0|0|0|0|0|0|0|0|0|0…	1	1	1	1	1	10.65	21.5	0
5mMgluc_FANCA	SRSF5_HUMAN	SRSF5_HUMAN	46|40	86	43	2	0|0|0|5|5|3|0|0|0|1|1|0|0|0|0|0|0|0|0|0|0|0|0|0|0|0|0|0|0|0|0|0|0|0|0|0|0|0|0|0|0|0|0|0|0|0|0|0|0|0|0|0|0|0|1|1|0|1|0|0|0|0|0|0|0|0|0|0|0|1|0|0|0|0|0|1|0|1|0|1|1|0|0|1|1|1|1|1|1|1|0|0|0|0|0|0|0|0|0|0|0|0|0|0|0|0|0|0|0|0|0|0|0|2|0|0|1|0|0|0|0|0|0|3|0|0|0|1|1|2|7|3|4|0|6|6|0|5|0|6|2|2|2|2|1|0|0|0|1|1|4|0|0|0|0|0|2|0|0|0|0|0|0|0|0|0|3|0|0|0|1|2|0|0|0|0|1|0|0|1|0|1|0|0|0|0|0|0|0|0|0|1|0|0|0|0|0|0|0|0…	1	1	1	1	1	26.22	6.62	0
5mMgluc_FANCA	STRBP_HUMAN	STRBP_HUMAN	45|41	86	43	2	0|0|0|0|0|0|0|0|0|2|0|0|0|0|0|0|0|0|0|0|0|0|0|0|0|0|0|0|0|0|0|0|0|0|0|0|0|0|0|0|0|0|0|0|0|0|0|0|0|0|0|0|0|0|0|0|0|0|0|0|0|0|0|0|0|0|0|0|0|0|0|0|0|0|0|0|0|0|0|0|0|0|0|1|0|0|0|0|0|1|0|0|0|0|0|0|0|0|0|0|0|0|0|0|0|0|0|0|0|0|0|0|0|2|0|0|0|0|0|0|0|0|0|0|0|0|0|0|2|0|11|8|3|0|7|2|0|5|1|15|0|0|8|0|3|0|0|0|1|7|4|0|0|0|0|0|2|0|0|0|0|0|0|0|2|0|0|0|0|2|3|2|0|0|1|1|0|0|0|1|0|0|0|0|0|0|1|0|0|0|0|0|0|0|0|0|1|0|1…	1	1	1	1	1	9.67	3.31	0
5mMgluc_FANCA	SYIM_HUMAN	SYIM_HUMAN	45|41	86	43	2	21|23|0|18|3|4|0|0|0|0|0|0|0|0|0|0|0|0|0|0|0|0|0|0|0|0|0|0|0|0|0|0|0|0|0|0|0|0|0|0|0|0|0|0|0|0|0|0|0|0|0|0|0|0|0|0|0|0|0|0|0|0|0|0|0|0|0|0|0|0|0|0|0|0|0|0|0|0|0|0|0|0|0|0|0|0|0|0|0|0|0|0|0|0|0|0|0|0|0|0|0|0|0|0|0|0|0|0|0|0|0|0|0|0|0|0|0|0|0|0|0|0|0|0|0|0|0|0|0|0|0|1|0|0|6|0|0|7|0|10|0|0|5|0|0|0|0|0|2|0|0|0|0|0|0|0|0|0|0|0|0|0|0|0|0|0|0|0|0|0|0|0|0|0|0|0|0|0|0|0|0|0|0|0|0|0|0|0|0|0|0|0|0|0|0|0|0|0…	0	0	0	0	0	-19.33	1.95	0.39
5mMgluc_FANCA	MYEF2_HUMAN	MYEF2_HUMAN	43|42	85	42.5	2	0|2|0|6|0|0|0|0|0|0|0|0|0|0|0|0|0|0|0|0|0|0|0|0|0|0|0|0|0|0|0|0|0|0|0|0|0|0|0|0|0|0|0|0|0|0|0|0|0|0|0|0|0|0|0|0|0|0|0|0|0|0|0|0|0|0|0|0|0|0|0|0|0|0|0|0|0|0|0|0|0|0|0|0|0|0|0|0|0|0|0|0|0|0|0|0|0|0|0|0|0|0|0|0|0|0|0|0|0|0|0|0|0|0|0|0|0|0|0|0|0|0|0|0|0|0|0|0|0|0|1|1|3|0|0|1|0|3|0|2|0|0|0|0|0|0|0|0|2|0|0|0|0|0|0|0|0|0|0|0|0|0|0|0|0|0|0|0|0|0|0|0|0|0|0|0|0|0|0|0|0|0|0|0|0|0|0|0|0|0|0|0|0|0|0|0|0|0|0|0…	1	1	1	1	1	30.02	7.08	0
5mMgluc_FANCA	PRP6_HUMAN	PRP6_HUMAN	43|42	85	42.5	2	0|0|0|2|5|3|0|0|0|4|0|0|0|0|0|0|0|0|0|0|0|0|0|0|0|0|0|0|0|0|0|0|0|0|0|0|0|0|0|0|0|0|0|0|0|0|0|0|0|0|0|0|0|0|0|0|0|0|0|0|0|0|0|0|0|0|0|0|0|0|0|0|0|0|0|0|0|0|0|0|0|0|0|0|0|0|0|0|0|0|0|0|0|0|0|0|0|0|0|0|0|0|0|0|0|0|0|0|0|0|0|0|0|1|0|0|2|0|0|0|0|0|0|0|0|0|0|0|0|1|9|2|1|0|6|5|0|4|0|9|0|0|2|0|1|0|0|0|0|5|3|0|0|0|0|0|0|0|0|0|0|0|0|2|0|0|1|0|0|0|2|0|0|0|0|0|0|0|0|0|0|0|0|0|0|0|1|0|0|0|0|0|0|0|0|1|2|0|1|0…	1	1	1	1	1	21.91	4.72	0
5mMgluc_FANCA	RL28_HUMAN	RL28_HUMAN	49|36	85	42.5	2	0|0|0|3|0|0|0|0|0|1|2|0|0|0|1|0|0|0|1|0|0|0|0|0|0|0|0|0|0|0|0|0|0|0|0|0|0|0|0|0|0|0|0|0|0|1|0|0|0|0|0|0|0|0|0|0|0|0|0|0|0|0|1|0|0|0|0|0|0|0|0|0|0|0|0|0|1|0|0|1|0|1|0|0|0|0|0|0|0|0|2|5|0|0|0|0|0|0|0|0|0|0|0|0|0|0|0|0|0|0|0|0|0|5|0|0|1|0|5|0|0|0|0|0|0|0|0|0|0|0|1|1|0|0|5|1|0|0|0|0|0|4|3|4|2|0|0|0|9|20|15|0|0|0|0|0|0|0|0|0|0|0|0|0|0|0|1|0|0|0|0|2|0|0|1|1|0|1|0|2|0|0|0|0|0|0|2|0|0|0|0|0|0|0|0|0|2|0|0…	0.5	1	0.5	1	0.5	-10.91	2.43	0.14
5mMgluc_FANCA	STML2_HUMAN	STML2_HUMAN	47|38	85	42.5	2	2|1|3|4|0|0|0|0|0|0|0|0|0|0|0|0|0|0|0|0|0|0|0|0|0|0|0|0|0|0|0|0|0|0|0|0|0|0|0|0|0|0|0|0|0|1|0|0|0|0|0|0|0|0|0|0|0|0|0|0|0|0|0|0|0|0|0|0|0|0|0|0|0|0|0|0|0|0|0|0|0|0|0|0|0|0|0|0|0|0|0|0|0|0|0|0|0|0|0|0|0|0|0|0|0|0|0|0|0|0|0|0|0|0|0|0|0|0|0|0|0|0|0|0|0|0|0|3|0|0|1|1|2|0|3|0|0|3|0|9|0|2|5|2|1|1|0|1|20|0|0|0|0|0|0|0|0|0|0|0|0|0|0|0|0|0|0|0|0|0|0|0|0|0|0|0|0|0|0|0|0|0|0|0|0|0|0|0|0|0|0|0|0|3|0|0|0|0|0|…	0.31	0.61	0.31	0.61	0.31	-5.1	2.93	0.2
5mMgluc_FANCA	PFKAM_HUMAN	PFKAM_HUMAN	49|36	85	42.5	2	0|14|0|24|0|0|0|0|0|0|0|0|0|0|0|0|0|0|0|0|0|0|0|0|0|0|0|0|0|0|0|0|0|0|0|0|0|0|0|0|0|0|0|0|0|0|0|0|0|0|0|0|0|0|0|0|0|0|0|0|0|0|0|0|0|0|0|0|0|0|0|0|0|0|0|0|0|0|0|0|0|0|0|0|0|0|0|0|0|0|0|0|0|0|0|0|0|0|0|0|0|0|0|0|0|0|0|0|0|0|0|0|0|0|0|0|0|0|0|0|0|0|0|0|0|0|0|0|0|0|0|0|1|0|1|0|0|0|0|6|0|0|0|0|1|0|0|0|8|4|2|0|0|0|0|0|0|0|0|0|0|0|0|0|0|0|0|0|0|0|0|0|0|0|0|0|0|0|0|0|0|0|0|0|0|0|0|0|0|0|0|0|0|0|0|0|1|1|1…	0	0	0	0	0	-18.04	2.24	0.31
5mMgluc_FANCA	RAN_HUMAN	RAN_HUMAN	40|45	85	42.5	2	3|4|2|10|44|16|4|0|0|0|0|0|0|0|0|0|0|0|0|0|0|0|0|0|0|0|0|0|0|0|0|0|0|0|0|0|0|0|0|0|0|0|2|2|1|3|1|0|0|0|1|0|0|0|0|0|0|0|0|0|0|0|0|0|0|0|0|0|0|1|1|1|0|1|1|3|4|3|1|2|4|0|0|3|1|0|2|3|2|2|0|3|0|0|0|0|0|0|0|0|0|0|0|0|0|0|0|0|0|0|0|0|0|3|0|0|0|0|4|0|0|0|0|0|0|0|0|10|9|0|3|5|2|0|8|0|0|10|0|13|2|8|16|8|5|2|0|4|34|0|0|8|0|0|0|0|0|10|0|0|0|0|0|0|0|0|0|0|0|0|0|0|0|4|0|0|0|0|0|0|0|0|0|1|2|3|1|1|3|0|3|0|0|0|0|…	0	0	0	0	0	-79.54	1.09	0.5
5mMgluc_FANCA	VA0D1_HUMAN	VA0D1_HUMAN	43|41	84	42	2	2|3|1|5|0|0|0|0|0|0|0|0|0|0|0|0|0|0|0|0|0|0|0|0|0|0|0|0|0|0|0|0|0|0|0|0|0|0|0|0|0|0|0|0|0|0|0|0|0|0|0|0|0|0|0|0|0|0|0|0|0|0|0|0|0|0|0|0|0|0|0|0|0|0|0|0|0|0|0|0|0|0|0|0|0|0|0|0|0|0|0|0|0|0|0|0|0|0|0|0|0|0|0|0|0|0|0|0|0|0|0|0|0|0|0|0|0|0|0|0|0|0|0|0|0|0|0|0|0|0|0|0|0|0|0|0|0|0|0|0|0|0|0|0|0|0|0|0|0|0|0|0|0|0|0|0|0|0|0|0|0|0|0|0|0|0|0|0|0|0|0|0|0|0|0|0|0|0|0|0|0|0|0|0|0|0|0|0|0|0|0|0|0|0|0|0|0|0|0|0…	1	1	1	1	1	36.07	10.5	0
5mMgluc_FANCA	PI4KA_HUMAN	PI4KA_HUMAN	41|43	84	42	2	0|0|0|2|0|0|0|0|0|0|0|0|0|0|0|0|0|0|0|0|0|0|0|0|1|0|0|0|0|0|0|0|0|0|0|0|0|0|0|0|0|0|0|0|0|0|0|0|0|0|0|0|0|0|0|0|0|0|0|0|0|0|0|0|0|0|0|0|0|0|0|0|0|0|0|0|0|0|0|0|0|0|0|0|0|0|0|0|0|0|0|0|0|0|0|0|0|0|0|0|0|0|0|0|0|0|0|0|0|0|0|0|0|0|0|0|0|0|0|0|0|0|0|0|0|0|0|1|0|0|0|0|0|0|0|12|0|0|0|3|0|0|0|0|0|0|0|0|1|0|0|0|0|0|0|0|0|0|0|0|0|0|0|0|0|0|0|0|0|0|0|0|0|3|0|0|0|1|0|0|0|0|0|0|0|0|0|0|0|0|0|0|0|0|0|0|0|0|0|…	1	1	1	1	1	5.19	5.6	0
5mMgluc_FANCA	PININ_HUMAN	PININ_HUMAN	42|42	84	42	2	0|0|0|0|0|0|0|0|0|0|0|0|0|0|0|0|0|0|0|0|0|0|0|0|0|0|0|0|0|0|0|0|0|0|0|0|0|0|0|0|0|0|0|0|0|0|0|0|0|0|0|0|0|0|0|0|0|0|0|0|0|0|0|0|0|0|0|0|0|0|0|0|0|0|0|0|0|0|0|0|0|0|0|0|0|0|0|0|0|0|0|0|0|0|0|0|0|0|0|0|0|0|0|0|0|0|0|0|0|0|0|0|0|2|0|0|0|0|0|0|0|0|0|0|0|0|0|0|1|0|11|3|1|0|0|4|0|1|1|6|0|0|2|0|0|0|0|0|0|0|0|0|0|0|0|0|0|0|0|0|0|0|0|0|2|0|0|0|0|0|0|0|0|0|0|0|0|1|1|1|0|0|0|0|0|0|0|0|0|0|0|0|0|0|0|0|0|0|0|…	1	1	1	1	1	17.81	4.94	0
5mMgluc_FANCA	UGGG1_HUMAN	UGGG1_HUMAN	38|46	84	42	2	7|12|0|7|2|2|0|0|0|0|0|0|0|0|0|0|0|0|0|0|0|0|0|0|0|0|0|0|0|0|0|0|0|0|0|0|0|0|0|0|0|0|0|0|0|0|0|0|0|0|0|0|0|0|0|0|0|0|0|0|0|0|0|0|0|0|0|0|0|0|0|0|0|0|0|0|0|0|0|0|0|0|0|0|0|0|0|0|0|0|0|0|0|0|0|0|0|0|0|0|0|0|0|0|0|0|0|0|0|0|0|0|0|0|0|0|0|0|0|0|0|0|0|0|0|0|0|0|0|0|0|0|4|0|0|0|0|1|0|24|0|0|1|0|0|0|0|0|0|0|0|0|0|0|0|0|0|0|0|0|0|0|0|0|0|0|0|0|0|0|0|0|0|0|0|0|0|0|0|0|0|0|0|0|0|0|0|0|0|0|0|0|0|0|0|0|0|0|0…	0	0	0	0	0	-13.81	2.33	0.33
5mMgluc_FANCA	RS17_HUMAN	RS17_HUMAN	47|37	84	42	2	0|0|0|0|7|4|5|0|0|0|0|0|0|0|0|0|0|0|0|0|0|0|0|0|0|0|0|0|0|0|0|0|0|0|0|0|0|0|0|0|0|0|0|0|0|1|0|0|0|0|0|0|0|0|0|0|0|0|0|0|0|0|0|0|0|0|0|0|0|0|0|0|0|0|0|0|0|0|0|0|0|0|0|0|0|0|0|0|0|0|1|2|0|0|0|0|0|0|0|0|0|0|0|0|0|0|0|0|0|0|0|0|0|4|0|0|3|1|4|0|0|0|1|0|3|0|0|8|8|0|3|4|2|0|1|5|0|4|2|13|0|2|6|2|3|0|0|0|16|7|7|0|2|0|0|0|0|0|0|0|0|0|0|2|2|3|3|0|0|1|3|2|5|7|0|4|2|1|7|7|1|0|1|0|7|0|1|1|1|1|1|0|3|5|5|6|3|5|0…	0	0	0	0	0	-51.69	1.4	0.47
5mMgluc_FANCA	RS24_HUMAN	RS24_HUMAN	45|39	84	42	2	0|0|0|0|5|5|2|1|0|0|2|0|0|0|0|0|0|0|0|1|0|0|0|0|0|0|0|0|0|0|0|0|0|0|0|0|0|0|0|0|0|0|1|0|0|2|0|0|0|0|0|0|0|0|0|0|0|0|0|1|0|1|0|0|0|0|0|0|0|0|0|0|0|0|0|1|1|0|0|1|0|0|0|0|0|0|0|1|0|0|1|2|0|0|0|0|0|0|0|0|0|0|0|1|2|1|0|0|0|0|0|0|0|3|0|0|5|0|0|0|0|0|0|2|0|3|0|4|6|0|2|0|0|0|3|2|0|0|0|10|0|4|7|4|1|1|0|1|3|4|4|2|0|0|0|0|0|0|0|0|0|0|0|0|1|4|1|0|0|0|4|2|3|1|0|4|6|1|36|6|1|1|0|1|2|3|4|2|1|0|3|1|2|5|1|5|3|4|1…	0	0	0	0	0	-54.71	1.33	0.48
5mMgluc_FANCA	PLAK_HUMAN	PLAK_HUMAN	44|40	84	42	2	12|4|11|15|10|2|0|0|0|0|0|0|0|0|0|0|0|0|0|0|0|0|0|0|1|0|0|0|0|4|0|0|0|0|0|0|0|0|0|0|0|0|0|0|0|0|0|0|0|0|0|0|0|0|0|0|0|0|0|0|0|0|0|0|0|0|0|0|0|0|0|0|0|0|0|0|0|0|0|0|0|0|0|0|0|0|0|0|0|0|0|0|2|0|0|0|0|0|0|0|0|20|0|0|0|0|0|0|0|0|1|20|15|0|0|0|0|0|0|0|0|0|0|0|7|0|0|2|6|11|2|3|6|0|8|39|2|3|0|21|36|8|1|8|1|7|0|9|26|0|0|6|2|0|0|0|0|0|0|0|0|0|0|0|0|0|0|0|0|0|0|0|0|4|0|1|0|7|0|0|0|0|0|0|0|0|0|0|0|0|0|0|0|0…	0	0	0	0	0	-74.29	1.12	0.5
5mMgluc_FANCA	FUBP2_HUMAN	FUBP2_HUMAN	39|45	84	42	2	1|7|1|5|11|15|1|1|0|0|0|0|0|0|0|0|0|0|0|0|0|0|0|0|17|16|14|13|0|3|0|0|0|0|0|0|0|0|0|0|0|0|0|0|0|5|0|0|0|0|0|0|0|0|0|0|0|0|0|0|0|0|0|0|0|0|0|0|0|0|0|0|0|0|0|0|0|1|0|0|1|0|0|0|0|0|0|0|0|0|0|0|0|0|0|0|0|0|0|0|0|0|0|0|0|0|0|0|0|0|0|0|0|0|0|0|0|0|0|0|0|0|0|0|0|0|0|3|2|0|3|4|4|0|15|4|0|26|0|45|12|3|4|3|6|16|0|21|15|1|0|0|0|0|0|0|0|0|0|0|0|0|1|0|0|0|1|0|0|0|0|0|0|0|0|4|0|1|1|19|0|3|0|0|0|0|0|0|1|0|1|0|2…	0	0	0	0	0	-68.05	1.18	0.5
5mMgluc_FANCA	EWS_HUMAN	EWS_HUMAN	43|41	84	42	2	0|2|0|8|2|6|21|8|0|2|0|0|0|0|0|0|0|0|0|0|1|0|0|0|0|0|0|0|0|0|0|0|0|0|0|0|0|0|0|0|0|0|0|0|0|0|0|0|0|0|0|0|0|0|0|0|0|0|0|0|0|0|0|0|0|0|0|0|0|0|0|0|0|0|0|0|0|1|0|1|0|0|0|0|3|0|2|0|3|0|0|0|0|0|0|0|0|0|0|0|0|0|0|0|0|0|0|0|0|0|0|0|0|3|0|0|3|0|0|0|0|0|0|0|0|1|0|3|0|0|0|2|1|0|2|1|0|1|0|2|9|0|0|0|0|0|0|0|0|3|1|0|0|0|6|2|0|2|4|0|0|0|5|0|1|0|0|0|0|0|0|0|339|0|0|275|63|78|197|233|0|0|0|0|23|4|7|8|12|1|8|0|23…	0	0	0	0	0	#NAME?	0.14	0.55
5mMgluc_FANCA	VP33B_HUMAN	VP33B_HUMAN	40|43	83	41.5	2	0|2|0|2|0|0|0|0|0|0|0|0|0|0|0|0|0|0|0|0|0|0|0|0|0|0|0|0|0|0|0|0|0|0|0|0|0|0|0|0|0|0|0|0|0|0|0|0|0|0|0|0|0|0|0|0|0|0|0|0|0|0|0|0|0|0|0|0|0|0|0|0|0|0|0|0|0|0|0|0|0|0|0|0|0|0|0|0|0|0|0|0|0|0|0|0|0|0|0|0|0|0|0|0|0|0|0|0|0|0|0|0|0|0|0|0|0|0|0|0|0|0|0|0|0|0|0|0|0|0|0|0|0|0|0|0|0|0|0|1|0|0|0|0|0|0|0|0|0|1|0|0|0|0|0|0|0|0|0|0|0|0|0|0|0|0|0|0|0|0|0|0|0|0|0|0|0|0|0|0|0|0|0|0|0|0|0|0|0|0|0|0|0|0|0|0|0|0|0|0…	1	1	1	1	1	44.58	20.75	0
5mMgluc_FANCA	DHX57_HUMAN	DHX57_HUMAN	43|40	83	41.5	2	0|0|0|0|0|0|0|0|0|0|0|0|0|0|0|0|0|0|0|0|0|0|0|0|0|0|0|0|0|0|0|0|0|0|0|0|0|0|0|0|0|0|0|0|0|0|0|0|0|0|0|0|0|0|0|0|0|0|0|0|0|0|0|0|0|0|0|0|0|0|0|0|0|0|0|0|0|0|0|0|0|0|0|0|0|0|0|0|0|0|0|0|0|0|0|0|0|0|0|0|0|0|0|0|0|0|0|0|0|0|0|0|0|0|0|0|0|0|0|0|0|0|0|0|0|0|0|0|0|0|0|0|1|0|0|0|0|0|0|8|0|0|0|0|0|0|0|0|0|2|1|0|0|0|0|0|0|0|0|0|0|0|0|0|0|0|0|0|0|0|0|0|0|0|0|0|0|0|0|0|0|0|0|0|0|0|0|0|0|0|0|0|0|0|0|0|0|0|0|0…	1	1	1	1	1	8.31	8.3	0
5mMgluc_FANCA	TIM44_HUMAN	TIM44_HUMAN	42|41	83	41.5	2	0|2|0|0|11|6|0|0|0|0|0|0|0|0|0|0|0|0|0|0|0|0|0|0|0|0|0|0|0|0|0|0|0|0|0|0|0|0|0|0|0|0|0|0|0|0|0|0|0|0|0|0|0|0|0|0|0|0|0|0|0|0|0|0|0|0|0|0|0|0|0|0|0|0|0|0|0|0|0|0|0|0|0|0|0|0|0|0|0|0|0|0|0|0|0|0|0|0|0|0|0|0|0|0|0|0|0|0|0|0|0|0|0|0|0|0|0|0|0|0|0|0|0|0|0|0|0|0|0|0|0|0|0|0|3|0|0|2|0|4|0|0|1|0|0|0|0|0|0|0|0|0|0|0|0|0|0|0|0|0|0|0|0|0|0|0|0|0|0|0|0|0|0|0|0|0|0|0|0|0|0|0|0|0|0|0|0|0|0|0|0|0|0|0|0|0|3|1|1|…	1	1	1	1	1	17.05	4.88	0
5mMgluc_FANCA	SAMH1_HUMAN	SAMH1_HUMAN	41|42	83	41.5	2	0|1|0|2|0|4|0|0|0|0|0|0|0|0|0|0|0|0|0|0|0|0|0|0|0|0|0|0|0|0|0|0|0|0|0|0|0|0|0|0|0|0|0|0|0|0|0|0|0|0|0|0|0|0|0|0|0|0|0|0|0|0|0|0|0|0|0|0|0|0|0|0|0|0|0|0|0|0|0|0|0|0|0|0|0|0|0|0|0|0|0|0|0|0|0|0|0|0|0|0|0|0|0|0|0|0|0|0|0|0|0|0|0|0|0|0|0|0|0|0|0|0|0|0|0|0|0|0|0|0|0|1|0|0|1|0|0|0|0|5|0|0|1|0|2|0|0|0|0|0|0|0|0|0|0|0|0|0|0|0|0|0|0|0|0|0|0|0|0|0|0|0|0|0|0|0|0|0|0|0|0|0|0|0|0|0|0|0|0|0|0|0|0|0|0|0|2|0|0|0…	1	1	1	1	1	34.08	9.22	0
5mMgluc_FANCA	SC24D_HUMAN	SC24D_HUMAN	41|42	83	41.5	2	0|0|0|1|0|0|0|0|0|0|0|0|0|0|0|0|0|0|0|0|0|0|0|0|0|0|0|0|0|0|0|0|0|0|0|0|0|0|0|0|0|0|0|0|0|0|0|0|0|0|0|0|0|0|0|0|0|0|0|0|0|0|0|0|0|0|0|0|0|0|0|0|0|0|0|0|0|0|0|0|0|0|0|0|0|0|0|0|0|0|0|0|0|0|0|0|0|0|0|0|0|0|0|0|0|0|0|0|0|0|0|0|0|0|0|0|0|0|0|0|0|0|0|0|0|0|0|0|0|0|0|0|0|0|0|0|0|0|0|0|0|0|0|0|0|0|0|0|0|0|0|0|0|0|0|0|0|0|0|0|0|0|0|0|0|0|0|0|0|0|0|0|0|0|0|0|0|0|0|0|0|0|0|0|0|0|0|0|0|0|0|0|0|0|0|0|0|0|0|0…	1	1	1	1	1	57.13	83	0
5mMgluc_FANCA	SPT5H_HUMAN	SPT5H_HUMAN	40|43	83	41.5	2	0|0|0|0|0|0|0|0|0|0|0|0|0|0|0|0|0|0|0|0|0|0|0|0|0|0|0|0|0|0|0|0|0|0|0|0|0|0|0|0|0|0|0|0|0|0|0|0|0|0|0|0|0|0|0|0|0|0|0|0|0|0|0|0|0|0|0|0|0|0|0|0|0|0|0|0|0|0|0|0|0|0|0|0|0|0|0|0|0|0|0|0|0|0|0|0|0|0|0|0|0|0|0|0|0|0|0|0|0|0|0|0|0|0|0|0|0|0|0|0|0|0|0|0|0|0|0|1|0|0|3|0|9|0|3|1|0|0|0|11|0|0|0|0|0|0|0|0|0|0|0|0|0|0|0|0|0|0|0|0|0|0|0|0|0|0|0|0|0|0|0|0|0|0|0|0|0|0|0|0|0|0|0|0|0|0|0|2|3|1|3|0|0|0|0|2|2|0|0|…	1	1	1	1	1	14.36	3.77	0
5mMgluc_FANCA	SCRIB_HUMAN	SCRIB_HUMAN	41|42	83	41.5	2	0|0|0|0|1|0|0|0|0|0|0|0|0|0|0|0|0|0|0|0|0|0|0|0|0|0|0|0|0|0|0|0|0|0|0|0|0|0|0|0|0|0|0|0|0|0|0|0|0|0|0|0|0|0|0|0|0|0|0|0|0|0|0|0|0|0|0|0|0|0|0|0|0|0|0|0|0|0|0|0|0|0|0|0|0|0|0|0|0|0|0|0|0|0|0|0|0|0|0|0|0|0|0|0|0|0|0|0|0|0|0|0|0|0|0|0|0|0|0|0|0|0|0|0|0|0|0|2|2|0|0|0|0|0|0|18|0|0|0|2|0|0|0|0|0|0|0|0|9|0|0|0|0|0|0|0|0|0|0|0|0|0|0|0|0|0|0|0|0|0|0|0|0|1|0|0|0|1|0|0|0|0|0|0|0|0|0|0|0|0|0|0|0|0|0|0|0|0|0|…	0.59	0.67	0.59	0.67	0.59	0.05	3.07	0.03
5mMgluc_FANCA	RFA1_HUMAN	RFA1_HUMAN	35|48	83	41.5	2	0|0|0|2|12|8|0|0|0|0|0|0|0|0|0|0|0|0|0|0|0|0|0|0|0|0|0|0|1|0|0|0|0|0|0|0|0|0|0|0|0|0|0|0|0|0|0|0|0|0|0|0|0|0|0|0|0|0|0|0|0|0|0|0|0|0|0|0|0|0|0|0|0|0|0|0|0|0|0|0|0|0|0|0|0|0|0|0|0|0|0|0|0|0|0|0|0|0|0|0|0|0|0|0|0|0|0|0|0|0|0|0|0|0|0|0|0|0|1|1|0|0|0|0|0|0|0|0|0|0|5|0|2|0|5|5|0|1|0|11|0|2|1|2|4|0|0|0|2|2|0|0|0|0|2|0|0|0|10|2|18|0|0|0|0|0|0|0|0|0|0|0|0|0|0|0|6|0|1|34|0|0|0|0|0|0|0|0|0|0|0|0|0|0|1|2|1|…	0	0	0	0	0	-41.24	1.6	0.44
5mMgluc_FANCA	RM44_HUMAN	RM44_HUMAN	43|39	82	41	2	0|0|0|0|0|0|0|0|0|0|0|0|0|0|0|0|0|0|0|0|0|0|0|0|0|0|0|0|0|0|0|0|0|0|0|0|0|0|0|0|0|0|0|0|0|0|0|0|0|0|0|0|0|0|0|0|0|0|0|0|0|0|0|0|0|0|0|0|0|0|0|0|0|0|0|0|0|0|0|0|0|0|0|0|0|0|0|0|0|0|0|0|0|0|0|0|0|0|0|0|0|0|0|0|0|0|0|0|0|0|0|0|0|0|0|0|0|0|0|0|0|0|0|0|0|0|0|0|0|0|0|0|0|0|0|0|0|1|0|1|0|0|0|0|0|0|0|0|0|0|0|0|0|0|0|0|0|0|0|0|0|0|0|0|0|0|0|0|0|0|0|0|0|0|0|0|0|0|0|0|0|0|0|0|0|0|0|0|0|0|0|0|0|0|0|0|0|0|0|0…	1	1	1	1	1	49.87	41	0
5mMgluc_FANCA	CND1_HUMAN	CND1_HUMAN	39|43	82	41	2	0|0|0|0|2|16|0|0|0|0|0|0|0|0|0|0|0|0|0|0|0|0|0|0|0|0|0|0|0|0|0|0|0|0|0|0|0|0|0|0|0|0|0|0|0|0|0|0|0|0|0|0|0|0|0|0|0|0|0|0|0|0|0|0|0|0|0|0|0|0|0|0|0|0|0|0|0|0|0|0|0|0|0|0|0|0|0|0|0|0|0|0|0|0|0|0|0|0|0|0|0|0|0|0|0|0|0|0|0|0|0|0|0|0|0|0|0|0|0|0|0|0|0|0|0|0|0|0|0|0|0|1|1|0|4|0|0|0|0|17|0|0|0|0|1|0|0|0|2|3|2|0|0|0|0|0|0|0|0|0|0|0|0|0|0|0|0|0|0|0|0|0|0|0|0|0|0|0|0|0|0|0|0|0|0|1|0|2|1|0|2|0|0|0|0|3|0|0|0…	0.4	0.78	0.4	0.78	0.4	-3.76	2.48	0.19
5mMgluc_FANCA	RPB1_HUMAN	RPB1_HUMAN	39|43	82	41	2	0|0|0|1|0|0|0|0|0|0|0|0|0|0|0|0|0|0|0|0|0|0|0|0|0|0|13|0|0|0|0|0|0|0|0|0|0|0|0|0|0|0|0|0|0|0|0|0|0|0|0|0|0|0|0|0|0|0|0|0|0|0|0|0|0|0|0|0|0|0|0|0|0|0|0|0|0|0|0|0|0|0|0|0|0|0|0|0|0|0|0|0|0|0|0|0|0|0|0|0|0|0|0|0|0|0|0|0|0|0|0|0|0|0|0|0|0|0|0|0|0|0|0|0|0|0|0|0|0|0|10|1|7|0|7|0|0|1|0|30|0|0|3|0|0|0|0|0|0|0|0|0|0|0|0|0|0|0|0|0|0|0|0|0|0|0|0|0|0|0|0|0|3|0|0|0|9|5|14|7|0|0|0|0|0|0|0|0|0|0|0|0|0|0|0|0|0|0…	0	0	0	0	0	-24.33	1.86	0.42
5mMgluc_FANCA	MBB1A_HUMAN	MBB1A_HUMAN	43|39	82	41	2	0|0|0|0|7|0|0|0|0|7|5|0|0|0|0|0|0|0|0|0|0|0|0|0|0|0|0|0|0|0|0|0|0|0|0|0|0|0|0|0|0|0|0|0|0|0|0|0|0|0|0|0|0|0|0|0|0|0|0|0|0|0|0|0|0|0|0|0|0|0|0|0|0|0|0|0|0|0|0|0|0|0|0|0|0|0|0|0|0|0|10|9|0|0|0|0|0|0|0|0|0|0|0|0|0|0|0|0|0|0|0|0|0|8|0|0|3|1|0|0|0|0|0|0|0|0|1|4|8|2|30|3|4|1|14|17|0|0|1|37|0|3|16|3|5|2|0|5|37|5|3|0|0|0|0|0|0|0|0|0|0|0|0|0|0|0|0|0|0|0|1|2|1|2|0|0|4|1|3|0|0|0|0|0|0|0|0|0|0|0|0|1|0|0|0|0|…	0	0	0	0	0	-73.97	1.11	0.5
5mMgluc_FANCA	DHCR7_HUMAN	DHCR7_HUMAN	36|45	81	40.5	2	0|0|0|2|0|0|0|0|0|0|0|0|0|0|0|0|0|0|0|0|0|0|0|0|0|0|0|0|0|0|0|0|0|0|0|0|0|0|0|0|0|0|0|0|0|0|0|0|0|0|0|0|0|0|0|0|0|0|0|0|0|0|0|0|0|0|0|0|0|0|0|0|0|0|0|0|0|0|0|0|0|0|0|0|0|0|0|0|0|0|0|0|0|0|0|0|0|0|0|0|0|0|0|0|0|0|0|0|0|0|0|0|0|0|0|0|0|0|0|0|0|0|0|0|0|0|0|0|0|0|0|0|0|0|0|0|0|1|0|1|0|0|1|0|0|0|0|3|6|0|0|0|0|0|0|0|0|0|0|0|0|0|0|0|0|0|0|0|0|0|0|0|0|0|0|0|0|0|0|0|0|0|0|0|0|0|0|0|0|0|0|0|0|0|0|0|0|0|0|0…	1	1	1	1	1	24.68	7.36	0
5mMgluc_FANCA	RAE1L_HUMAN	RAE1L_HUMAN	41|40	81	40.5	2	0|4|0|9|0|0|0|0|0|0|0|0|0|0|0|0|0|0|0|0|0|0|0|0|0|0|0|0|0|0|0|0|0|0|0|0|0|0|0|0|0|0|0|0|0|0|0|0|0|0|0|0|0|0|0|0|0|0|0|0|0|0|0|0|0|0|0|0|0|0|0|0|0|0|0|0|0|0|0|0|0|0|0|0|0|0|0|0|0|0|0|0|0|0|0|0|0|0|0|0|0|0|0|0|0|0|0|0|0|0|0|0|0|0|0|0|0|0|0|0|0|0|0|0|0|0|0|0|0|0|2|0|0|0|0|8|0|2|0|2|0|0|2|0|0|0|0|1|3|1|0|0|0|0|0|0|0|0|0|0|0|0|0|0|0|0|0|0|0|0|0|0|0|0|0|0|0|0|0|0|0|0|0|0|0|0|0|0|0|0|0|0|0|0|0|0|0|0|0|0…	1	1	1	1	1	21.04	4.76	0
5mMgluc_FANCA	TP53B_HUMAN	TP53B_HUMAN	44|37	81	40.5	2	0|0|0|0|0|0|0|0|0|0|0|0|0|0|0|0|0|0|0|0|0|0|0|0|0|0|0|0|0|0|0|0|0|0|0|0|0|0|0|0|0|0|0|0|0|0|0|0|0|0|0|0|0|0|0|0|0|0|0|0|0|0|0|0|0|0|0|0|0|0|0|0|0|0|0|0|0|0|0|0|0|0|0|0|0|0|0|0|0|0|0|0|0|0|0|0|0|0|0|0|0|0|0|0|0|0|0|0|0|0|0|0|0|0|0|0|0|0|0|0|0|0|0|0|0|0|0|0|0|0|0|0|0|0|0|0|0|0|0|3|0|0|0|0|0|0|0|0|0|0|0|0|0|0|0|0|0|0|0|0|0|0|0|0|0|0|1|0|0|0|0|0|0|0|0|0|0|0|0|0|0|0|0|0|0|0|0|0|0|0|0|0|0|0|0|1|0|0|0|0…	1	1	1	1	1	33.1	11.57	0
5mMgluc_FANCA	DIP2B_HUMAN	DIP2B_HUMAN	38|43	81	40.5	2	0|0|0|0|0|0|0|0|0|0|0|0|0|0|0|0|0|0|0|0|0|0|0|0|0|0|0|0|0|0|0|0|0|0|0|0|0|0|0|0|0|0|0|0|0|0|0|0|0|0|0|0|0|0|0|0|0|0|0|0|0|0|0|0|0|0|0|0|0|0|0|0|0|0|0|0|0|0|0|0|0|0|0|0|0|0|0|0|0|0|0|0|0|0|0|0|0|0|0|0|0|0|0|0|0|0|0|0|0|0|0|0|0|0|0|0|0|0|0|0|0|0|0|0|0|0|0|0|0|0|0|0|0|0|0|0|0|0|0|0|0|0|0|0|0|0|0|0|0|0|0|0|0|0|0|0|0|0|0|0|0|0|0|0|0|0|0|0|0|0|0|0|0|0|0|0|0|0|0|0|0|0|0|0|0|0|0|0|0|0|0|0|0|0|0|0|0|0|0|0…	1	1	1	1	1	58.35	405	0
5mMgluc_FANCA	EIF3H_HUMAN	EIF3H_HUMAN	51|30	81	40.5	2	0|0|0|2|0|0|0|0|0|0|0|0|0|0|0|0|0|0|0|0|0|0|0|0|0|0|0|0|0|0|0|0|0|0|0|0|0|0|0|0|0|0|0|0|0|0|0|0|0|0|0|0|0|0|0|0|0|0|0|0|0|0|0|0|0|0|0|0|0|0|0|0|0|0|0|0|0|0|0|0|0|0|0|0|0|0|0|0|0|0|0|0|0|0|0|0|0|0|0|0|0|0|0|0|0|0|0|0|0|0|0|0|0|0|0|0|0|0|0|0|0|0|0|0|0|0|0|0|0|0|0|0|0|0|0|0|0|0|0|0|0|0|0|0|0|0|0|0|0|0|0|0|0|0|0|0|0|0|0|0|0|0|0|0|0|0|0|0|0|0|0|0|0|0|0|0|0|0|0|0|0|0|0|0|0|0|0|0|0|0|0|0|0|0|0|0|0|0|0|0…	1	1	1	1	1	17.18	40.5	0
5mMgluc_FANCA	TMCO1_HUMAN	TMCO1_HUMAN	35|46	81	40.5	2	0|0|0|0|0|0|0|0|0|0|0|0|0|0|0|0|0|0|0|0|0|0|0|0|0|0|0|0|0|0|0|0|0|0|0|0|0|0|0|0|0|0|0|0|0|0|0|0|0|0|0|0|0|0|0|0|0|0|0|0|0|0|0|0|0|0|0|0|0|0|0|0|0|0|0|0|0|0|0|0|0|0|0|0|0|0|0|0|0|0|0|0|0|0|0|0|0|0|0|0|0|0|0|0|0|0|0|0|0|0|0|0|0|0|0|0|0|0|0|0|0|0|0|0|0|0|0|0|0|0|0|0|0|0|0|0|0|0|0|0|0|0|0|0|0|0|0|0|0|0|0|0|0|0|0|0|0|0|0|0|0|0|0|0|0|0|0|0|0|0|0|0|0|0|0|0|0|0|0|0|0|0|0|0|0|0|0|0|0|0|0|0|0|0|0|0|0|0|0|0…	1	1	1	1	1	54.02	405	0
5mMgluc_FANCA	EIF3I_HUMAN	EIF3I_HUMAN	43|38	81	40.5	2	0|0|0|7|6|0|0|0|0|0|0|0|0|0|0|1|1|0|0|0|0|0|0|0|0|0|0|0|0|0|0|0|0|0|0|0|0|0|0|0|0|0|0|0|0|0|0|0|0|0|0|0|0|0|0|0|0|0|0|0|0|0|0|0|0|0|0|0|0|0|0|0|0|0|0|0|0|0|0|0|0|0|0|0|0|0|0|0|0|0|0|0|0|0|0|0|0|0|0|0|0|0|0|0|0|0|0|0|0|0|0|0|0|8|0|0|7|0|0|0|0|0|0|0|0|0|0|1|3|0|0|2|1|0|2|2|0|3|0|14|0|4|8|4|2|2|0|0|20|4|2|0|0|0|0|0|0|0|0|0|0|0|1|4|2|6|5|0|0|1|1|1|0|0|0|0|0|0|0|0|0|0|0|0|9|0|5|6|9|0|10|0|0|1|2|10|3|3…	0.44	0.88	0.44	0.88	0.44	-5.21	2.38	0.18
5mMgluc_FANCA	RAS4B_HUMAN	RAS4B_HUMAN	42|38	80	40	2	0|0|0|0|0|0|0|0|0|0|0|0|0|0|0|0|0|0|0|0|0|0|0|0|0|0|0|0|0|0|0|0|0|0|0|0|0|0|0|0|0|0|0|0|0|0|0|0|0|0|0|0|0|0|0|0|0|0|0|0|0|0|0|0|0|0|0|0|0|0|0|0|0|0|0|0|0|0|0|0|0|0|0|0|0|0|0|0|0|0|0|0|0|0|0|0|0|0|0|0|0|0|0|0|0|0|0|0|0|0|0|0|0|0|0|0|0|0|0|0|0|0|0|0|0|0|0|0|0|0|0|0|0|0|0|0|0|0|0|0|0|0|0|0|0|0|0|0|0|0|0|0|0|0|0|0|0|0|0|0|0|0|0|0|0|0|0|0|0|0|0|0|0|0|0|0|0|0|0|0|0|0|0|0|0|0|0|0|0|0|0|0|1|0|0|0|0|0|0|0…	1	1	1	1	1	52.84	80	0
5mMgluc_FANCA	CAZA2_HUMAN	CAZA2_HUMAN	41|39	80	40	2	0|0|2|0|0|0|4|5|0|0|1|0|0|0|0|0|0|0|0|0|0|0|0|0|0|0|1|0|0|0|0|0|0|0|0|0|0|0|0|0|0|0|0|0|0|0|0|0|0|0|0|0|0|0|0|0|1|0|0|0|0|0|0|0|0|0|0|0|0|0|0|0|0|0|0|0|0|0|0|0|0|0|0|0|0|0|0|0|0|0|0|0|0|0|0|0|0|0|0|0|0|0|0|0|0|0|0|0|0|0|0|0|0|1|0|0|2|0|0|0|0|0|0|0|0|0|0|3|0|1|0|0|0|0|2|2|0|2|0|5|0|0|0|0|0|0|0|1|5|0|0|0|0|0|0|0|0|0|0|0|0|0|0|0|0|0|0|0|0|1|1|0|2|6|2|0|0|1|0|0|0|0|0|0|0|0|0|0|1|0|1|0|0|4|0|0|1|0|0|0…	1	1	1	1	1	28.14	7.27	0
5mMgluc_FANCA	SDCB1_HUMAN	SDCB1_HUMAN	45|35	80	40	2	0|0|0|0|0|0|0|0|0|0|0|0|0|0|0|0|0|0|0|0|0|0|0|0|0|0|0|0|0|0|0|0|0|0|0|0|0|0|0|0|0|0|0|0|0|0|0|0|0|0|0|0|0|0|0|0|0|0|0|0|0|0|0|0|0|0|0|0|0|0|0|0|0|0|0|0|0|0|0|0|0|0|0|0|0|0|0|0|0|0|0|0|0|0|0|0|0|0|0|0|0|0|0|0|0|0|0|0|0|0|0|0|0|0|0|0|0|0|0|0|0|0|0|0|0|0|0|0|0|0|0|0|0|0|0|0|0|0|0|0|0|0|0|0|0|0|0|0|0|0|0|0|0|0|0|0|0|0|0|0|0|0|0|0|0|0|0|0|0|0|0|0|0|0|0|0|0|0|0|0|0|0|0|0|0|0|0|0|0|0|0|0|0|0|0|0|0|0|0|0…	1	1	1	1	1	54.02	400	0
5mMgluc_FANCA	HNRLL_HUMAN	HNRLL_HUMAN	38|42	80	40	2	0|0|0|0|0|0|0|0|0|0|0|0|0|0|0|0|0|0|0|0|0|0|0|0|0|0|0|0|0|0|0|0|0|0|0|0|0|0|0|0|0|0|0|0|0|0|0|0|0|0|0|0|0|0|0|0|0|0|0|0|0|0|0|0|0|0|0|0|0|0|0|0|0|0|0|0|0|0|0|0|0|0|0|0|0|0|0|0|0|0|0|0|0|0|0|0|0|0|0|0|0|0|0|0|0|0|0|0|0|0|0|0|0|0|0|0|0|0|0|0|0|0|0|0|0|0|0|0|0|0|0|0|0|0|0|0|0|0|0|0|0|0|0|0|0|0|0|0|0|0|0|0|0|0|0|0|0|0|0|0|0|0|0|0|0|0|0|0|0|0|0|0|0|0|0|0|0|0|0|0|0|0|0|0|0|0|0|0|0|0|0|0|0|0|0|0|0|0|0|0…	1	1	1	1	1	58.35	400	0
5mMgluc_FANCA	SMCA2_HUMAN	SMCA2_HUMAN	40|40	80	40	2	0|0|0|0|0|0|0|0|0|0|0|0|0|0|0|0|0|0|0|0|0|0|0|0|0|0|0|0|0|0|0|0|0|0|0|0|0|0|0|0|0|0|0|0|0|0|0|0|0|0|0|0|0|0|0|0|0|0|0|0|0|0|0|0|0|0|0|0|0|0|0|0|0|0|0|0|0|0|0|0|0|0|0|0|0|0|0|0|0|0|0|0|0|0|0|0|0|0|0|0|0|0|0|0|0|0|0|0|0|0|0|0|0|0|0|0|0|0|0|0|0|0|0|0|0|0|0|0|0|0|1|0|2|0|2|1|0|0|0|10|0|0|0|0|0|0|0|0|0|0|0|0|0|0|0|0|0|0|0|0|1|0|0|0|0|0|0|0|0|0|0|0|0|0|0|0|0|0|0|0|0|0|0|0|0|0|0|0|0|0|0|0|0|0|0|0|0|0|0|…	1	1	1	1	1	5.74	6.67	0
5mMgluc_FANCA	DX39A_HUMAN	DX39A_HUMAN	38|42	80	40	2	0|1|0|2|0|0|0|1|0|0|0|0|0|0|0|0|0|0|0|0|0|0|0|0|0|0|0|0|1|3|0|0|0|0|0|0|0|0|0|0|0|0|0|0|0|6|2|0|0|0|1|0|1|1|0|0|1|1|0|0|0|0|0|0|0|0|0|0|0|1|0|0|0|0|0|1|0|1|0|0|1|0|1|2|2|0|1|1|1|2|2|2|0|0|0|0|0|0|0|0|0|0|0|0|0|0|0|0|0|0|0|0|0|0|0|0|1|0|2|0|0|0|0|0|0|0|1|3|5|1|9|8|10|0|14|2|0|16|0|32|1|6|16|6|6|0|0|0|12|0|0|4|4|2|0|0|0|2|0|2|0|4|0|0|0|0|1|0|0|0|0|0|0|1|0|0|0|0|0|0|0|0|0|0|0|0|0|0|0|0|0|0|0|0|0|0|2…	0	0	0	0	0	-31.37	1.67	0.44
5mMgluc_FANCA	CPSF7_HUMAN	CPSF7_HUMAN	43|36	79	39.5	2	0|3|0|3|0|0|2|1|0|0|0|0|0|0|0|0|0|0|0|0|0|0|0|0|0|0|0|0|0|0|0|0|0|0|0|0|0|0|0|0|0|0|0|0|0|0|0|0|0|0|0|0|0|0|0|0|0|0|0|0|0|0|0|0|0|0|0|0|0|0|0|0|0|0|0|0|0|0|0|0|0|0|0|0|0|0|0|0|0|0|0|0|0|0|0|0|0|0|0|0|0|0|0|0|0|0|0|0|0|0|0|0|0|2|0|0|0|0|0|0|0|0|0|0|0|0|0|0|0|0|0|1|3|0|2|1|0|2|0|4|0|0|0|0|0|0|0|0|0|1|1|0|0|0|0|0|0|0|0|0|0|0|0|0|0|0|0|0|0|0|0|0|6|0|0|0|6|1|7|4|0|0|0|0|1|1|1|0|0|0|0|0|0|0|0|0|0|0|0|0…	1	1	1	1	1	21.82	6.08	0
5mMgluc_FANCA	PPIB_HUMAN	PPIB_HUMAN	43|36	79	39.5	2	8|9|0|17|27|29|12|15|0|0|0|0|0|0|0|0|0|0|0|0|0|0|0|0|0|0|0|0|0|0|0|0|0|0|0|0|0|0|0|0|0|0|0|0|0|1|0|0|0|0|0|0|0|0|0|0|0|0|0|0|0|0|0|0|0|0|0|0|0|1|0|0|0|0|0|0|0|1|1|0|1|0|0|0|0|0|0|0|0|0|0|0|0|0|0|0|0|0|0|0|0|0|0|0|0|0|0|0|0|0|0|0|0|0|0|0|0|0|5|0|0|0|0|0|0|0|0|2|2|0|3|4|5|0|4|0|0|3|0|12|0|2|9|2|6|1|0|0|9|5|3|0|0|0|0|0|0|0|0|0|0|0|16|0|0|0|0|0|0|0|1|0|0|1|0|0|0|0|0|0|0|0|0|0|19|12|17|8|8|0|8|0|10|0|…	0	0	0	0	0	-50.24	1.36	0.47
5mMgluc_FANCA	RL9_HUMAN	RL9_HUMAN	50|29	79	39.5	2	0|0|0|0|4|10|2|0|0|1|0|0|0|0|0|0|0|0|0|0|0|0|0|0|0|0|0|0|0|0|0|0|0|0|0|0|0|0|0|0|0|0|0|0|0|1|2|0|0|0|1|0|0|1|0|0|0|0|0|0|0|1|3|0|1|1|1|0|0|2|1|1|0|0|0|2|3|3|0|1|2|0|1|2|2|1|2|4|1|2|5|5|0|0|0|0|0|0|0|0|0|0|0|0|0|0|0|0|0|0|0|0|0|6|0|0|2|0|8|0|0|0|3|0|0|0|0|2|5|0|7|4|2|0|3|3|0|3|1|15|0|5|4|5|3|0|0|1|6|13|8|2|0|0|0|0|0|0|0|0|0|0|0|0|1|7|5|0|0|2|11|2|0|0|0|3|18|2|8|2|0|0|0|0|0|0|0|0|0|0|0|2|0|2|2|2|3|…	0	0	0	0	0	-69.78	1.23	0.48
5mMgluc_FANCA	RL23_HUMAN	RL23_HUMAN	47|32	79	39.5	2	0|0|0|0|0|9|5|1|0|0|0|0|0|0|2|5|3|0|1|2|3|3|5|0|5|0|0|0|0|0|0|0|0|2|0|0|0|0|0|0|0|0|2|1|0|0|0|2|2|0|0|1|0|0|0|0|0|0|0|0|0|0|0|0|2|0|0|0|0|1|0|0|0|1|1|2|1|2|0|2|2|0|0|0|0|1|0|2|0|0|2|2|1|1|2|0|0|0|1|3|0|0|0|5|9|2|0|4|0|0|0|0|0|5|1|3|1|0|0|0|0|0|4|0|0|0|1|3|2|0|6|8|3|0|8|6|0|5|2|11|0|5|9|5|3|2|1|4|19|16|10|0|0|0|0|0|1|0|0|0|0|0|0|0|3|0|0|1|0|1|0|1|0|3|0|2|13|1|5|5|3|2|7|7|7|1|7|3|3|0|3|3|2|1|3|3|1|…	0	0	0	0	0	-81.68	1.08	0.5
5mMgluc_FANCA	NNTM_HUMAN	NNTM_HUMAN	38|40	78	39	2	13|6|0|7|0|0|0|0|0|0|0|0|0|0|0|0|0|0|0|0|0|0|0|0|0|0|0|0|0|0|0|0|0|0|0|0|0|0|0|0|0|0|0|0|0|0|0|0|0|0|0|0|0|0|0|0|0|0|0|0|0|0|0|0|0|0|0|0|0|0|0|0|0|0|0|0|0|0|0|0|0|0|0|0|0|0|0|0|0|0|0|0|0|0|0|0|0|0|0|0|0|0|0|0|0|0|0|0|0|0|0|0|0|0|0|0|0|0|0|0|0|0|0|0|0|0|0|0|0|0|0|0|0|0|0|0|0|0|0|0|0|0|0|0|0|0|0|0|0|0|0|0|0|0|0|0|0|0|0|0|0|0|0|0|0|0|0|0|0|0|0|0|0|0|0|0|0|0|0|0|0|0|0|0|0|0|0|0|0|0|0|0|0|0|0|0|0|0|0|…	1	1	1	1	1	8.65	3.9	0
5mMgluc_FANCA	GEMI4_HUMAN	GEMI4_HUMAN	42|36	78	39	2	0|0|0|0|0|0|0|0|0|1|0|0|0|0|0|0|0|0|0|0|0|0|0|0|0|0|0|0|0|0|0|0|0|0|0|0|0|0|0|0|0|0|0|0|0|0|0|0|0|0|0|0|0|0|0|0|0|0|0|0|0|0|0|0|0|0|0|0|0|0|0|0|0|0|0|0|0|0|0|0|0|0|0|0|0|0|0|0|0|0|0|0|0|0|0|0|0|0|0|0|0|0|0|0|0|0|0|0|0|0|0|0|0|1|0|0|1|0|0|0|0|0|0|0|0|0|0|0|0|0|1|1|1|0|1|2|0|0|0|12|0|0|3|0|0|1|0|0|4|1|1|0|0|0|0|0|0|2|0|0|0|0|0|0|0|0|0|0|0|2|7|0|0|0|0|0|0|0|0|0|0|0|0|0|0|0|0|0|0|0|0|0|0|0|0|0|0|0|0|…	1	1	1	1	1	12.75	4.11	0
5mMgluc_FANCA	ERO1B_HUMAN	ERO1B_HUMAN	39|39	78	39	2	9|8|2|6|0|0|0|0|0|0|0|0|0|0|0|0|0|0|0|0|0|0|0|0|0|0|0|0|0|0|0|0|0|0|0|0|0|0|0|0|0|0|0|0|0|0|0|0|0|0|0|0|0|0|0|0|0|0|0|0|0|0|0|0|0|0|0|0|0|0|0|0|0|0|0|0|0|0|0|0|0|0|0|0|0|0|0|0|0|0|0|0|0|0|0|0|0|0|0|0|0|0|0|0|0|0|0|0|0|0|0|0|0|0|0|0|0|0|0|0|0|0|0|0|0|0|0|0|0|0|0|0|0|0|0|0|0|0|0|0|0|0|0|0|0|0|0|0|0|0|0|0|0|0|0|0|0|0|0|0|0|0|0|0|0|0|0|0|0|0|0|0|0|0|0|0|0|0|0|0|0|0|0|0|0|0|0|0|0|0|0|0|0|0|0|0|0|0|0|0…	1	1	1	1	1	19.99	4.59	0
5mMgluc_FANCA	TM9S2_HUMAN	TM9S2_HUMAN	39|39	78	39	2	0|0|0|0|0|0|0|0|0|0|0|0|0|0|0|0|0|0|0|0|0|0|0|0|0|0|0|0|0|0|0|0|0|0|0|0|0|0|0|0|0|0|0|0|0|0|0|0|0|0|0|0|0|0|0|0|0|0|0|0|0|0|0|0|0|0|0|0|0|0|0|0|0|0|0|0|0|0|0|0|0|0|0|0|0|0|0|0|0|0|0|0|0|0|0|0|0|0|0|0|0|0|0|0|0|0|0|0|0|0|0|0|0|0|0|0|0|0|0|0|0|0|0|0|0|0|0|0|0|0|0|0|0|0|0|0|0|0|0|0|0|0|0|0|0|0|0|0|0|0|0|0|0|0|0|0|0|0|0|0|0|0|0|0|0|0|0|0|0|0|0|0|0|0|0|0|0|0|0|0|0|0|0|0|0|0|0|0|0|0|0|0|0|0|0|0|0|0|0|0…	1	1	1	1	1	59.79	390	0
5mMgluc_FANCA	GRSF1_HUMAN	GRSF1_HUMAN	37|41	78	39	2	2|1|0|2|0|0|0|0|0|0|0|0|0|0|0|0|0|0|0|0|0|0|0|0|0|0|0|0|0|0|0|0|0|0|0|0|0|0|0|0|0|0|0|0|0|1|0|0|0|0|0|0|0|0|0|0|0|0|0|0|0|0|0|0|0|0|0|0|0|0|0|0|0|0|0|0|0|0|0|0|0|0|0|0|0|0|0|0|0|0|0|0|0|0|0|0|0|0|0|0|0|0|0|0|0|0|0|0|0|0|0|0|0|0|0|0|0|0|0|0|0|0|0|0|0|0|0|0|0|0|0|0|0|0|0|0|0|0|0|0|0|0|1|0|0|0|0|0|1|0|0|0|0|0|0|0|0|0|0|0|0|0|0|0|0|0|0|0|0|0|0|0|0|0|0|0|0|0|1|0|0|0|0|0|0|0|0|0|0|0|0|0|0|0|0|0|0|0|0|0…	1	1	1	1	1	40.48	19.5	0
5mMgluc_FANCA	STK24_HUMAN	STK24_HUMAN	41|37	78	39	2	0|0|0|0|0|0|0|0|0|0|0|0|0|0|0|0|0|0|0|0|0|0|0|0|0|0|0|0|0|0|0|0|0|0|0|0|0|0|0|0|0|0|0|0|0|0|0|0|0|0|0|0|0|0|0|0|0|0|0|0|0|0|0|0|0|0|0|0|0|0|0|0|0|0|0|0|0|0|0|0|0|0|0|0|0|0|0|0|0|0|0|0|0|0|0|0|0|0|0|0|0|0|0|0|0|0|0|0|0|0|0|0|0|0|0|0|0|0|0|0|0|0|0|0|0|0|0|0|0|0|0|0|0|0|0|0|0|0|0|0|0|0|0|0|0|0|0|0|0|0|0|0|0|0|0|0|0|0|0|0|0|0|0|0|0|0|0|0|0|0|0|0|0|0|0|0|0|0|0|0|0|0|0|0|0|0|0|0|0|0|0|0|0|0|0|0|0|0|0|0…	1	1	1	1	1	56.9	390	0
5mMgluc_FANCA	ACTZ_HUMAN	ACTZ_HUMAN	45|33	78	39	2	0|0|0|0|4|0|4|0|0|0|0|0|0|0|0|0|0|0|0|0|0|0|0|0|0|0|0|0|0|0|0|0|0|0|0|0|0|0|0|0|0|0|0|0|0|0|0|0|0|0|0|0|0|0|0|0|0|0|0|0|0|0|0|0|0|0|0|0|0|0|0|0|0|0|0|0|0|0|0|0|0|0|0|0|0|0|0|0|0|0|1|1|0|0|0|0|0|0|0|0|0|0|0|0|0|0|0|0|0|0|0|0|0|1|0|0|1|1|0|0|0|0|0|0|0|0|0|2|2|0|0|1|1|0|0|2|0|2|0|11|0|0|0|0|0|0|0|0|19|0|1|0|0|0|0|0|0|0|0|0|0|0|0|0|0|0|0|0|0|0|6|0|0|0|0|0|0|0|0|0|2|0|0|0|2|1|1|2|2|0|3|0|0|1|0|4|1|0|0…	0.42	0.84	0.42	0.84	0.42	-9.06	2.6	0.19
5mMgluc_FANCA	PRDX1_HUMAN	PRDX1_HUMAN	39|39	78	39	2	15|10|4|16|58|32|0|5|0|7|3|0|0|0|0|0|0|0|0|0|0|0|0|0|8|0|0|0|0|0|0|0|0|0|0|0|0|0|0|0|0|0|0|0|0|8|3|0|0|1|2|2|0|1|0|0|2|0|0|2|2|3|2|4|2|1|0|0|0|2|1|0|1|0|0|4|6|6|5|6|6|3|4|4|1|1|2|1|0|0|0|0|1|0|0|0|0|0|0|0|0|2|0|0|0|0|0|0|0|0|0|0|0|4|4|11|9|14|10|2|7|9|20|0|3|0|7|7|7|1|2|15|20|2|18|3|0|22|2|24|4|17|19|17|13|9|0|16|44|4|5|6|0|0|0|0|7|0|0|4|0|0|0|2|1|1|0|0|0|0|3|1|0|6|3|0|0|0|0|0|0|4|0|0|2|1|2|2|3|0…	0	0	0	0	0	-124.39	0.76	0.52
5mMgluc_FANCA	SON_HUMAN	SON_HUMAN	35|42	77	38.5	2	0|0|0|0|0|0|0|0|0|0|0|0|0|0|0|0|0|0|0|0|0|0|0|0|0|0|0|0|0|0|0|0|0|0|0|0|0|0|0|0|0|0|0|0|0|0|0|0|0|0|0|0|0|0|0|0|0|0|0|0|0|0|0|0|0|0|0|0|0|0|0|0|0|0|0|0|0|0|0|0|0|0|0|0|0|0|0|0|0|0|0|0|0|0|0|0|0|0|0|0|0|0|0|0|0|0|0|0|0|0|0|0|0|0|0|0|0|0|3|0|0|0|0|0|0|0|0|0|0|0|13|1|3|0|0|9|0|0|0|4|0|0|7|0|0|0|0|0|0|0|0|0|0|0|0|0|0|2|0|0|0|0|0|0|0|0|0|0|0|0|0|0|0|1|0|0|1|0|0|0|0|1|0|0|0|0|0|0|0|0|0|0|0|1|0|0|0|0|0|…	1	1	1	1	1	8.55	3.5	0
5mMgluc_FANCA	AIMP2_HUMAN	AIMP2_HUMAN	46|31	77	38.5	2	0|0|0|0|4|0|0|0|0|0|0|0|0|0|0|0|0|0|0|0|0|0|0|0|0|0|0|0|0|0|0|0|0|0|0|0|0|0|0|0|0|0|0|0|0|0|0|0|0|0|0|0|0|0|0|0|0|0|0|0|0|0|0|0|0|0|0|0|0|0|0|0|0|0|0|0|0|0|0|0|0|0|0|0|0|0|0|0|0|0|0|0|0|0|0|0|0|0|0|0|0|0|0|0|0|0|0|0|0|0|0|0|0|0|0|0|0|0|0|0|0|0|0|0|0|0|0|0|0|0|0|0|0|0|0|0|0|0|0|0|0|0|0|0|0|0|0|0|0|0|0|0|0|0|0|0|0|0|0|0|0|0|0|0|0|0|0|0|0|0|0|0|0|0|0|0|0|0|0|0|0|0|0|0|0|0|0|0|0|0|0|0|0|0|0|0|0|0|0|0…	1	1	1	1	1	8.1	19.25	0
5mMgluc_FANCA	SRS10_HUMAN	SRS10_HUMAN	40|37	77	38.5	2	0|0|0|0|0|0|0|0|0|1|0|0|0|0|0|0|0|0|0|0|0|0|0|0|0|0|0|0|0|0|0|0|0|0|0|0|0|0|0|0|0|0|0|0|0|0|0|0|0|0|0|0|1|0|0|0|0|0|0|0|0|0|0|0|0|0|0|0|0|0|0|0|0|0|0|0|0|0|0|0|0|0|0|1|1|0|2|1|1|1|0|0|0|0|0|0|0|0|0|0|0|0|0|0|0|0|0|0|0|0|0|0|0|2|0|0|0|0|0|0|0|0|0|0|0|0|0|2|1|2|9|5|1|0|0|3|1|2|1|9|1|1|5|1|2|0|0|0|7|1|0|0|0|0|0|0|0|0|0|0|0|0|0|0|0|0|0|0|0|0|0|0|0|0|0|2|0|0|2|2|0|0|0|0|0|0|0|0|0|0|0|0|0|0|0|0|0|0|0|0…	1	1	1	1	1	16.54	4.28	0
5mMgluc_FANCA	M2OM_HUMAN	M2OM_HUMAN	45|32	77	38.5	2	0|2|0|5|13|0|0|0|0|0|0|0|0|0|0|0|0|0|0|0|0|0|0|0|0|0|0|0|0|0|0|0|0|0|0|0|0|0|0|0|0|0|1|0|0|0|0|0|0|0|0|0|0|0|0|0|0|0|0|0|0|0|0|0|0|0|0|0|0|0|0|0|0|0|0|0|0|0|0|0|0|0|0|0|0|0|0|0|0|0|1|1|0|0|0|0|0|0|0|0|0|0|0|0|0|0|0|0|0|0|0|0|0|0|0|0|0|0|0|0|0|0|4|0|4|0|2|0|0|2|0|1|1|0|3|5|0|8|0|15|0|0|7|0|2|5|0|6|18|0|0|0|0|0|0|0|0|0|0|0|0|0|0|0|0|0|0|0|0|0|0|0|0|0|0|0|0|0|0|0|0|0|0|0|0|0|0|0|0|0|0|0|0|1|0|0|0|0|…	0.49	0.98	0.49	0.98	0.49	-12.85	2.33	0.17
5mMgluc_FANCA	EF1B_HUMAN	EF1B_HUMAN	39|38	77	38.5	2	2|3|0|3|0|0|2|2|0|0|0|0|0|0|0|0|0|0|0|0|0|0|0|0|0|0|0|0|0|0|0|0|0|0|0|0|0|0|0|0|0|0|0|0|0|2|0|0|0|0|1|0|0|0|0|0|0|0|0|0|0|0|1|0|0|0|0|0|0|1|0|0|0|0|0|1|1|1|0|1|1|0|0|0|0|0|0|0|0|0|1|1|1|1|0|0|0|0|0|0|0|0|0|0|0|0|0|0|0|0|0|0|0|4|0|0|2|2|0|0|0|0|0|0|0|0|0|4|3|0|0|2|0|0|2|0|0|1|1|1|0|1|1|1|3|0|0|0|2|3|1|0|0|0|0|0|0|0|0|0|0|0|2|0|1|2|2|0|0|0|6|0|0|1|0|0|0|1|0|0|0|2|0|0|3|2|4|6|2|0|3|2|1|7|2|6|8|4|11|…	0	0	0	0	0	-11.61	2.08	0.36
5mMgluc_FANCA	RS15_HUMAN	RS15_HUMAN	44|33	77	38.5	2	0|0|0|0|0|0|0|4|0|0|0|0|0|0|0|0|0|0|0|0|0|0|0|0|0|0|0|0|0|0|0|0|0|0|0|0|0|0|0|0|0|0|0|0|0|0|0|0|0|0|0|0|0|0|0|0|0|0|0|0|0|0|0|0|0|0|0|0|0|0|0|0|0|0|0|0|0|0|0|0|0|0|0|0|0|0|0|0|0|0|0|0|0|0|0|0|0|0|0|0|0|0|0|0|0|0|0|0|0|0|0|0|0|10|0|0|1|0|0|0|0|0|0|1|0|0|0|10|4|0|4|5|1|0|1|0|0|6|0|16|0|0|2|0|5|0|0|1|6|12|10|12|0|0|0|0|0|0|0|0|0|0|0|0|1|0|0|0|0|0|4|1|9|8|0|7|6|2|8|5|0|0|0|0|2|1|2|4|2|0|2|0|2|2|1|11|…	0	0	0	0	0	-25.74	1.88	0.38
5mMgluc_FANCA	IMB1_HUMAN	IMB1_HUMAN	40|37	77	38.5	2	3|3|0|4|15|12|2|4|0|1|0|0|0|0|0|0|0|0|0|0|0|0|0|0|0|0|9|1|0|1|0|0|0|0|0|0|0|0|0|0|0|0|0|0|0|4|0|0|0|0|0|0|0|0|0|0|0|0|0|0|0|0|0|0|0|0|0|0|0|0|0|0|0|0|0|1|0|1|0|0|0|0|0|0|0|0|0|0|0|0|18|18|0|0|0|0|0|0|0|0|0|0|0|0|0|0|0|0|0|0|0|0|0|2|0|0|2|0|0|0|0|0|0|0|0|0|0|5|7|1|5|7|8|0|21|1|0|11|0|62|0|6|13|6|6|6|0|6|37|0|0|0|0|0|0|0|0|0|0|4|0|0|0|2|0|1|0|0|0|2|5|0|0|3|0|0|0|0|0|0|0|0|0|0|6|2|2|7|6|4|11|0|0|4|1…	0	0	0	0	0	-121.59	0.78	0.52
5mMgluc_FANCA	RAB10_HUMAN	RAB10_HUMAN	31|45	76	38	2	0|0|0|0|0|0|0|0|0|0|0|0|0|0|0|0|0|0|0|0|0|0|0|0|0|0|0|0|0|0|0|0|0|0|0|0|0|0|0|0|0|0|0|0|0|0|0|0|0|0|0|0|0|0|0|0|0|0|0|0|0|0|0|0|0|0|0|0|0|0|0|0|0|0|0|0|0|0|0|0|0|0|0|0|0|0|0|0|0|0|0|0|0|0|0|0|0|0|0|0|0|0|0|0|0|0|0|0|0|0|0|0|0|0|0|0|0|0|0|0|0|0|0|0|0|0|0|0|0|0|0|3|0|0|2|0|0|4|0|2|0|1|5|1|2|0|0|1|7|2|0|0|0|0|0|0|0|0|0|0|0|0|0|0|0|0|0|0|0|0|0|0|0|0|0|0|0|0|0|0|0|0|0|0|0|0|0|0|0|0|0|0|0|1|0|0|0|0|0|0…	1	1	1	1	1	17.77	6.33	0
5mMgluc_FANCA	RU2A_HUMAN	RU2A_HUMAN	43|33	76	38	2	0|0|2|1|15|9|2|0|0|0|0|0|0|0|0|0|0|0|0|0|0|0|0|0|0|0|0|0|0|0|0|0|0|0|0|0|0|0|0|0|0|0|0|0|0|0|0|0|0|0|0|0|0|0|0|0|0|0|0|0|0|0|0|0|0|0|0|0|0|0|0|0|0|0|0|0|0|0|0|0|0|0|0|1|0|0|1|0|0|0|0|1|0|0|0|0|0|0|0|0|0|0|0|0|0|0|0|0|0|0|0|0|0|0|0|0|1|0|0|0|0|0|0|0|0|0|0|0|0|0|10|6|2|0|1|3|0|6|1|6|0|0|5|0|0|0|0|0|4|0|1|0|0|0|0|0|1|0|0|0|0|0|0|0|0|0|1|0|0|2|1|0|0|0|0|0|0|0|1|0|0|0|0|0|1|0|1|0|0|0|0|0|0|1|2|4|1|2|0…	0.91	1	0.91	1	0.91	1.5	3.04	0.01
5mMgluc_FANCA	AIMP1_HUMAN	AIMP1_HUMAN	41|35	76	38	2	0|0|0|0|2|2|0|0|0|1|1|0|0|0|0|0|0|0|0|0|0|0|0|0|0|0|0|0|0|0|0|0|0|0|0|0|0|0|0|0|0|0|0|0|0|0|0|0|0|0|0|0|0|0|0|0|0|0|0|1|0|0|0|0|0|0|0|0|0|0|0|0|0|0|0|0|1|0|0|0|0|0|0|0|0|0|0|0|0|0|3|3|0|0|0|0|0|0|0|0|0|0|0|0|0|0|0|0|0|0|0|0|0|0|0|0|0|0|0|0|0|0|0|0|0|0|0|0|0|0|0|0|1|0|0|0|0|2|0|9|0|0|1|0|0|0|0|0|17|0|0|0|0|0|0|0|0|0|0|0|0|0|0|0|0|0|1|0|0|0|3|1|0|1|0|0|0|0|0|0|0|0|0|0|1|0|0|0|0|0|0|0|0|1|0|2|3|0|0|…	0.49	0.89	0.49	0.89	0.49	-2.43	2.92	0.17
5mMgluc_FANCA	TBCD4_HUMAN	TBCD4_HUMAN	39|37	76	38	2	0|0|0|0|3|0|0|0|0|0|0|3|1|0|4|1|4|0|3|0|0|0|0|0|0|0|0|0|0|0|0|1|0|2|0|0|0|0|0|0|0|0|4|0|0|0|0|2|2|0|0|0|0|0|0|0|0|2|0|5|10|5|6|1|2|0|0|0|0|0|0|0|0|2|5|1|2|1|0|1|1|0|0|0|0|0|0|0|0|0|0|0|3|1|0|0|0|0|4|8|0|0|0|3|3|1|0|2|0|0|0|0|0|0|0|0|0|0|0|0|0|0|0|0|0|0|0|0|0|0|0|0|0|0|2|0|0|1|0|4|0|0|0|0|0|0|0|0|1|0|0|0|0|0|0|0|0|0|0|0|0|0|0|0|0|0|0|0|0|0|0|0|0|0|0|0|0|0|0|0|0|0|0|0|0|0|0|0|0|0|0|0|0|0|0|2|0|0|0|…	0	0	0	0	0	-153.4	0.66	0.53
5mMgluc_FANCA	RLA2_HUMAN	RLA2_HUMAN	40|36	76	38	2	0|0|0|0|0|0|0|1|1|1|4|0|0|0|0|0|0|0|0|0|0|0|0|0|2|0|0|0|0|0|0|0|0|0|0|0|0|0|0|0|0|0|1|0|0|5|3|0|0|0|4|4|0|1|0|0|0|0|0|5|5|5|3|2|3|0|1|0|1|1|1|1|0|0|0|3|4|2|2|1|2|1|0|2|1|1|2|3|1|1|6|4|2|1|0|0|0|0|0|0|0|0|0|0|0|0|0|0|0|0|0|0|0|13|0|0|6|0|7|0|0|0|0|17|2|10|0|12|12|0|8|2|3|3|1|8|0|7|13|6|0|0|3|0|1|0|1|0|7|7|4|0|0|0|0|0|2|2|0|0|0|0|0|0|11|15|10|2|1|7|24|15|1|8|4|1|12|5|33|5|0|11|0|0|0|1|2|1|2|2|2|3|1…	0	0	0	0	0	-222.08	0.51	0.54
5mMgluc_FANCA	SYFA_HUMAN	SYFA_HUMAN	41|34	75	37.5	2	0|0|0|0|8|0|0|0|0|0|0|0|0|0|0|0|0|0|0|0|0|0|0|0|0|0|0|0|0|0|0|0|0|0|0|0|0|0|0|0|0|0|0|0|0|0|0|0|0|0|0|0|0|0|0|0|0|0|0|0|0|0|0|0|0|0|0|0|0|0|0|0|0|0|0|0|0|0|0|0|0|0|0|0|0|0|0|0|0|0|0|0|0|0|0|0|0|0|0|0|0|0|0|0|0|0|0|0|0|0|0|0|0|0|0|0|0|0|0|0|0|0|0|0|0|0|0|0|0|0|0|1|0|0|3|0|0|5|0|5|0|0|1|0|1|0|0|1|6|7|7|0|0|0|0|0|0|0|0|0|0|0|0|0|0|0|0|0|0|0|0|0|0|0|0|0|0|0|0|0|0|0|0|0|0|0|0|0|0|0|0|0|0|0|0|1|6|0|0|0…	1	1	1	1	1	17.22	5	0
5mMgluc_FANCA	EIF3F_HUMAN	EIF3F_HUMAN	40|35	75	37.5	2	0|0|0|5|10|4|0|1|0|0|0|0|0|0|0|0|0|0|0|0|0|0|0|0|0|0|0|0|0|0|0|0|0|0|0|0|0|0|0|0|0|0|0|0|0|0|0|0|0|0|0|0|0|0|0|0|0|0|0|0|0|0|0|0|0|0|0|0|0|0|0|0|0|0|0|0|0|0|0|0|0|0|0|0|0|0|0|0|0|0|0|0|0|0|0|0|0|0|0|0|0|0|0|0|0|0|0|0|0|0|0|0|0|5|0|0|0|1|0|0|0|0|0|0|0|0|0|3|6|0|0|1|2|0|4|0|0|0|1|7|0|0|6|0|2|1|0|0|3|4|1|0|0|0|0|0|0|0|0|0|0|0|0|1|1|3|2|0|0|1|11|2|1|1|0|0|2|0|4|0|0|0|0|0|2|2|3|0|1|0|0|0|1|2|0|1|1|1|0…	1	1	1	1	1	10.04	3.57	0
5mMgluc_FANCA	KIME_HUMAN	KIME_HUMAN	42|33	75	37.5	2	0|0|0|0|0|0|0|0|0|0|0|0|0|0|0|0|0|0|0|0|0|0|0|0|0|0|0|0|0|0|0|0|0|0|0|0|0|0|0|0|0|0|0|0|0|0|0|0|0|0|0|0|0|0|0|0|0|0|0|0|0|0|0|0|0|0|0|0|0|0|0|0|0|0|0|0|0|0|0|0|0|0|0|0|0|0|0|0|0|0|0|0|0|0|0|0|0|0|0|0|0|0|0|0|0|0|0|0|0|0|0|0|0|0|0|0|0|0|0|0|0|0|0|0|0|0|0|0|0|0|0|0|0|0|0|0|0|0|0|0|0|0|0|0|0|0|0|0|0|0|0|0|0|0|0|0|0|0|0|0|0|0|0|0|0|0|0|0|0|0|0|0|0|0|0|0|0|0|0|0|0|0|0|0|0|0|0|0|0|0|0|0|0|0|0|0|0|0|0|0…	1	1	1	1	1	51.13	375	0
5mMgluc_FANCA	LRC47_HUMAN	LRC47_HUMAN	33|42	75	37.5	2	0|0|0|0|8|14|0|0|0|0|0|0|0|0|0|0|0|0|0|0|0|0|0|0|0|0|0|0|0|0|0|0|0|0|0|0|0|0|0|0|0|0|0|0|0|0|0|0|0|0|0|0|0|0|0|0|0|0|0|0|0|0|0|0|0|0|0|0|0|0|0|0|0|0|0|0|0|0|0|0|0|0|0|0|0|0|0|0|0|0|0|0|0|0|0|0|0|0|0|0|0|0|0|0|0|0|0|0|0|0|0|0|0|0|0|0|0|0|0|1|0|0|0|0|0|0|0|0|0|0|0|1|1|0|3|0|0|1|0|7|0|0|1|0|1|0|0|0|4|6|4|0|0|0|0|0|0|0|0|0|0|0|0|0|0|0|0|0|0|0|0|0|0|0|0|1|0|0|0|0|0|0|0|0|1|0|1|0|0|0|0|0|0|0|0|3|0|0|0|…	0.98	1	0.98	1	0.98	3.15	3.41	0
5mMgluc_FANCA	TMCC3_HUMAN	TMCC3_HUMAN	40|35	75	37.5	2	0|0|0|0|0|0|0|0|0|0|0|0|0|0|0|0|0|0|0|0|0|0|0|0|0|0|0|0|0|0|0|0|0|0|0|0|0|0|0|0|0|0|0|0|0|0|0|0|0|0|0|0|0|0|0|0|0|0|0|0|0|0|0|0|0|0|0|0|0|0|0|0|0|0|0|0|0|0|0|0|0|0|0|0|0|0|0|0|0|0|0|0|0|0|0|0|0|0|0|0|0|0|0|0|0|0|0|0|0|0|0|0|0|0|0|0|0|0|0|0|0|0|0|0|0|0|0|0|0|0|0|0|0|0|0|0|0|0|0|0|0|0|0|0|0|0|0|0|0|0|0|0|0|0|0|0|0|0|0|0|0|0|0|0|0|0|0|0|0|0|0|0|0|0|0|0|0|0|0|0|0|0|0|0|0|0|0|0|0|0|0|0|0|0|0|0|0|0|0|0…	1	1	1	1	1	54.02	375	0
5mMgluc_FANCA	PRS6A_HUMAN	PRS6A_HUMAN	40|35	75	37.5	2	0|2|0|0|0|0|0|1|0|0|0|0|0|0|0|0|0|0|0|0|0|0|0|0|0|0|0|0|0|0|0|0|0|0|0|0|0|0|0|0|0|0|0|0|0|1|0|0|0|0|0|0|0|0|0|0|0|0|0|0|0|0|0|0|0|0|0|0|0|0|0|0|0|0|0|0|0|0|0|0|0|0|0|0|0|0|0|0|0|0|0|0|0|0|0|0|0|0|0|0|0|0|0|0|0|0|0|0|0|0|0|0|0|4|0|0|2|0|0|0|0|0|0|0|0|0|0|2|2|0|0|2|2|0|3|0|0|2|0|21|0|0|3|0|2|0|0|1|4|0|0|0|0|0|0|0|0|0|0|0|0|0|0|0|1|0|1|0|0|0|9|0|0|0|0|0|0|0|0|0|0|0|0|0|2|3|2|4|4|0|3|0|2|3|1|6|5|0|0|…	0	0	0	0	0	-11.68	2.27	0.33
5mMgluc_FANCA	COPB2_HUMAN	COPB2_HUMAN	37|38	75	37.5	2	2|11|0|8|16|20|0|0|0|0|0|0|0|0|0|0|0|0|0|0|0|0|0|0|0|0|0|0|0|0|0|0|0|0|0|0|0|0|0|0|0|0|0|0|0|0|0|0|0|0|0|0|0|0|0|0|0|0|0|0|0|0|0|0|0|0|0|0|0|0|0|0|0|0|0|0|0|0|0|0|0|0|0|0|0|0|0|0|0|0|0|0|0|0|0|0|0|0|0|0|0|0|0|0|0|0|0|0|0|0|0|0|0|4|0|0|1|0|0|0|0|0|0|0|0|0|0|0|0|0|0|0|4|0|6|0|0|5|0|23|0|3|10|3|1|0|0|0|13|2|0|0|0|0|0|0|0|0|0|0|0|0|0|0|0|0|0|0|0|0|0|0|0|0|0|0|0|0|0|0|0|0|0|0|1|0|2|4|1|0|4|0|0|0|0|2|1…	0	0	0	0	0	-23.01	1.74	0.43
5mMgluc_FANCA	VDAC2_HUMAN	VDAC2_HUMAN	42|33	75	37.5	2	7|8|9|8|7|0|0|0|0|0|0|0|0|0|0|0|0|0|0|0|0|0|0|0|0|0|0|0|0|0|0|0|0|0|0|0|0|0|0|0|0|0|0|0|0|3|0|0|0|0|0|0|0|0|0|0|0|0|0|0|0|0|0|0|0|0|0|0|0|0|0|0|0|0|0|0|0|0|0|0|0|0|0|0|0|0|0|0|0|0|0|0|0|0|0|0|0|0|0|0|0|0|0|0|0|0|0|0|0|0|0|0|0|0|0|0|0|0|0|0|0|0|0|0|3|0|0|2|0|0|0|7|4|0|12|1|0|14|0|26|1|4|13|4|5|5|0|4|51|0|0|0|0|0|0|0|0|0|0|0|0|0|0|0|0|0|0|0|0|0|0|0|0|0|0|0|0|0|0|0|1|0|0|0|0|0|0|0|0|0|0|0|0|4|0|0|0|…	0	0	0	0	0	-87.32	0.97	0.5
5mMgluc_FANCA	KC1A_HUMAN	KC1A_HUMAN	36|38	74	37	2	0|3|0|6|0|0|0|0|0|0|0|0|0|0|0|0|0|0|0|0|0|0|0|0|0|0|0|0|0|0|0|0|0|0|0|0|0|0|0|0|0|0|0|0|0|0|0|0|0|0|0|0|0|0|0|0|0|0|0|0|0|0|0|0|0|0|0|0|0|0|0|0|0|0|0|0|0|0|0|0|0|0|0|0|0|0|0|0|0|0|0|0|0|0|0|0|0|0|0|0|0|0|0|0|0|0|0|0|0|0|0|0|0|0|0|0|0|0|0|0|0|0|0|0|0|0|0|0|0|0|0|0|0|0|0|0|0|0|0|1|0|0|0|0|0|0|0|0|2|0|0|0|0|0|0|0|0|0|0|0|0|0|0|0|0|0|0|0|0|0|0|0|0|0|0|0|0|0|0|0|0|0|0|0|0|0|0|0|0|0|0|0|0|0|0|0|0|0|0|0…	1	1	1	1	1	27.97	8.22	0
5mMgluc_FANCA	S61A1_HUMAN	S61A1_HUMAN	43|31	74	37	2	0|2|0|0|0|0|0|0|0|0|0|0|0|0|0|0|0|0|0|0|0|0|0|0|0|0|0|0|0|0|0|0|0|0|0|0|0|0|0|0|0|0|0|0|0|0|0|0|0|0|0|0|0|0|0|0|0|0|0|0|0|0|0|0|0|0|0|0|0|0|0|0|0|0|0|0|0|0|0|0|0|0|0|0|0|0|0|0|0|0|0|0|0|0|0|0|0|0|0|0|0|0|0|0|0|0|0|0|0|0|0|0|0|0|0|0|0|0|0|0|0|0|0|0|0|0|0|0|0|0|0|0|0|0|0|0|0|3|0|5|0|0|2|0|1|1|0|2|5|1|0|0|0|0|0|0|0|0|0|0|0|0|0|0|0|0|0|0|0|0|0|0|0|0|0|0|1|0|0|0|0|0|0|0|0|0|0|0|0|0|0|0|0|0|0|0|0|0|0|0…	1	1	1	1	1	20.5	7.4	0
5mMgluc_FANCA	NDUA9_HUMAN	NDUA9_HUMAN	38|36	74	37	2	0|2|0|1|0|0|0|0|0|0|0|0|0|0|0|0|0|0|0|0|0|0|0|0|0|0|0|0|0|0|0|0|0|0|0|0|0|0|0|0|0|0|0|0|0|0|0|0|0|0|0|0|0|0|0|0|0|0|0|0|0|0|0|0|0|0|0|0|0|0|0|0|0|0|0|0|0|0|0|0|0|0|0|0|0|0|0|0|0|0|0|0|0|0|0|0|0|0|0|0|0|0|0|0|0|0|0|0|0|0|0|0|0|0|0|0|0|0|0|0|0|1|0|0|0|0|0|0|0|0|0|0|0|0|2|0|0|0|0|4|0|0|1|0|1|0|0|1|0|0|0|0|0|0|0|0|0|0|0|0|0|0|0|0|0|0|0|0|0|0|0|0|0|0|0|0|0|0|0|0|0|0|0|0|0|0|0|0|0|0|0|0|0|0|0|0|0|0|0|0…	1	1	1	1	1	34.01	12.33	0
5mMgluc_FANCA	SMN_HUMAN	SMN_HUMAN	33|41	74	37	2	0|0|0|0|0|0|0|0|0|0|1|0|0|0|0|0|0|0|0|0|0|0|0|0|0|0|0|0|0|0|0|0|0|0|0|0|0|0|0|0|0|0|0|0|0|0|0|0|0|0|0|0|0|0|0|0|0|0|0|0|0|0|0|0|0|0|0|0|0|0|0|0|0|0|0|0|0|0|0|0|0|0|0|0|0|0|0|0|0|0|0|0|0|0|0|0|0|0|0|0|0|0|0|0|0|0|0|0|0|0|0|0|0|0|0|1|1|0|0|0|0|0|0|0|0|0|0|2|0|0|1|1|0|0|0|4|0|3|1|4|0|0|1|0|0|1|0|2|3|1|0|0|0|0|0|0|0|0|0|0|0|0|0|0|0|1|1|0|0|0|3|1|0|0|0|0|0|0|0|0|0|0|0|0|0|0|0|0|0|0|0|1|0|0|0|0|0|0|0|0…	1	1	1	1	1	26.13	9.25	0
5mMgluc_FANCA	WFS1_HUMAN	WFS1_HUMAN	41|33	74	37	2	3|2|0|2|0|0|0|0|0|0|0|0|0|0|0|0|0|0|0|0|0|0|0|0|0|0|0|0|0|0|0|0|0|0|0|0|0|0|0|0|0|0|0|0|0|0|0|0|0|0|0|0|0|0|0|0|0|0|0|0|0|0|0|0|0|0|0|0|0|0|0|0|0|0|0|0|0|0|0|0|0|0|0|0|0|0|0|0|0|0|0|0|0|0|0|0|0|0|0|0|0|0|0|0|0|0|0|0|0|0|0|0|0|0|0|0|0|0|0|0|0|0|0|0|0|0|0|0|0|0|0|0|0|0|0|0|0|0|0|0|0|0|0|0|0|0|0|0|0|0|0|0|0|0|0|0|0|0|0|0|0|0|0|0|0|0|0|0|0|0|0|0|0|0|0|0|0|0|0|0|0|0|0|0|0|0|0|0|0|0|0|0|0|0|0|0|0|0|0|0…	1	1	1	1	1	32.47	14.8	0
5mMgluc_FANCA	TRA2A_HUMAN	TRA2A_HUMAN	36|38	74	37	2	0|0|0|0|0|0|0|0|0|0|0|0|0|0|0|0|0|0|0|0|0|0|0|0|2|0|0|0|0|0|0|0|0|0|0|0|0|0|0|0|0|0|0|0|0|0|0|0|0|0|0|0|0|0|0|0|0|0|0|0|0|0|0|0|0|0|0|0|0|0|0|0|0|0|0|0|0|0|0|0|0|0|0|0|1|0|1|1|1|1|0|0|0|0|0|0|0|0|0|0|0|0|0|0|0|0|0|0|0|0|0|0|0|0|0|0|0|0|0|0|0|0|0|0|0|0|0|0|0|0|17|5|1|0|4|3|0|2|1|7|2|2|6|2|2|0|1|0|1|0|0|0|0|0|0|0|0|0|0|0|0|0|0|0|0|0|0|0|0|0|0|0|2|1|0|3|1|0|0|2|0|0|0|0|0|0|0|0|0|0|0|0|0|0|0|0|0|0|0|…	0.39	0.52	0.39	0.52	0.39	-1.06	3.08	0.19
5mMgluc_FANCA	NDUS1_HUMAN	NDUS1_HUMAN	37|37	74	37	2	4|16|0|15|3|0|0|0|0|0|0|0|0|0|0|0|0|0|0|0|0|0|0|0|0|0|0|0|0|0|0|0|0|0|0|0|0|0|0|0|0|0|0|0|0|0|0|0|0|0|0|0|0|0|0|0|0|0|0|0|0|0|0|0|0|0|0|0|0|0|0|0|0|0|0|0|0|0|0|0|0|0|0|0|0|0|0|0|0|0|0|0|0|0|0|0|0|0|0|0|0|0|0|0|0|0|0|0|0|0|0|0|0|0|0|0|0|0|0|0|0|0|0|0|0|0|0|0|0|0|0|2|0|0|5|0|0|5|0|33|0|0|7|0|2|0|0|0|7|0|0|0|0|0|0|0|0|0|0|0|0|0|0|0|0|0|0|0|0|0|0|0|0|0|0|0|0|0|0|0|0|0|0|0|0|0|0|0|0|0|0|0|0|1|0|0|0|0|…	0	0	0	0	0	-34.03	1.51	0.46
5mMgluc_FANCA	MYO5B_HUMAN	MYO5B_HUMAN	35|39	74	37	2	0|0|0|0|0|0|0|0|0|9|3|0|0|0|0|0|0|0|0|0|0|0|0|0|0|0|0|0|0|0|0|0|0|0|0|0|0|0|0|0|0|0|0|0|0|0|0|0|0|0|0|0|0|0|0|0|0|0|0|0|0|0|0|0|0|0|0|0|0|0|0|0|0|0|0|0|0|0|0|0|0|0|0|0|0|0|0|0|0|0|0|0|0|0|0|0|0|0|0|0|0|0|0|0|0|0|0|0|0|0|0|0|0|1|9|0|1|0|0|0|0|0|10|0|140|0|10|0|5|1|0|0|0|0|0|0|0|0|0|0|0|0|1|0|0|0|0|0|7|0|0|0|0|0|0|0|0|0|0|0|0|0|0|0|0|0|0|0|0|0|0|0|0|5|0|3|0|28|0|0|0|0|0|0|0|0|0|0|0|0|0|0|0|0|0|0|0|…	0	0	0	0	0	-260.52	0.44	0.54
5mMgluc_FANCA	H2AZ_HUMAN	H2AZ_HUMAN	31|43	74	37	2	0|0|0|0|0|0|6|3|0|0|0|0|0|2|1|0|0|2|1|0|0|0|0|0|7|0|0|0|0|1|0|0|0|1|0|0|0|0|0|0|0|0|1|0|1|1|2|0|1|0|0|1|0|0|1|0|0|0|0|0|1|1|1|0|1|0|0|0|0|0|0|0|0|0|0|2|3|1|1|2|1|1|1|1|1|1|1|1|1|1|2|2|1|1|0|0|0|0|0|0|0|0|0|0|0|0|0|0|0|1|6|0|1|4|0|5|4|0|0|2|0|0|1|1|0|1|2|2|7|3|156|40|5|2|13|9|2|10|8|55|7|12|30|12|3|3|6|2|14|1|1|0|0|4|0|0|2|0|0|0|0|0|2|0|2|2|4|0|0|0|0|4|1|9|2|5|1|1|1|10|0|1|2|0|1|1|2|0|0|0|0|1|0|0|…	0	0	0	0	0	-359.73	0.35	0.54
5mMgluc_FANCA	TBL2_HUMAN	TBL2_HUMAN	33|40	73	36.5	2	0|0|0|0|2|0|0|0|0|0|0|0|0|0|0|0|0|0|0|0|0|0|0|0|0|0|0|0|0|0|0|0|0|0|0|0|0|0|0|0|0|0|0|0|0|0|0|0|0|0|0|0|0|0|0|0|0|0|0|0|0|0|0|0|0|0|0|0|0|0|0|0|0|0|0|0|0|0|0|0|0|0|0|0|0|0|0|0|0|0|0|0|0|0|0|0|0|0|0|0|0|0|0|0|0|0|0|0|0|0|0|0|0|1|0|0|0|0|0|0|0|0|0|0|0|0|0|0|0|0|0|0|0|0|0|0|0|0|0|1|0|0|0|0|0|0|0|0|0|0|0|0|0|0|0|0|0|0|0|0|0|0|0|0|0|0|0|0|0|0|0|0|0|0|0|0|0|0|0|0|0|0|0|0|0|0|0|0|0|0|0|0|0|0|0|0|0|0|0|0…	1	1	1	1	1	38	24.33	0
5mMgluc_FANCA	SRP14_HUMAN	SRP14_HUMAN	37|36	73	36.5	2	0|0|0|0|0|0|0|0|0|0|0|0|0|0|0|0|0|0|0|0|0|0|0|0|0|0|0|0|0|0|0|0|0|0|0|0|0|0|0|0|0|0|0|0|0|1|0|0|0|0|0|0|0|0|0|0|0|0|0|0|0|0|1|0|0|0|0|0|0|0|0|0|0|0|0|1|0|0|0|0|0|0|0|0|0|0|0|0|0|0|0|0|0|0|0|0|0|0|0|0|0|0|0|0|0|0|0|0|0|0|0|0|0|1|0|0|2|0|0|0|0|0|0|0|0|0|0|0|0|0|0|1|0|0|0|0|0|4|0|0|0|0|1|0|2|0|0|0|0|2|2|0|0|0|0|0|0|0|0|0|0|0|0|0|0|0|0|0|0|0|0|0|0|0|0|0|0|1|0|0|0|0|0|0|0|0|1|0|0|0|0|0|0|0|0|0|0|0|0|0…	1	1	1	1	1	34.01	12.17	0
5mMgluc_FANCA	S27A2_HUMAN	S27A2_HUMAN	40|33	73	36.5	2	0|0|0|0|0|0|0|0|0|0|0|0|0|0|0|0|0|0|0|0|0|0|0|0|0|0|0|0|0|0|0|0|0|0|0|0|0|0|0|0|0|0|0|0|0|0|0|0|0|0|0|0|0|0|0|0|0|0|0|0|0|0|0|0|0|0|0|0|0|0|0|0|0|0|0|0|0|0|0|0|0|0|0|0|0|0|0|0|0|0|0|0|0|0|0|0|0|0|0|0|0|0|0|0|0|0|0|0|0|0|0|0|0|0|0|0|0|0|0|0|0|0|0|0|0|0|0|0|0|0|0|0|0|0|0|0|0|0|0|0|0|0|0|0|0|0|0|0|0|0|0|0|0|0|0|0|0|0|0|0|0|0|0|0|0|0|0|0|0|0|0|0|0|0|0|0|0|0|0|0|0|0|0|0|0|0|0|0|0|0|0|0|0|0|0|0|0|0|0|0…	1	1	1	1	1	51.13	365	0
5mMgluc_FANCA	CD11B_HUMAN	CD11B_HUMAN	35|38	73	36.5	2	0|0|0|0|0|0|0|0|0|0|0|0|0|0|0|0|0|0|0|0|0|0|0|0|0|0|0|0|0|0|0|0|0|0|0|0|0|0|0|0|0|0|0|0|0|0|0|0|0|0|0|0|0|0|0|0|0|0|0|0|0|0|0|0|0|0|0|0|0|0|0|0|0|0|0|0|0|0|0|0|0|0|0|0|0|0|0|0|0|0|0|0|0|0|0|0|0|0|0|0|0|0|0|0|0|0|0|0|0|0|0|0|0|0|0|0|0|0|0|0|0|0|0|0|0|0|0|0|0|0|2|1|0|0|0|1|0|0|0|2|0|0|0|0|0|0|0|0|0|0|0|0|0|0|0|0|0|0|0|0|0|0|0|0|0|0|0|0|0|0|0|0|0|0|0|0|0|0|0|0|0|0|0|0|0|0|0|0|0|0|0|0|0|0|0|0|0|0|0|0…	1	1	1	1	1	37.75	18.25	0
5mMgluc_FANCA	JMJD6_HUMAN	JMJD6_HUMAN	35|38	73	36.5	2	0|0|0|0|0|0|0|0|0|0|0|0|0|0|0|0|0|0|0|0|0|0|0|0|0|0|0|0|0|0|0|0|0|0|0|0|0|0|0|0|0|0|0|0|0|0|0|0|0|0|0|0|0|0|0|0|0|0|0|0|0|0|0|0|0|0|0|0|0|0|0|0|0|0|0|0|0|0|0|0|0|0|0|0|0|0|0|0|0|0|0|0|0|0|0|0|0|0|0|0|0|0|0|0|0|0|0|0|0|0|0|0|0|0|0|0|0|0|0|0|0|0|0|0|0|0|0|0|0|0|0|0|0|0|0|0|0|0|0|0|0|0|0|0|0|0|0|0|0|0|0|0|0|0|0|0|0|0|0|0|0|0|0|0|0|0|0|0|0|0|0|0|0|0|0|0|0|0|0|0|0|0|0|0|0|0|0|0|0|0|0|0|0|0|0|0|0|0|0|0…	1	1	1	1	1	54.02	365	0
5mMgluc_FANCA	RU17_HUMAN	RU17_HUMAN	40|33	73	36.5	2	2|8|0|11|0|0|0|0|0|0|0|0|0|0|0|0|0|0|0|0|0|0|0|0|0|0|0|0|0|0|0|0|0|0|0|0|0|0|0|0|0|0|0|0|0|2|0|0|0|0|0|0|0|0|0|0|0|0|0|0|0|0|0|0|0|0|0|0|0|0|0|0|0|0|0|0|0|0|0|0|0|0|0|0|0|0|0|0|0|1|0|0|0|0|0|0|0|0|0|0|0|0|0|0|0|0|0|0|0|0|0|0|0|2|0|0|4|0|0|0|0|0|0|0|0|0|0|1|2|0|8|2|1|0|1|0|0|0|0|3|0|0|1|0|1|0|0|0|0|2|3|0|0|0|0|0|0|0|0|0|0|0|0|0|1|1|1|0|0|0|2|0|0|0|0|4|0|0|2|15|0|0|0|0|0|0|0|0|0|0|0|0|0|1|0|4|1|1|0…	0.74	1	0.74	1	0.74	-0.09	2.81	0.02
5mMgluc_FANCA	DDX27_HUMAN	DDX27_HUMAN	41|32	73	36.5	2	0|0|0|0|6|0|0|0|0|0|0|0|0|0|0|0|0|0|0|0|0|0|0|0|0|0|0|0|0|0|0|0|0|0|0|0|0|0|0|0|0|0|0|0|0|0|0|0|0|0|0|0|0|0|0|0|0|0|0|0|0|0|0|0|0|0|0|0|0|0|0|0|0|0|0|0|0|0|0|0|0|0|0|0|0|0|0|0|0|0|0|0|0|0|0|0|0|0|0|0|0|0|0|0|0|0|0|0|0|0|0|0|0|0|0|0|0|0|0|0|0|0|0|0|0|0|0|0|0|0|13|1|1|0|9|1|0|0|0|13|0|0|3|0|1|0|0|0|1|0|0|0|0|0|0|0|0|0|0|0|0|0|0|0|0|0|0|0|0|0|0|0|0|0|0|0|0|0|0|0|0|0|0|0|0|0|0|0|0|0|0|0|0|0|0|0|0|0|0…	0.6	1	0.6	1	0.6	-1.35	2.81	0.03
5mMgluc_FANCA	RUVB2_HUMAN	RUVB2_HUMAN	41|32	73	36.5	2	1|5|0|9|0|12|3|0|0|0|0|0|0|0|0|0|0|0|0|0|0|0|0|0|0|0|0|0|0|2|0|0|0|0|0|0|0|0|0|0|0|0|0|0|0|0|0|0|0|0|0|0|0|0|0|0|0|0|0|0|0|0|0|0|0|0|0|0|0|0|0|0|0|0|0|0|0|1|0|1|1|0|0|0|0|0|0|0|0|0|0|1|0|0|0|0|0|0|0|0|0|0|0|0|0|0|0|0|0|0|0|0|0|0|0|0|2|0|0|0|0|0|0|0|0|0|0|1|3|0|3|7|0|0|13|7|0|5|0|17|0|1|6|1|4|0|0|0|21|1|0|4|0|0|0|0|0|0|0|0|0|0|0|2|0|0|0|0|0|0|2|0|0|1|0|0|0|0|0|0|0|0|0|0|0|3|0|6|4|1|9|0|1|3|3|12|5|…	0	0	0	0	0	-21.29	1.92	0.35
5mMgluc_FANCA	NU205_HUMAN	NU205_HUMAN	37|36	73	36.5	2	0|0|0|2|6|3|0|0|0|0|0|0|0|0|0|0|0|0|0|0|0|0|0|0|0|0|0|0|0|0|0|0|0|0|0|0|0|0|0|0|0|0|0|0|0|0|0|0|0|0|0|0|0|0|0|0|0|0|0|0|0|0|0|0|0|0|0|0|0|0|0|0|0|0|0|0|0|0|0|0|0|0|0|0|0|0|0|0|0|0|0|0|0|0|0|0|0|0|0|0|0|0|0|0|0|0|0|0|0|0|0|0|0|0|0|0|0|0|0|0|0|0|0|0|2|0|0|0|0|0|24|0|6|0|2|19|0|0|0|25|0|0|2|0|0|0|0|1|13|0|0|0|0|0|0|0|0|0|0|0|0|0|0|0|0|0|0|0|0|0|0|0|0|0|0|0|0|0|0|0|0|0|0|0|0|0|0|0|0|0|0|0|0|0|0|0|0|0…	0	0	0	0	0	-34.64	1.49	0.46
5mMgluc_FANCA	RL27_HUMAN	RL27_HUMAN	39|34	73	36.5	2	0|2|0|6|13|18|0|0|0|1|1|0|0|0|0|0|0|0|0|0|0|0|0|0|4|0|0|0|0|0|0|0|0|0|0|0|0|0|0|0|0|0|0|0|0|1|1|0|0|1|1|0|0|0|0|0|0|0|0|0|0|1|1|0|0|1|1|1|1|1|0|0|1|0|0|3|3|2|1|1|1|2|0|2|1|1|1|2|2|2|1|2|0|0|0|0|0|0|0|0|0|0|0|0|0|0|0|0|0|0|0|0|0|4|0|0|3|0|9|0|0|0|0|2|0|1|1|2|6|2|2|3|2|1|3|3|0|6|0|6|0|0|10|0|3|1|1|1|10|7|7|0|0|0|0|0|0|0|0|0|0|0|0|0|5|5|2|0|0|0|1|2|0|2|1|0|0|2|0|2|0|0|0|0|1|0|0|0|0|0|0|2|0|0|0|0|2|1…	0	0	0	0	0	-73.75	1.04	0.5
5mMgluc_FANCA	KCRU_HUMAN	KCRU_HUMAN	36|36	72	36	2	13|3|1|3|6|0|0|0|0|0|0|0|0|0|0|0|0|0|0|0|0|0|0|0|0|0|0|0|0|0|0|0|0|0|0|0|0|0|0|0|0|0|0|0|0|1|0|0|0|0|0|0|0|0|0|0|0|0|0|0|0|0|0|0|0|0|0|0|0|0|0|0|0|0|0|0|0|0|0|0|0|0|0|0|0|0|0|0|0|0|0|0|0|0|0|0|0|0|0|0|0|0|0|0|0|0|0|0|0|0|1|0|0|0|0|0|1|0|0|0|0|0|0|0|0|0|0|1|0|0|0|1|0|0|1|0|0|1|0|1|0|0|1|0|0|0|0|0|0|3|2|0|0|0|0|0|0|0|0|0|0|0|0|0|0|0|0|0|0|0|0|0|0|0|0|0|0|0|0|0|0|0|0|0|0|0|0|0|0|0|0|0|0|0|0|0|2|0|0|…	0.99	0.99	0.99	0.99	0.99	5.22	3.79	0
5mMgluc_FANCA	DJB11_HUMAN	DJB11_HUMAN	39|33	72	36	2	0|4|0|3|0|0|0|0|0|0|0|0|0|0|0|0|0|0|0|0|0|0|0|0|0|0|0|0|0|0|0|0|0|0|0|0|0|0|0|0|0|0|0|0|0|0|0|0|0|0|0|0|0|0|0|0|0|0|0|0|0|0|0|0|0|0|0|0|0|0|0|0|0|0|0|0|0|0|0|0|0|0|0|0|0|0|0|0|0|0|0|0|0|0|0|0|0|0|0|0|0|0|0|0|0|0|0|0|0|0|0|0|0|0|0|0|0|0|0|0|0|0|0|0|0|0|0|0|0|0|0|1|1|0|2|0|0|3|0|1|0|0|2|0|0|0|0|1|10|0|0|0|0|0|0|0|0|0|0|0|0|0|0|0|0|0|0|0|0|0|1|0|0|0|0|0|0|0|0|0|0|0|0|0|0|0|0|0|0|0|0|0|0|0|0|1|2|0|0|…	1	1	1	1	1	7.08	5.14	0
5mMgluc_FANCA	OST48_HUMAN	OST48_HUMAN	39|33	72	36	2	4|2|2|4|19|5|0|0|0|0|0|0|0|0|0|0|0|0|0|0|0|0|0|0|0|0|0|0|0|0|0|0|0|0|0|0|0|0|0|0|0|0|0|0|0|0|0|0|0|0|0|0|0|0|0|0|0|0|0|0|0|0|0|0|0|0|0|0|0|0|0|0|0|0|0|0|0|0|0|0|0|0|0|0|0|0|0|0|0|0|0|0|0|0|0|0|0|0|0|0|0|0|0|0|0|0|0|0|0|0|0|0|0|0|0|0|1|0|0|0|0|0|0|0|0|0|0|0|1|0|0|3|5|0|7|0|0|2|0|17|0|2|7|2|3|1|0|0|14|0|0|0|0|0|0|0|0|0|0|0|0|0|0|0|0|0|0|0|0|0|0|0|0|0|0|0|0|1|0|0|0|0|0|4|0|0|1|0|0|0|0|0|0|0|0|0|0|0|…	0	0	0	0	0	-16.55	2	0.34
5mMgluc_FANCA	FAF2_HUMAN	FAF2_HUMAN	40|31	71	35.5	2	0|0|0|0|0|0|0|0|0|0|0|0|0|0|0|0|0|0|0|0|0|0|0|0|0|0|0|0|0|0|0|0|0|0|0|0|0|0|0|0|0|0|0|0|0|0|0|0|0|0|0|0|0|0|0|0|0|0|0|0|0|0|0|0|0|0|0|0|0|0|0|0|0|0|0|0|0|0|0|0|0|0|0|0|0|0|0|0|0|0|0|0|0|0|0|0|0|0|0|0|0|0|0|0|0|0|0|0|0|0|0|0|0|0|0|0|0|0|0|0|0|0|0|0|0|0|0|0|0|0|0|0|0|0|0|0|0|0|0|0|0|0|0|0|0|0|0|0|1|0|0|0|0|0|0|0|0|0|0|0|0|0|0|0|0|0|0|0|0|0|0|0|0|0|0|0|0|0|0|0|0|0|0|0|0|0|0|0|0|0|0|0|0|0|0|0|0|0|0|0…	1	1	1	1	1	42.79	71	0
5mMgluc_FANCA	CCAR1_HUMAN	CCAR1_HUMAN	34|37	71	35.5	2	0|0|0|0|0|0|0|0|0|0|0|0|0|0|0|0|0|0|0|0|0|0|0|0|0|0|0|0|0|0|0|0|0|0|0|0|0|0|0|0|0|0|0|0|0|0|0|0|0|0|0|0|0|0|0|0|0|0|0|0|0|0|0|0|0|0|0|0|0|0|0|0|0|0|0|0|0|0|0|0|0|0|0|0|0|0|0|0|0|0|0|0|0|0|0|0|0|0|0|0|0|0|0|0|0|0|0|0|0|0|0|0|0|0|0|0|0|0|0|0|0|0|0|0|0|0|0|0|0|0|0|0|0|0|0|0|0|0|0|0|0|0|0|0|0|0|0|0|0|0|0|0|0|0|0|0|0|0|0|0|0|0|0|0|0|0|0|0|0|0|0|0|0|0|0|0|0|0|0|0|0|0|0|0|0|0|0|0|0|0|0|0|0|0|0|0|0|0|0|0…	1	1	1	1	1	52.57	355	0
5mMgluc_FANCA	SF3B4_HUMAN	SF3B4_HUMAN	28|43	71	35.5	2	0|0|0|0|0|0|0|1|0|1|0|0|0|0|0|0|0|0|0|0|0|0|0|0|0|0|0|0|0|0|0|0|0|0|0|0|0|0|0|0|0|0|0|0|0|0|0|0|0|0|0|0|0|0|0|0|0|0|0|0|0|0|0|0|0|0|0|0|0|0|0|0|0|0|0|0|0|0|0|0|0|0|0|0|0|0|0|0|0|0|0|0|0|0|0|0|0|0|0|0|0|0|0|0|0|0|0|0|0|0|0|0|0|2|0|0|1|0|0|0|0|0|0|0|0|0|0|1|0|1|4|3|0|0|2|1|0|3|0|2|0|0|1|0|0|0|0|0|0|1|0|0|0|0|0|0|0|0|0|0|0|0|0|0|0|0|2|0|0|2|1|0|2|0|1|0|0|0|3|2|0|0|0|0|2|0|2|0|0|0|1|2|0|1|0|0|1|0|0|1…	1	1	1	1	1	18.6	7.89	0
5mMgluc_FANCA	SRSF4_HUMAN	SRSF4_HUMAN	37|34	71	35.5	2	0|0|0|0|0|0|0|1|0|4|2|0|0|0|0|0|0|0|0|0|0|0|0|0|0|0|0|0|0|0|0|0|0|0|0|0|0|0|0|0|0|0|0|0|0|0|0|0|0|0|0|0|0|0|1|1|0|1|0|0|0|0|0|0|0|0|0|0|0|1|0|0|0|0|0|1|0|1|0|1|1|0|0|1|1|1|1|1|1|1|0|0|0|0|0|0|0|0|0|0|0|0|0|0|0|0|0|0|0|0|0|0|0|8|0|0|2|0|0|0|0|0|0|2|0|0|0|1|1|1|8|7|3|0|8|9|0|3|0|10|2|3|5|3|4|0|0|0|1|6|5|0|0|0|0|0|2|0|0|0|0|0|0|3|0|0|2|0|0|0|0|4|0|0|0|0|0|0|0|3|0|0|0|0|0|0|0|1|0|0|1|1|0|0|0|0|0|0|0|…	1	1	1	1	1	11.79	3.74	0
5mMgluc_FANCA	DX39B_HUMAN	DX39B_HUMAN	37|34	71	35.5	2	0|0|0|0|16|6|0|0|0|0|0|0|0|0|0|0|0|0|0|0|0|0|0|0|0|0|0|0|1|3|0|0|0|0|0|0|0|0|0|0|0|0|0|0|0|0|0|0|0|0|0|0|0|0|0|0|0|0|0|0|0|0|0|0|0|0|0|0|0|0|0|0|0|0|0|0|0|0|0|0|0|0|0|0|0|0|0|0|0|0|0|0|0|0|0|0|0|0|0|0|0|0|0|0|0|0|0|0|0|0|0|0|0|0|0|0|0|0|0|0|0|0|0|0|0|0|0|0|0|0|0|0|0|0|0|0|0|0|0|0|0|0|0|0|0|0|0|0|0|0|0|0|0|0|0|0|0|0|0|0|0|0|0|0|0|0|0|0|0|0|0|0|0|0|0|0|0|0|0|0|0|0|0|0|0|0|0|0|0|0|0|0|0|0|0|0|0|0|0|…	0.57	0.76	0.57	0.76	0.57	-0.45	3.23	0.03
5mMgluc_FANCA	GELS_HUMAN	GELS_HUMAN	65|6	71	35.5	2	0|2|0|6|13|0|0|2|0|2|0|0|0|0|0|0|0|0|0|0|0|0|0|0|4|0|0|0|0|0|0|0|0|0|0|0|0|0|0|0|0|0|0|0|0|0|0|0|0|0|0|0|0|0|0|0|0|0|0|0|0|0|0|0|0|0|0|0|0|0|0|0|0|0|0|0|0|0|0|0|0|0|0|0|0|0|0|0|0|0|0|0|0|0|0|0|0|0|0|0|0|0|0|0|0|0|0|0|0|0|0|0|0|0|0|0|0|0|0|0|0|0|0|0|0|0|0|0|0|0|0|1|0|0|0|1|0|0|0|1|6|1|0|1|0|0|0|0|5|0|0|0|0|22|0|0|0|2|0|4|0|2|0|1|0|0|0|0|0|0|0|0|0|0|2|0|0|0|0|0|0|0|0|0|0|0|0|0|0|0|0|0|0|0|0|0|0|0|0…	0.5	1	0.5	1	0.5	-57.15	2.03	0.07
5mMgluc_FANCA	GGYF2_HUMAN	GGYF2_HUMAN	29|42	71	35.5	2	0|0|0|0|0|0|0|0|0|5|2|0|0|0|0|0|0|0|0|0|0|0|0|0|0|0|0|0|0|0|0|0|0|0|0|0|0|0|0|0|0|0|0|0|0|0|0|0|0|0|0|0|0|0|0|0|0|0|0|0|0|0|0|0|0|0|0|0|0|0|0|0|0|0|0|0|0|0|0|0|0|0|0|0|0|0|0|0|0|0|0|0|0|0|0|0|0|0|0|0|0|0|0|0|0|0|0|0|0|0|0|0|0|0|0|0|0|0|0|0|0|0|0|0|0|0|0|0|1|0|0|0|2|0|0|0|0|0|0|5|0|0|0|0|0|0|0|0|0|1|1|0|0|0|0|0|0|0|0|0|0|0|0|0|0|0|0|0|0|0|1|1|1|0|0|0|0|0|4|0|0|0|0|0|0|0|0|0|0|0|0|0|0|0|0|0|0|0|0|0…	0	0	0	0	0	-121.35	0.77	0.52
5mMgluc_FANCA	MCCB_HUMAN	MCCB_HUMAN	44|27	71	35.5	2	3|12|0|10|0|0|0|0|0|0|0|0|0|0|0|0|0|0|0|0|0|0|0|0|0|0|0|0|0|0|0|0|0|0|0|0|0|0|0|0|0|0|1|4|0|3|2|0|0|0|0|0|5|0|0|2|4|10|2|21|18|9|22|12|34|11|11|2|9|10|17|16|13|0|0|34|34|35|19|35|39|9|10|6|12|4|7|9|7|5|20|17|1|1|217|2|0|0|0|0|0|0|0|0|0|0|0|0|0|0|0|0|0|0|0|0|0|0|0|0|0|0|0|0|0|0|0|0|0|0|0|0|0|0|1|0|0|2|0|4|0|0|4|0|0|0|0|0|6|0|0|0|0|0|0|0|0|0|0|0|0|0|0|0|0|0|0|0|0|0|0|0|0|0|0|0|0|0|0|0|0|0|0|0|0|0|0…	0	0	0	0	0	#NAME?	0.17	0.55
5mMgluc_FANCA	RFC3_HUMAN	RFC3_HUMAN	40|30	70	35	2	0|0|0|0|0|0|0|0|0|0|0|0|0|0|0|0|0|0|0|0|0|0|0|0|0|0|1|0|0|0|0|0|0|0|0|0|0|0|0|0|0|0|0|0|0|0|0|0|0|0|0|0|0|0|0|0|0|0|0|0|0|0|0|0|0|0|0|0|0|0|0|0|0|0|0|0|0|0|0|0|0|0|0|0|0|0|0|0|0|0|0|0|0|0|0|0|0|0|0|0|0|0|0|0|0|0|0|0|0|0|0|0|0|0|0|0|0|0|0|0|0|0|0|0|0|0|0|0|0|0|0|0|0|0|1|1|0|0|0|0|0|0|0|0|0|0|0|0|2|0|1|0|0|0|0|0|0|0|0|0|0|0|0|0|0|0|0|0|0|0|0|0|0|0|0|0|0|0|0|0|0|0|0|0|0|0|0|0|0|0|0|0|0|0|0|1|0|0|0|0…	1	1	1	1	1	33.85	23.33	0
5mMgluc_FANCA	SCMC1_HUMAN	SCMC1_HUMAN	40|30	70	35	2	4|5|1|5|0|0|0|0|0|0|0|0|0|0|0|0|0|0|0|0|0|0|0|0|0|0|0|0|0|0|0|0|0|0|0|0|0|0|0|0|0|0|0|0|0|0|0|0|0|0|0|0|0|0|0|0|0|0|0|0|0|0|0|0|0|0|0|0|0|0|0|0|0|0|0|0|0|0|0|0|0|0|0|0|0|0|0|0|0|0|0|0|0|0|0|0|0|0|0|0|0|0|0|0|0|0|0|0|0|0|0|0|0|0|0|0|0|0|0|0|0|0|0|0|0|0|0|0|0|0|0|0|0|0|0|0|0|0|0|0|0|0|0|0|0|0|0|0|0|0|0|0|0|0|0|0|0|0|0|0|0|0|0|0|0|0|0|0|0|0|0|0|0|0|0|0|0|0|0|0|0|0|0|0|0|0|0|0|0|0|0|0|0|0|0|0|0|0|0|0…	1	1	1	1	1	19.38	7	0
5mMgluc_FANCA	NAV1_HUMAN	NAV1_HUMAN	36|34	70	35	2	0|0|0|0|0|0|0|0|0|0|0|0|0|0|0|0|0|0|0|0|0|0|0|0|0|0|0|0|0|0|0|0|0|0|0|0|0|0|0|0|0|0|0|0|0|0|0|0|0|0|0|0|0|0|0|0|0|0|0|0|0|0|0|0|0|0|0|0|0|0|0|0|0|0|0|0|0|0|0|0|0|0|0|0|0|0|0|0|0|0|0|0|0|0|0|0|0|0|0|0|0|0|0|0|0|0|0|0|0|0|0|0|0|0|0|0|0|0|0|0|0|0|0|0|0|0|0|0|0|0|0|0|0|0|0|0|0|0|0|0|0|0|0|0|0|0|0|0|0|0|0|0|0|0|0|0|0|0|0|0|0|0|0|0|0|0|0|0|0|0|0|0|0|0|0|0|0|0|0|0|0|0|0|0|0|0|0|0|0|0|0|0|0|0|0|0|0|0|0|0…	1	1	1	1	1	52.57	350	0
5mMgluc_FANCA	DEN4C_HUMAN	DEN4C_HUMAN	35|35	70	35	2	0|0|0|0|0|0|0|0|0|0|0|0|0|0|0|0|0|0|0|0|0|0|0|0|0|0|0|0|0|0|0|0|0|0|0|0|0|0|0|0|0|0|0|0|0|0|0|0|0|0|0|0|0|0|0|0|0|0|0|0|0|0|0|0|0|0|0|0|0|0|0|0|0|0|0|0|0|0|0|0|0|0|0|0|0|0|0|0|0|0|0|0|0|0|0|0|0|0|0|0|0|0|0|0|0|0|0|0|0|0|0|0|0|0|0|0|0|0|0|0|0|0|0|0|0|0|0|0|0|0|0|0|0|0|0|0|0|0|0|1|0|0|0|0|0|0|0|0|0|0|1|0|0|0|0|0|0|0|0|0|0|0|0|0|0|0|0|0|0|0|0|0|0|0|0|0|0|0|0|0|0|0|0|0|0|0|0|0|0|0|0|0|0|0|0|0|0|0|0|0…	1	1	1	1	1	44.21	35	0
5mMgluc_FANCA	CTR9_HUMAN	CTR9_HUMAN	26|44	70	35	2	0|0|0|0|0|0|0|0|0|0|0|0|0|0|0|0|0|0|0|0|0|0|0|0|0|0|0|0|0|0|0|0|0|0|0|0|0|0|0|0|0|0|0|0|0|0|0|0|0|0|0|0|0|0|0|0|0|0|0|0|0|0|0|0|0|0|0|0|0|0|0|0|0|0|0|0|0|0|0|0|0|0|0|0|0|0|0|0|0|0|0|0|0|0|0|0|0|0|0|0|0|0|0|0|0|0|0|0|0|0|0|0|0|0|0|0|0|0|0|0|0|0|0|0|0|0|0|0|0|0|0|0|0|0|0|0|0|0|0|1|0|0|0|0|0|0|0|0|0|0|1|0|0|0|0|0|0|0|0|0|0|0|0|0|0|0|0|0|0|0|0|0|0|0|0|0|0|0|3|1|0|0|0|0|0|0|0|0|0|0|0|0|0|0|0|0|0|0|0|0…	1	1	1	1	1	25.64	17.5	0
5mMgluc_FANCA	GNAO_HUMAN	GNAO_HUMAN	35|35	70	35	2	5|7|5|7|0|0|0|0|0|0|0|0|0|0|0|0|0|0|0|0|0|0|0|0|0|0|0|0|0|0|0|0|0|0|0|0|0|0|0|0|0|0|0|0|0|0|0|0|0|0|0|0|0|0|0|0|0|0|0|0|0|0|0|0|0|0|0|0|0|0|0|0|0|0|0|0|0|0|0|0|0|0|0|0|0|0|0|0|0|0|0|0|0|0|0|0|0|0|0|0|0|0|0|0|0|0|0|0|0|0|0|0|0|0|0|0|0|0|0|0|0|0|0|0|0|0|0|0|0|0|0|0|0|0|0|0|0|0|0|0|0|0|0|0|0|0|0|0|0|0|0|0|0|0|0|0|0|0|0|0|0|0|0|0|0|0|0|0|0|0|0|0|0|0|0|0|0|0|0|0|0|0|0|0|0|0|0|0|0|0|0|0|0|0|0|0|0|0|0|0…	1	1	1	1	1	19.48	5	0
5mMgluc_FANCA	RAB8A_HUMAN	RAB8A_HUMAN	30|40	70	35	2	0|0|0|0|0|0|0|0|0|0|0|0|0|0|0|0|0|0|0|0|0|0|0|0|0|0|0|0|0|0|0|0|0|0|0|0|0|0|0|0|0|0|0|0|0|0|0|0|0|0|0|0|0|0|0|0|0|0|0|0|0|0|0|0|0|0|0|0|0|0|0|0|0|0|0|0|0|0|0|0|0|0|0|0|0|0|0|0|0|0|0|0|0|0|0|0|0|0|0|0|0|0|0|0|0|0|0|0|0|0|0|0|0|0|0|0|0|0|0|0|0|0|0|0|0|0|0|0|0|0|0|2|0|0|1|0|0|4|0|1|0|1|5|1|2|0|0|0|5|1|0|0|0|0|0|0|0|0|0|0|0|0|0|0|0|0|0|0|0|0|0|0|0|0|0|0|0|0|0|0|0|0|0|0|0|0|0|0|0|0|0|0|0|1|0|0|0|0|0|0…	1	1	1	1	1	19.38	7	0
5mMgluc_FANCA	MTREX_HUMAN	MTREX_HUMAN	29|41	70	35	2	0|0|0|0|0|8|0|0|0|0|0|0|0|0|0|0|0|0|0|0|0|0|0|0|0|0|0|0|0|0|0|0|0|0|0|0|0|0|0|0|0|0|0|0|0|0|0|0|0|0|0|0|0|0|0|0|0|0|0|0|0|0|0|0|0|0|0|0|0|0|0|0|0|0|0|0|0|0|0|0|0|0|0|0|0|0|0|0|0|0|0|0|0|0|0|0|0|0|0|0|0|0|0|0|0|0|0|0|0|0|0|0|0|2|0|0|0|0|0|0|0|0|0|0|0|0|0|0|2|0|8|1|5|0|10|2|0|0|0|22|0|0|2|0|1|0|0|0|3|2|1|0|0|0|0|0|0|0|0|0|0|0|0|0|0|0|1|0|0|0|0|0|0|0|0|0|1|0|1|0|0|0|0|0|0|0|0|0|0|0|0|0|0|0|0|0|0|0|0…	0	0	0	0	0	-16.77	2.19	0.32
5mMgluc_FANCA	RT27_HUMAN	RT27_HUMAN	36|33	69	34.5	2	0|0|0|5|8|0|0|0|0|0|0|0|0|0|0|0|0|0|0|0|0|0|0|0|0|0|0|0|0|0|0|0|0|0|0|0|0|0|0|0|0|0|0|0|0|0|0|0|0|0|0|0|0|0|0|0|0|0|0|0|0|0|0|0|0|0|0|0|0|0|0|0|0|0|0|0|0|0|0|0|0|0|0|0|0|0|0|0|0|0|0|0|0|0|0|0|0|0|0|0|0|0|0|0|0|0|0|0|0|0|0|0|0|0|0|0|0|0|0|0|0|0|0|0|0|0|0|0|2|0|0|0|1|0|1|0|0|0|0|1|0|0|0|0|0|0|0|0|0|0|0|0|0|0|0|0|0|0|0|0|0|0|0|0|0|0|0|0|0|0|0|0|0|0|0|0|0|0|0|0|0|0|0|0|0|0|0|0|0|0|0|0|0|0|0|0|0|0|0|0…	1	1	1	1	1	18.63	5.31	0
5mMgluc_FANCA	THIM_HUMAN	THIM_HUMAN	37|32	69	34.5	2	2|1|0|3|0|0|0|0|0|0|0|0|0|0|0|0|0|0|0|0|0|0|0|0|0|0|0|0|0|0|0|0|0|0|0|0|0|0|0|0|0|0|0|0|0|0|0|0|0|0|0|0|0|0|0|0|0|0|0|0|0|0|0|0|0|0|0|0|0|0|0|0|0|0|0|0|0|0|0|0|0|0|0|0|0|0|0|0|0|0|0|0|0|0|0|0|0|0|0|0|0|0|0|0|0|0|0|0|0|0|0|0|0|0|0|0|0|0|0|0|0|0|0|0|0|0|0|0|0|0|0|0|0|0|0|0|0|0|0|0|0|0|0|0|0|0|0|0|0|0|0|0|0|0|0|0|0|0|0|0|0|0|0|0|0|0|0|0|0|0|0|0|0|0|0|0|0|0|0|0|0|0|0|0|0|0|0|0|0|0|0|0|0|0|0|0|0|0|0|0…	1	1	1	1	1	31.15	13.8	0
5mMgluc_FANCA	DNJA3_HUMAN	DNJA3_HUMAN	40|29	69	34.5	2	0|4|0|3|5|4|0|0|0|0|0|0|0|0|0|0|0|0|0|0|0|0|0|0|0|0|0|0|0|0|0|0|0|0|0|0|0|0|0|0|0|0|0|0|0|0|0|0|0|0|0|0|0|0|0|0|0|0|0|0|0|0|0|0|0|0|0|0|0|0|0|0|0|0|0|0|0|0|0|0|0|0|0|0|0|0|0|0|0|0|0|0|0|0|0|0|0|0|0|0|0|0|0|0|0|0|0|0|0|0|0|0|0|2|0|0|0|0|0|0|0|0|0|0|0|0|0|0|0|0|0|0|0|0|0|1|0|0|0|3|0|0|2|0|0|0|0|0|4|0|0|0|0|0|0|0|0|0|0|0|0|0|0|0|0|0|0|0|0|0|0|0|0|0|0|0|0|0|0|0|0|0|0|0|0|0|0|0|0|0|0|0|0|0|0|0|0|0|0|0…	1	1	1	1	1	19.74	7.67	0
5mMgluc_FANCA	COIL_HUMAN	COIL_HUMAN	33|36	69	34.5	2	0|0|0|0|0|0|0|0|0|0|0|0|0|0|0|0|0|0|0|0|0|0|0|0|0|0|0|0|0|0|0|0|0|0|0|0|0|0|0|0|0|0|0|0|0|0|0|0|0|0|0|0|0|0|0|0|0|0|0|0|0|0|0|0|0|0|0|0|0|0|0|0|0|0|0|0|0|0|0|0|0|0|0|0|0|0|0|0|0|0|0|0|0|0|0|0|0|0|0|0|0|0|0|0|0|0|0|0|0|0|0|0|0|0|0|0|0|0|0|0|0|0|0|0|0|0|0|0|0|1|3|0|2|0|0|5|0|0|0|9|0|0|1|0|0|0|0|0|5|0|0|0|0|0|0|0|0|0|0|0|0|0|0|0|0|0|0|0|0|0|0|0|0|0|0|0|0|0|0|0|0|0|0|0|0|0|1|0|0|0|0|0|0|0|0|2|0|1|1|0…	1	1	1	1	1	19.68	4.93	0
5mMgluc_FANCA	A1CF_HUMAN	A1CF_HUMAN	34|35	69	34.5	2	0|0|0|0|0|0|0|0|0|0|0|0|0|0|0|0|0|0|0|0|0|0|0|0|0|0|0|0|0|0|0|0|0|0|0|0|0|0|0|0|0|0|0|0|0|0|0|0|0|0|0|0|0|0|0|0|0|0|0|0|0|0|0|0|0|0|0|0|0|0|0|0|0|0|0|0|0|0|0|0|0|0|0|0|0|0|0|0|0|0|0|0|0|0|0|0|0|0|0|0|0|0|0|0|0|0|0|0|0|0|0|0|0|0|0|0|0|0|0|0|0|0|0|0|0|0|0|0|0|0|0|0|0|0|0|0|0|0|0|0|0|0|0|0|0|0|0|0|0|0|0|0|0|0|0|0|0|0|0|0|0|0|0|0|0|0|0|0|0|0|0|0|0|0|0|0|0|0|0|0|0|0|0|0|0|0|0|0|0|0|0|0|0|0|0|0|0|0|0|0…	1	1	1	1	1	52.57	345	0
5mMgluc_FANCA	UBP34_HUMAN	UBP34_HUMAN	32|37	69	34.5	2	0|0|0|0|0|0|0|0|0|0|0|0|0|0|0|0|0|0|0|0|0|0|0|0|0|0|0|0|0|0|0|0|0|0|0|0|0|0|0|0|0|0|0|0|0|0|0|0|0|0|0|0|0|0|0|0|0|0|0|0|0|0|0|0|0|0|0|0|0|0|0|0|0|0|0|0|0|0|0|0|0|0|0|0|0|0|0|0|0|0|0|0|0|0|0|0|0|0|0|0|0|0|0|0|0|0|0|0|0|0|0|0|0|0|0|0|0|0|0|0|0|0|0|0|0|0|0|0|0|0|0|0|0|0|0|0|0|0|0|0|0|0|0|0|0|0|0|0|0|0|0|0|0|0|0|0|0|0|0|0|0|0|0|0|0|0|0|0|0|0|0|0|0|0|0|0|0|0|0|0|0|0|0|0|0|0|0|0|0|0|0|0|0|0|0|0|0|0|0|0…	1	1	1	1	1	49.68	345	0
5mMgluc_FANCA	DDX20_HUMAN	DDX20_HUMAN	35|34	69	34.5	2	0|0|0|0|0|0|0|0|0|1|0|0|0|0|0|0|0|0|0|0|0|0|0|0|0|0|0|0|0|0|0|0|0|0|0|0|0|0|0|0|0|0|0|0|0|0|0|0|0|0|0|0|0|0|0|0|0|0|0|0|0|0|0|0|0|0|0|0|0|0|0|0|0|0|0|0|0|0|0|0|0|0|0|0|0|0|0|0|0|0|0|0|0|0|0|0|0|0|0|0|0|0|0|0|0|0|0|0|0|0|0|0|0|0|0|0|0|0|0|0|0|0|0|0|0|0|0|0|0|0|0|1|0|0|1|0|0|0|0|15|0|0|1|0|0|0|0|0|2|0|0|0|0|0|0|0|0|0|0|0|0|0|0|0|0|0|0|0|0|1|4|0|0|0|0|0|0|0|0|0|0|0|0|0|0|0|0|0|0|0|0|0|0|0|0|0|0|0|0|…	0.85	0.87	0.85	0.87	0.85	1.54	3.63	0.01
5mMgluc_FANCA	RL32_HUMAN	RL32_HUMAN	34|35	69	34.5	2	0|0|0|0|5|5|0|0|0|0|0|0|0|0|0|0|0|0|0|0|0|0|0|0|0|0|0|0|0|0|0|0|0|0|0|0|0|0|0|0|0|0|0|0|0|1|0|0|0|0|0|0|0|0|0|0|0|0|0|0|1|0|0|0|1|0|0|0|0|0|0|0|0|0|0|2|2|2|0|3|1|0|0|1|0|1|1|1|0|1|3|4|0|0|0|0|0|0|0|0|0|0|0|0|0|0|0|0|0|0|0|0|0|3|0|0|2|0|9|0|0|0|0|0|0|0|0|0|0|0|5|1|0|0|1|0|0|0|0|1|0|0|1|0|0|0|0|0|0|8|8|0|0|0|0|0|0|0|0|0|0|0|0|0|0|0|0|0|0|0|0|0|0|2|0|0|0|1|0|0|0|1|0|0|0|0|0|0|0|0|0|0|0|0|0|0|0|0|0|0…	0.16	0.24	0.16	0.24	0.16	-2.39	2.46	0.23
5mMgluc_FANCA	TCP4_HUMAN	TCP4_HUMAN	40|29	69	34.5	2	0|0|0|8|6|0|9|7|4|9|6|0|0|0|0|0|0|0|0|0|0|0|0|0|2|0|0|0|0|0|0|0|0|0|0|0|0|0|0|0|0|0|1|0|0|2|0|0|0|0|0|2|0|0|0|1|0|0|1|0|0|0|0|0|1|1|1|0|1|1|1|0|0|0|0|1|1|1|2|1|1|1|1|0|0|1|0|0|0|1|0|0|0|0|0|0|0|0|0|0|0|0|0|0|0|0|0|0|0|0|0|0|0|0|0|0|0|0|0|0|0|0|0|0|0|0|0|1|0|0|2|1|1|0|0|1|3|18|0|1|0|0|2|0|1|0|0|0|0|6|5|0|0|0|0|0|2|0|0|0|0|0|4|0|3|1|2|0|0|0|1|3|0|0|0|0|0|0|0|0|0|0|0|0|22|16|14|12|6|0|7|1|13|5|17|21…	0	0	0	0	0	-34.02	1.6	0.42
5mMgluc_FANCA	RL19_HUMAN	RL19_HUMAN	36|33	69	34.5	2	0|0|0|7|3|2|1|2|1|1|1|0|0|0|1|0|0|0|1|0|0|0|0|0|0|0|0|0|0|0|0|0|0|0|0|0|0|0|0|0|0|0|0|0|0|2|0|0|0|1|1|1|0|1|0|0|1|1|0|1|1|1|1|1|1|0|0|0|1|1|1|1|1|0|0|2|2|2|1|2|2|1|0|1|1|1|1|1|1|1|2|2|1|0|0|0|0|0|0|0|0|0|0|0|0|0|0|0|0|0|0|0|0|6|1|2|5|0|0|0|1|0|0|3|1|2|0|4|5|0|3|1|1|1|5|2|0|6|1|4|0|2|7|2|3|0|0|0|5|22|12|8|6|0|0|2|2|0|0|0|0|0|0|2|5|2|2|0|1|0|1|2|2|2|3|2|0|1|0|6|0|2|0|0|1|2|1|1|1|0|0|5|1|3|1|3|4|2|5…	0	0	0	0	0	-35.35	1.47	0.45
5mMgluc_FANCA	RSSA_HUMAN	RSSA_HUMAN	36|33	69	34.5	2	6|3|2|5|30|21|0|0|0|0|0|0|0|0|0|0|0|0|0|0|0|0|0|0|0|0|0|0|0|0|0|0|0|0|0|0|0|0|0|0|0|0|0|0|0|3|0|0|0|1|2|0|0|0|0|0|0|0|0|0|0|0|0|0|0|0|0|0|0|2|0|0|0|0|0|0|0|2|0|1|3|0|0|0|0|0|0|0|0|0|6|6|0|0|0|0|0|0|0|0|0|0|0|0|0|0|0|0|0|0|0|0|0|2|0|0|4|0|2|0|0|0|0|0|0|0|2|4|13|1|7|9|5|0|9|5|0|11|0|21|4|10|15|10|9|3|0|4|20|14|4|6|2|0|5|0|0|0|0|0|0|0|0|0|6|5|5|0|0|1|12|2|0|4|0|0|0|1|0|1|1|0|5|0|4|1|3|3|1|0|3|0|1|4|…	0	0	0	0	0	-102.12	0.81	0.52
5mMgluc_FANCA	NUP50_HUMAN	NUP50_HUMAN	28|40	68	34	2	0|0|0|0|0|0|0|0|0|0|0|0|0|0|0|0|0|0|0|0|0|0|0|0|0|0|0|0|0|0|0|0|0|0|0|0|0|0|0|0|0|0|0|0|0|0|0|0|0|0|0|0|0|0|0|0|0|0|0|0|0|0|0|0|0|0|0|0|0|0|0|0|0|0|0|0|0|0|0|0|0|0|0|0|0|0|0|0|0|0|0|0|0|0|0|0|0|0|0|0|0|0|0|0|0|0|0|0|0|0|0|0|0|0|0|0|0|0|0|0|0|0|0|0|0|0|0|0|0|0|0|0|0|0|0|0|0|0|0|0|0|0|0|0|0|0|0|0|0|0|0|0|0|0|0|0|0|0|0|0|0|0|0|0|0|0|0|0|0|0|0|0|0|0|0|0|0|0|0|0|0|0|0|0|0|0|0|0|0|0|0|0|0|0|0|0|0|0|0|0…	1	1	1	1	1	43.87	340	0
5mMgluc_FANCA	GOGA3_HUMAN	GOGA3_HUMAN	34|34	68	34	2	0|0|0|0|0|0|0|0|0|0|0|0|0|0|0|0|0|0|0|0|0|0|0|0|0|0|2|0|0|0|0|0|0|0|0|0|0|0|0|0|0|0|0|0|0|0|0|0|0|0|0|0|0|0|0|0|0|0|0|0|0|0|0|0|0|0|0|0|0|0|0|0|0|0|0|0|0|0|0|0|0|0|0|0|0|0|0|0|0|0|0|0|0|0|0|0|0|0|0|0|0|0|0|0|0|0|0|0|0|0|0|0|0|0|0|0|0|0|0|0|0|0|0|0|0|0|0|0|0|0|0|0|0|0|0|0|0|0|0|0|0|0|0|0|0|0|0|0|0|0|0|0|0|0|0|0|1|0|0|0|0|0|0|0|0|0|0|0|0|0|0|0|0|0|0|0|0|0|0|0|0|0|0|0|0|0|0|0|0|0|0|0|0|0|0|0|0|0|0|0…	1	1	1	1	1	39.39	22.67	0
5mMgluc_FANCA	NCKP1_HUMAN	NCKP1_HUMAN	36|32	68	34	2	0|0|0|0|0|0|0|0|0|0|0|0|0|0|0|0|0|0|0|0|0|0|0|0|0|0|0|0|0|0|0|0|0|0|0|0|0|0|0|0|0|0|0|0|0|0|0|0|0|0|0|0|0|0|0|0|0|0|0|0|0|0|0|0|0|0|0|0|0|0|0|0|0|0|0|0|0|0|0|0|0|0|0|0|0|0|0|0|0|0|1|0|0|0|0|0|0|0|0|0|0|0|0|0|0|0|0|0|0|0|0|0|0|0|0|0|0|0|0|0|0|0|0|0|0|0|0|0|0|0|0|0|2|0|1|1|0|0|0|8|0|0|0|0|2|0|0|0|1|7|7|0|0|0|0|0|0|0|0|0|0|0|0|0|0|0|0|0|0|0|0|0|0|0|0|0|0|0|0|0|0|0|0|0|0|0|0|1|0|0|0|0|0|0|0|0|0|0|0|0…	1	1	1	1	1	15.07	4.53	0
5mMgluc_FANCA	SPTC1_HUMAN	SPTC1_HUMAN	34|34	68	34	2	0|0|0|0|0|0|0|0|0|0|0|0|0|0|0|0|0|0|0|0|0|0|0|0|0|0|0|0|0|0|0|0|0|0|0|0|0|0|0|0|0|0|0|0|0|0|0|0|0|0|0|0|0|0|0|0|0|0|0|0|0|0|0|0|0|0|0|0|0|0|0|0|0|0|0|0|0|0|0|0|0|0|0|0|0|0|0|0|0|0|0|0|0|0|0|0|0|0|0|0|0|0|0|0|0|0|0|0|0|0|0|0|0|0|0|0|0|0|0|0|0|0|0|0|0|0|0|0|0|0|0|0|0|0|0|0|0|0|0|1|0|0|0|0|0|0|0|0|1|0|0|0|0|0|0|0|0|0|0|0|0|0|0|0|0|0|0|0|0|0|0|0|0|0|0|0|0|0|0|0|0|0|0|0|0|0|0|0|0|0|0|0|0|0|0|0|0|0|0|0…	1	1	1	1	1	42.8	34	0
5mMgluc_FANCA	ARPC2_HUMAN	ARPC2_HUMAN	42|26	68	34	2	0|0|0|0|0|0|0|0|0|0|0|0|0|0|0|0|0|0|0|0|0|0|0|0|0|0|0|0|0|0|0|0|0|0|0|0|0|0|0|0|0|0|0|0|0|0|0|0|0|0|0|0|0|0|0|0|0|0|0|0|0|0|0|0|0|0|0|0|0|0|0|0|0|0|0|0|0|0|0|0|0|0|0|0|0|0|0|0|0|0|0|0|0|0|0|0|0|0|0|0|0|0|0|0|0|0|0|0|0|0|0|0|0|0|0|0|0|0|0|0|0|0|0|0|0|0|0|0|0|0|0|0|0|0|0|0|0|0|0|0|0|0|0|0|0|0|0|0|0|0|0|0|0|0|0|0|0|0|0|0|0|0|0|0|0|0|0|0|0|0|0|0|0|0|0|0|0|0|0|0|0|0|0|0|0|0|0|0|0|0|0|0|0|0|0|0|0|0|0|0…	1	1	1	1	1	40.96	340	0
5mMgluc_FANCA	RFC1_HUMAN	RFC1_HUMAN	31|37	68	34	2	0|0|0|0|0|0|1|0|0|0|0|0|0|0|0|0|0|0|0|0|0|0|0|0|0|0|0|0|0|0|0|0|0|0|0|0|0|0|0|0|0|0|0|0|0|0|0|0|0|0|0|0|0|0|0|0|0|0|0|0|0|0|0|0|0|0|0|0|0|0|0|0|0|0|0|0|0|0|0|0|0|0|0|0|0|0|0|0|0|0|0|0|0|0|0|0|0|0|0|0|0|0|0|0|0|0|0|0|0|0|0|0|0|0|0|0|0|0|0|0|0|0|0|0|0|0|0|0|0|0|0|1|0|0|0|4|0|0|0|7|0|0|0|0|0|0|0|0|0|0|0|0|0|0|0|0|0|0|0|0|0|0|0|0|0|0|0|0|0|0|1|0|0|0|0|0|0|0|0|0|0|0|0|0|0|0|0|0|0|0|0|0|0|0|0|0|0|0|0|0…	1	1	1	1	1	19.09	6.18	0
5mMgluc_FANCA	PABP3_HUMAN	PABP3_HUMAN	68|0	68	34	2	0|0|0|0|0|0|0|0|0|1|3|0|0|0|0|0|0|0|0|0|0|0|0|0|0|0|0|0|0|0|0|0|0|0|0|0|0|0|0|0|0|0|1|0|0|1|0|0|0|0|0|0|0|0|0|0|0|0|0|0|0|0|0|0|0|0|0|0|0|0|0|0|0|0|0|2|2|2|0|1|2|0|0|0|0|0|0|0|0|0|0|1|1|0|0|0|0|0|0|0|0|0|0|0|0|0|0|0|0|0|0|0|0|6|3|0|5|0|7|0|0|0|0|0|0|3|2|2|4|0|0|1|2|2|6|0|0|2|0|18|0|1|6|1|1|0|0|0|12|5|5|0|0|0|0|0|0|0|0|0|0|0|0|2|3|4|5|0|0|0|8|1|22|1|1|11|0|2|0|16|0|0|0|0|1|1|0|0|0|0|1|0|0|0|0|1|2|…	0.46	0.92	0.46	0.92	0.46	-114.55	1.31	0.18
5mMgluc_FANCA	PDS5A_HUMAN	PDS5A_HUMAN	32|36	68	34	2	0|0|0|0|0|0|0|0|0|0|0|0|0|0|0|0|0|0|0|0|0|0|0|0|0|0|0|0|0|0|0|0|0|0|0|0|0|0|0|0|0|0|0|0|0|0|0|0|0|0|0|0|0|0|0|0|0|0|0|0|0|0|0|0|0|0|0|0|0|0|0|0|0|0|0|0|0|0|0|0|0|0|0|0|0|0|0|0|0|0|0|0|0|0|0|0|0|0|0|0|0|0|0|0|0|0|0|0|0|0|0|0|0|0|0|0|0|0|0|0|0|0|0|0|0|0|0|0|0|0|1|0|3|0|4|0|0|0|0|21|0|0|1|0|0|0|0|0|1|0|0|0|0|0|0|0|0|0|0|0|0|0|0|0|0|0|0|0|0|0|0|0|0|0|0|0|0|0|0|0|0|0|0|0|0|0|0|0|0|0|0|0|0|0|0|0|1|0|0|…	0.03	0.05	0.03	0.05	0.03	-5.34	2.72	0.27
5mMgluc_FANCA	RL11_HUMAN	RL11_HUMAN	37|31	68	34	2	0|4|0|4|16|14|2|2|0|1|0|0|0|0|0|0|0|0|0|0|0|0|0|0|4|0|0|0|0|0|0|0|0|0|0|0|0|0|0|0|0|0|0|0|0|2|1|0|0|1|1|0|0|1|0|0|1|1|0|1|1|1|3|0|0|0|0|0|0|0|1|0|0|0|0|2|3|2|1|2|1|0|0|2|2|1|2|2|2|2|2|3|0|0|0|0|0|0|0|0|0|0|0|0|0|0|0|0|0|0|0|0|0|0|0|1|2|0|6|0|0|0|1|2|0|0|0|3|0|2|7|4|3|1|6|3|0|9|0|8|1|6|7|6|5|1|2|1|20|8|5|0|0|0|0|0|3|0|0|0|0|0|0|0|0|2|3|0|0|2|4|2|2|2|2|0|1|3|0|2|0|2|1|0|2|2|2|1|2|0|0|4|1|1|4|1|3|1|…	0	0	0	0	0	-19.24	1.89	0.37
5mMgluc_FANCA	RL21_HUMAN	RL21_HUMAN	34|34	68	34	2	0|0|0|0|0|6|0|0|0|0|1|0|0|0|1|0|0|0|0|0|0|0|0|0|0|0|0|0|0|0|0|0|0|0|0|0|0|0|0|0|0|0|0|0|0|0|0|0|0|0|0|0|0|0|0|0|0|0|0|3|2|0|1|0|1|0|0|0|0|0|0|0|0|0|0|3|2|3|0|1|1|0|0|0|1|1|2|3|1|2|2|5|0|0|0|0|0|0|0|0|0|0|0|0|0|0|0|0|0|0|0|0|0|5|0|0|1|0|4|0|0|0|0|0|0|1|0|2|3|0|1|1|1|0|2|3|0|0|0|10|0|1|3|1|1|0|0|1|10|7|8|0|0|0|0|0|0|0|0|0|0|0|0|0|2|5|2|0|0|0|2|3|3|0|0|0|4|4|4|3|0|3|0|0|0|0|0|0|0|0|0|4|0|0|0|0|1|0|0…	0	0	0	0	0	-14.41	2	0.39
5mMgluc_FANCA	IMA4_HUMAN	IMA4_HUMAN	41|27	68	34	2	0|0|0|0|8|0|0|0|0|0|0|0|0|0|0|0|0|0|0|0|0|0|0|0|0|0|0|0|0|0|0|0|0|0|5|3|1|5|2|2|0|5|0|15|10|0|0|0|0|0|0|0|0|0|0|0|0|0|0|0|0|0|0|0|0|0|0|0|0|0|0|0|0|0|0|0|0|0|0|0|0|0|0|0|0|0|0|0|0|0|25|23|0|0|0|0|0|0|0|0|0|0|0|0|0|0|0|0|0|0|0|0|0|1|0|0|0|0|0|0|0|0|0|0|0|0|0|0|1|0|1|0|0|0|0|0|0|0|0|2|0|0|0|0|0|0|0|0|0|0|0|0|0|0|0|0|0|0|0|0|0|0|0|0|0|0|0|0|0|1|0|0|0|0|0|0|0|0|0|0|0|0|0|0|0|0|0|0|0|0|0|0|0|0|0|0|1|0…	0	0	0	0	0	-45.57	1.42	0.44
5mMgluc_FANCA	PSMD2_HUMAN	PSMD2_HUMAN	36|32	68	34	2	1|10|0|6|22|9|4|0|0|0|0|0|0|0|0|0|0|0|0|0|0|0|0|0|0|0|0|0|0|0|0|0|0|0|0|0|0|0|0|0|0|0|0|0|0|0|0|0|0|0|0|0|0|0|0|0|0|0|0|0|0|0|0|0|0|0|0|0|0|0|0|0|0|0|0|0|0|0|0|0|1|0|0|0|0|0|0|0|0|0|0|0|0|0|0|0|0|0|0|0|0|0|0|0|0|0|0|0|0|0|0|0|0|9|0|0|3|0|0|0|0|0|0|0|0|0|1|0|0|0|0|3|3|0|7|0|0|8|0|36|0|1|13|1|5|2|0|1|16|0|2|0|0|0|0|0|0|0|0|2|2|0|0|2|2|3|3|0|0|3|7|0|0|0|0|0|0|0|0|0|0|0|0|0|4|2|4|5|4|0|7|0|0|7|1|13|2…	0	0	0	0	0	-55.48	1.17	0.49
5mMgluc_FANCA	SUCB1_HUMAN	SUCB1_HUMAN	38|29	67	33.5	2	4|7|6|8|4|3|0|0|0|0|0|0|0|0|0|0|0|0|0|0|0|0|0|0|0|0|0|0|0|0|0|0|0|0|0|0|0|0|0|0|0|0|0|0|0|0|0|0|0|0|0|0|0|0|0|0|0|0|0|0|0|0|0|0|0|0|0|0|0|0|0|0|0|0|0|0|0|0|0|0|0|0|0|0|0|0|0|0|0|0|0|0|0|0|0|0|0|0|0|0|0|0|0|0|0|0|0|0|0|0|0|0|0|0|0|0|0|0|0|0|0|0|0|0|0|0|0|0|0|0|0|0|0|0|0|0|0|0|0|1|0|0|0|0|0|0|0|0|0|0|0|0|0|0|0|0|0|0|0|0|0|0|0|0|0|0|0|0|0|0|0|0|0|0|0|0|0|0|0|0|0|0|0|0|0|0|0|0|0|0|0|0|0|0|0|0|0|0|0|0…	1	1	1	1	1	11.77	4.47	0
5mMgluc_FANCA	ARC1A_HUMAN	ARC1A_HUMAN	39|28	67	33.5	2	0|0|0|0|0|0|0|0|0|0|0|0|0|0|0|0|0|0|0|0|0|0|0|0|0|0|0|0|0|0|0|0|0|0|0|0|0|0|0|0|0|0|0|0|0|0|0|0|0|0|0|0|0|0|0|0|0|0|0|0|0|0|0|0|0|0|0|0|0|0|0|0|0|0|0|0|0|0|0|0|0|0|0|0|0|0|0|0|0|0|0|0|0|0|0|0|0|0|0|0|0|0|0|0|0|0|0|0|0|0|0|0|0|0|0|0|0|0|0|0|0|0|0|0|0|0|0|0|0|0|0|0|0|0|0|0|0|0|0|0|0|0|0|0|0|0|0|0|0|0|0|0|0|0|0|0|0|0|0|0|0|0|0|0|0|0|0|0|0|0|0|0|0|0|0|0|0|0|0|0|0|0|0|0|0|0|0|0|0|0|0|0|0|0|0|0|0|0|0|0…	1	1	1	1	1	43.87	335	0
5mMgluc_FANCA	ZRAB2_HUMAN	ZRAB2_HUMAN	35|32	67	33.5	2	0|0|0|0|0|0|0|2|0|2|0|0|0|0|0|0|0|0|0|0|0|0|0|0|0|0|0|0|0|0|0|0|0|0|0|0|0|0|0|0|0|0|0|0|0|0|0|0|0|0|0|0|0|0|0|0|0|0|0|0|0|0|0|0|0|0|0|0|0|0|0|0|0|0|0|0|0|0|0|0|0|0|0|0|0|0|0|0|0|0|0|0|1|0|0|0|0|0|0|0|0|0|0|0|0|0|0|0|0|0|0|0|0|1|0|0|0|0|0|0|0|0|0|0|0|0|0|0|0|0|0|0|0|0|0|0|1|0|0|0|0|0|0|0|0|0|0|0|0|0|0|0|0|0|0|0|0|0|0|0|0|0|3|1|0|4|6|0|0|0|1|5|0|0|0|0|0|0|0|0|0|0|0|0|4|4|7|7|1|0|2|0|0|0|0|3|6|0|1|0…	1	1	1	1	1	13.73	4.19	0
5mMgluc_FANCA	HCDH_HUMAN	HCDH_HUMAN	43|24	67	33.5	2	24|15|10|9|0|0|0|0|0|0|0|0|0|0|0|0|0|0|0|0|0|0|0|0|0|0|0|0|0|0|0|0|0|0|0|0|0|0|0|0|0|0|0|0|0|0|0|0|0|0|0|0|0|0|0|0|0|0|0|0|0|0|0|0|0|0|0|0|0|0|0|0|0|0|0|0|0|0|0|0|0|0|0|0|0|0|0|0|0|0|0|0|0|0|0|0|0|0|0|0|0|0|0|0|0|0|0|0|0|0|0|0|0|0|0|0|0|0|0|0|0|0|0|0|0|0|0|0|0|0|0|0|0|0|0|0|0|0|0|0|0|0|0|0|0|0|0|0|0|0|0|0|0|0|0|0|0|0|0|0|0|0|0|0|0|0|0|0|0|0|0|0|0|0|0|0|0|0|0|0|0|0|0|0|0|0|0|0|0|0|0|0|0|0|0|0|0|0|…	0	0	0	0	0	-33.97	1.72	0.37
5mMgluc_FANCA	RFC4_HUMAN	RFC4_HUMAN	38|28	66	33	2	0|0|0|0|3|11|0|0|0|0|0|0|0|0|0|0|0|0|0|0|0|0|0|0|0|0|0|0|0|0|0|0|0|0|0|0|0|0|0|0|0|0|0|0|0|0|0|0|0|0|0|0|0|0|0|0|0|0|0|0|0|0|0|0|0|0|0|0|0|0|0|0|0|0|0|0|0|0|0|0|0|0|0|0|0|0|0|0|0|0|0|0|0|0|0|0|0|0|0|0|0|0|0|0|0|0|0|0|0|0|0|0|0|0|0|0|0|0|0|0|0|0|0|0|0|0|0|0|0|0|1|1|0|0|0|0|0|1|0|2|0|0|0|0|0|0|0|0|2|0|1|0|0|0|0|0|0|0|0|0|0|0|0|0|0|0|0|0|0|0|1|0|0|1|0|0|0|0|0|0|0|0|0|0|0|0|0|0|0|0|0|0|0|0|0|2|0|0|1|…	0.98	1	0.98	1	0.98	3.08	4.71	0
5mMgluc_FANCA	KS6A3_HUMAN	KS6A3_HUMAN	31|35	66	33	2	0|3|0|5|0|0|0|0|0|0|0|0|0|0|0|0|0|0|0|0|0|0|0|0|0|0|0|0|0|0|0|0|0|0|0|0|0|0|0|0|0|0|0|0|0|0|0|0|0|0|0|0|0|0|0|0|0|0|0|0|0|0|0|0|0|0|0|0|0|0|0|0|0|0|0|0|0|0|0|0|0|0|0|0|0|0|0|0|0|0|0|0|0|0|0|0|0|0|0|0|0|0|0|0|0|0|0|0|0|0|0|0|0|0|0|0|0|0|0|0|0|0|0|0|0|0|0|0|0|0|0|0|0|0|0|0|0|0|0|0|0|0|0|0|0|0|0|0|0|0|0|0|0|0|0|0|0|0|0|0|0|0|0|0|0|0|0|0|0|0|0|0|0|0|0|0|0|0|0|0|0|0|0|0|0|0|0|0|0|0|0|0|0|0|0|0|0|0|0|0…	1	1	1	1	1	23.71	8.25	0
5mMgluc_FANCA	PRUN2_HUMAN	PRUN2_HUMAN	27|39	66	33	2	0|0|0|0|0|0|0|0|0|0|0|0|0|0|0|0|0|0|0|0|0|0|0|0|0|0|0|0|0|0|0|0|0|0|0|0|0|0|0|0|0|0|0|0|0|0|0|0|0|0|0|0|0|0|0|0|0|0|0|0|0|0|0|0|0|0|0|0|0|0|0|0|0|0|0|0|0|0|0|0|0|0|0|0|0|0|0|0|0|0|0|0|0|0|0|0|0|0|0|0|0|0|0|0|0|0|0|0|0|0|0|0|0|0|0|0|0|0|0|0|0|0|0|0|0|0|0|0|0|0|0|0|0|0|0|0|0|0|0|0|0|0|0|0|0|0|0|0|0|0|0|0|0|0|0|0|0|0|0|0|0|0|0|0|0|0|0|0|0|0|0|0|0|0|0|0|0|0|0|0|0|0|0|0|0|0|0|0|0|0|0|0|0|0|0|0|0|0|0|0…	1	1	1	1	1	42.42	330	0
5mMgluc_FANCA	FUBP3_HUMAN	FUBP3_HUMAN	30|36	66	33	2	0|0|0|4|0|0|0|0|0|0|0|0|0|0|0|0|0|0|0|0|0|0|0|0|0|0|1|0|0|0|0|0|0|0|0|0|0|0|0|0|0|0|0|0|0|0|0|0|0|0|0|0|0|0|0|0|0|0|0|0|0|0|0|0|0|0|0|0|0|0|0|0|0|0|0|0|0|0|0|0|0|0|0|0|0|0|0|0|0|0|0|0|0|0|0|0|0|0|0|0|0|0|0|0|0|0|0|0|0|0|0|0|0|0|0|0|0|0|0|0|0|0|0|0|0|0|0|0|0|0|0|0|0|0|0|0|0|0|0|0|0|0|0|0|0|0|0|0|0|0|0|0|0|0|0|0|0|0|0|0|0|0|0|0|0|0|0|0|0|0|0|0|0|0|0|0|0|0|0|0|0|0|0|0|0|0|0|0|0|0|0|0|0|0|0|0|0|0|0|0…	1	1	1	1	1	15.76	13.2	0
5mMgluc_FANCA	ALDOC_HUMAN	ALDOC_HUMAN	35|31	66	33	2	0|0|10|0|0|0|0|0|0|0|0|0|0|0|0|0|0|0|0|0|0|0|0|0|0|0|0|0|0|0|0|0|0|0|0|0|0|0|0|0|0|0|0|0|0|0|0|0|0|0|0|0|0|0|0|0|0|0|0|0|0|0|0|0|0|0|0|0|0|0|0|0|0|0|0|0|0|0|0|0|0|0|0|0|0|0|0|0|0|0|0|0|0|0|0|0|0|0|0|0|0|0|0|0|0|0|0|0|0|0|0|0|0|0|0|0|0|0|0|0|0|0|0|0|0|0|0|0|0|0|0|0|0|0|0|0|0|0|0|0|0|0|0|0|0|0|0|0|0|0|0|0|0|0|0|0|0|0|0|0|0|0|0|0|0|0|0|0|0|0|0|0|0|0|0|0|0|0|0|0|0|0|0|0|0|0|0|0|0|0|0|0|0|0|0|0|0|0|0|…	0.98	0.99	0.98	0.99	0.98	3.79	6.6	0
5mMgluc_FANCA	DMXL2_HUMAN	DMXL2_HUMAN	31|35	66	33	2	0|0|0|0|0|0|0|0|0|0|0|0|0|0|0|0|0|0|0|0|0|0|0|0|0|0|0|0|0|0|0|0|0|0|0|0|0|0|0|0|0|0|0|0|0|0|0|0|0|0|0|0|0|0|0|0|0|0|0|0|0|0|0|0|0|0|0|0|0|0|0|0|0|0|0|0|0|0|0|0|0|0|0|0|0|0|0|0|0|0|0|0|0|0|0|0|0|0|0|0|0|0|0|0|0|0|0|0|0|0|0|0|0|0|0|0|0|0|0|0|0|0|0|0|0|0|0|0|0|0|0|0|0|0|0|0|0|0|0|0|0|0|0|0|0|0|0|0|0|0|0|0|0|0|0|0|0|0|0|0|0|0|0|0|0|0|0|0|0|0|0|0|0|0|0|0|0|0|0|0|0|0|0|0|0|0|0|0|0|0|0|0|0|0|0|0|0|0|0|0…	1	1	1	1	1	48.23	330	0
5mMgluc_FANCA	CDK12_HUMAN	CDK12_HUMAN	30|36	66	33	2	0|0|0|0|0|0|0|0|0|0|0|0|0|0|0|0|0|0|0|0|0|0|0|0|0|0|0|0|0|0|0|0|0|0|0|0|0|0|0|0|0|0|0|0|0|0|0|0|0|0|0|0|0|0|0|0|0|0|0|0|0|0|0|0|0|0|0|0|0|0|0|0|0|0|0|0|0|0|0|0|0|0|0|0|0|0|0|0|0|0|0|0|0|0|0|0|0|0|0|0|0|0|0|0|0|0|0|0|0|0|0|0|0|1|0|0|0|0|0|0|0|0|0|0|0|0|0|0|0|0|0|1|0|0|0|0|0|0|0|1|0|0|1|0|2|0|0|0|2|0|0|0|0|0|0|0|0|0|0|0|0|0|0|0|0|0|0|0|0|0|0|0|0|0|0|0|0|0|0|0|0|0|0|0|0|0|0|0|0|0|0|0|0|0|0|0|0|0|0|0…	1	1	1	1	1	30.99	16.5	0
5mMgluc_FANCA	NBEA_HUMAN	NBEA_HUMAN	29|37	66	33	2	0|0|0|0|0|0|0|0|0|0|0|0|0|0|0|0|0|0|0|0|0|0|0|0|0|0|0|0|0|0|0|0|0|0|0|0|0|0|0|0|0|0|0|0|0|0|0|0|0|0|0|0|0|0|0|0|0|0|0|0|0|0|0|0|0|0|0|0|0|0|0|0|0|0|0|0|0|0|0|0|0|0|0|0|0|0|0|0|0|0|0|0|0|0|0|0|0|0|0|0|0|0|0|0|0|0|0|0|0|0|0|0|0|0|0|0|0|0|0|0|0|0|0|0|0|0|0|0|0|0|0|0|0|0|0|0|0|0|0|0|0|0|0|0|0|0|0|0|0|0|0|0|0|0|0|0|0|0|0|0|0|0|0|0|0|0|0|0|0|0|0|0|0|0|0|0|0|0|0|0|0|0|0|0|0|0|0|0|0|0|0|0|0|0|0|0|0|0|0|0…	1	1	1	1	1	45.33	330	0
5mMgluc_FANCA	ZN638_HUMAN	ZN638_HUMAN	42|24	66	33	2	0|0|0|0|0|0|0|0|0|0|0|0|0|0|0|0|0|0|0|0|0|0|0|0|0|0|0|0|0|0|0|0|0|0|0|0|0|0|0|0|0|0|0|0|0|0|0|0|0|0|0|0|0|0|0|0|0|0|0|0|0|0|0|0|0|0|0|0|0|0|0|0|0|0|0|0|0|0|0|0|0|0|0|0|0|0|0|0|0|0|0|0|0|0|0|0|0|0|0|0|0|0|0|0|0|0|0|0|0|0|0|0|0|0|0|0|0|0|0|0|0|0|0|0|0|0|0|0|0|0|1|2|3|0|0|1|0|0|0|11|0|0|0|0|0|0|0|0|0|0|0|0|0|0|0|0|0|0|0|0|0|0|0|0|0|0|0|0|0|0|0|0|0|0|0|1|1|0|0|0|0|0|0|0|0|0|1|0|0|0|0|0|1|0|3|1|0|1|0|…	0.9	1	0.9	1	0.9	1.4	4.71	0.01
5mMgluc_FANCA	NCBP1_HUMAN	NCBP1_HUMAN	32|34	66	33	2	0|0|0|0|0|0|0|0|0|0|0|0|0|0|0|0|0|0|0|0|0|0|0|0|0|0|0|0|0|0|0|0|0|0|0|0|0|0|0|0|0|0|0|0|0|0|0|0|0|0|0|0|0|0|0|0|0|0|0|0|0|0|0|0|0|0|0|0|0|0|0|0|0|0|0|0|0|0|0|0|0|0|0|0|0|0|0|0|0|0|0|0|0|0|0|0|0|0|0|0|0|0|0|0|0|0|0|0|0|0|0|0|0|0|0|0|0|0|0|0|0|0|0|0|0|0|0|0|0|0|4|3|3|0|2|1|0|0|0|18|0|0|1|0|1|0|0|0|0|0|0|0|0|0|0|0|0|0|0|0|0|0|0|0|0|0|0|0|0|0|0|0|4|0|0|0|0|0|0|0|0|0|0|0|0|0|0|0|0|0|1|0|0|0|0|0|0|0|0|…	0.17	0.24	0.17	0.24	0.17	-2.18	3	0.22
5mMgluc_FANCA	VATA_HUMAN	VATA_HUMAN	37|29	66	33	2	4|8|0|6|0|0|0|0|0|0|0|0|0|0|0|0|0|0|0|0|0|0|0|0|0|0|0|0|0|0|0|0|0|0|0|0|0|0|0|0|0|0|0|0|0|0|0|0|0|0|0|0|0|0|0|0|0|0|0|0|0|0|0|0|0|0|0|0|0|0|0|0|0|0|0|0|0|0|0|0|0|0|0|0|0|0|0|0|0|0|0|0|0|0|0|0|0|0|0|0|0|0|0|0|0|0|0|0|0|0|0|0|0|0|0|0|0|0|0|0|0|0|0|0|0|0|0|2|0|0|0|1|0|0|1|0|0|1|0|19|0|0|5|0|1|0|0|0|9|0|0|0|0|0|0|0|0|0|0|0|0|0|0|0|0|0|0|0|0|0|0|0|0|1|0|0|0|0|0|0|0|0|0|0|0|0|0|0|0|0|1|0|0|1|0|3|1|0|2|…	0.01	0.01	0.01	0.01	0.01	-10.97	2.36	0.29
5mMgluc_FANCA	C2D1A_HUMAN	C2D1A_HUMAN	35|30	65	32.5	2	0|0|0|0|0|2|0|0|0|0|0|0|0|0|0|0|0|0|0|0|0|0|0|0|0|0|0|0|0|0|0|0|0|0|0|0|0|0|0|0|0|0|0|0|0|0|0|0|0|0|0|0|0|0|0|0|0|0|0|0|0|0|0|0|0|0|0|0|0|0|0|0|0|0|0|0|0|0|0|0|0|0|0|0|0|0|0|0|0|0|0|0|0|0|0|0|0|0|0|0|0|0|0|0|0|0|0|0|0|0|0|0|0|0|0|0|0|0|0|0|0|0|0|0|0|0|0|0|0|0|0|0|1|0|0|0|0|0|0|4|0|0|0|0|0|0|0|0|0|1|0|0|0|0|0|0|0|0|0|0|0|0|0|0|0|0|0|0|0|0|0|0|0|0|0|0|0|0|0|0|0|0|0|0|0|0|0|0|0|0|0|0|0|0|0|0|0|0|0|0…	1	1	1	1	1	26.3	10.83	0
5mMgluc_FANCA	BUB3_HUMAN	BUB3_HUMAN	35|30	65	32.5	2	0|5|2|3|9|10|0|0|0|0|0|0|0|0|0|0|0|0|0|0|0|0|0|0|0|0|0|0|0|0|0|0|0|0|0|0|0|0|0|0|0|0|0|0|0|0|0|0|0|0|0|0|0|0|0|0|0|0|0|0|0|0|0|0|0|0|0|0|0|0|0|0|0|0|0|0|0|0|0|1|0|0|0|0|0|0|0|0|0|0|0|0|0|0|0|0|0|0|0|0|0|0|0|0|0|0|0|0|0|0|0|0|0|0|0|0|0|0|0|0|0|0|0|0|0|0|0|1|2|0|2|2|1|0|3|0|0|6|0|10|2|3|3|3|4|0|0|0|9|3|0|0|0|0|0|0|0|0|0|0|0|0|0|0|0|0|0|0|0|0|0|0|0|0|0|0|0|0|0|0|0|0|0|0|1|0|2|1|1|0|1|0|1|0|1|2|3|1|0…	1	1	1	1	1	5.6	3.25	0
5mMgluc_FANCA	RBM26_HUMAN	RBM26_HUMAN	33|32	65	32.5	2	0|0|0|0|0|0|0|0|0|0|0|0|0|0|0|0|0|0|0|0|0|0|0|0|0|0|0|0|0|0|0|0|0|0|0|0|0|0|0|0|0|0|0|0|0|0|0|0|0|0|0|0|0|0|0|0|0|0|0|0|0|0|0|0|0|0|0|0|0|0|0|0|0|0|0|0|0|0|0|0|0|0|0|0|0|0|0|0|0|0|0|0|0|0|0|0|0|0|0|0|0|0|0|0|0|0|0|0|0|0|0|0|0|0|0|0|0|0|0|0|0|0|0|0|0|0|0|0|0|0|0|0|0|0|0|0|0|0|0|0|0|0|0|0|0|0|0|0|0|0|0|0|0|0|0|0|0|0|0|0|0|0|0|0|0|0|0|0|0|0|0|0|0|0|0|0|0|0|0|0|0|0|0|0|0|0|0|0|0|0|0|0|0|0|0|1|0|0|0|0…	1	1	1	1	1	39.97	32.5	0
5mMgluc_FANCA	SC24B_HUMAN	SC24B_HUMAN	29|36	65	32.5	2	0|0|0|0|0|0|0|0|0|0|0|0|0|0|0|0|0|0|0|0|0|0|0|0|0|0|0|0|0|0|0|0|0|0|0|0|0|0|0|0|0|0|0|0|0|0|0|0|0|0|0|0|0|0|0|0|0|0|0|0|0|0|0|0|0|0|0|0|0|0|0|0|0|0|0|0|0|0|0|0|0|0|0|0|0|0|0|0|0|0|0|0|0|0|0|0|0|0|0|0|0|0|0|0|0|0|0|0|0|0|0|0|0|0|0|0|0|0|0|0|0|0|0|0|0|0|0|0|0|0|0|0|0|0|0|0|0|0|0|0|0|0|0|0|0|0|0|0|0|0|0|0|0|0|0|0|0|0|0|0|0|0|0|0|0|0|0|0|0|0|0|0|0|0|0|0|0|0|0|0|0|0|0|0|0|0|0|0|0|0|0|0|0|0|0|0|0|0|0|0…	1	1	1	1	1	45.33	325	0
5mMgluc_FANCA	STRAP_HUMAN	STRAP_HUMAN	37|28	65	32.5	2	0|0|0|0|8|7|0|0|0|2|0|0|0|0|0|0|0|0|0|0|0|0|0|0|0|0|0|0|0|0|0|0|0|0|0|0|0|0|0|0|0|0|0|0|0|0|0|0|0|0|0|0|0|0|0|0|0|0|0|0|0|0|0|0|0|0|0|0|0|0|0|0|0|0|0|1|0|2|0|0|3|0|0|0|0|0|0|0|0|0|0|0|0|0|0|0|0|0|0|0|0|0|0|0|0|0|0|0|0|0|0|0|0|0|0|0|0|0|2|0|0|0|0|0|0|0|0|0|0|0|0|5|2|0|5|2|2|10|0|12|0|0|6|0|5|0|0|1|22|0|0|0|0|0|0|0|0|0|0|0|0|0|0|0|0|0|1|0|0|2|4|0|0|0|0|0|0|0|0|0|0|0|0|0|0|0|0|1|2|2|0|0|0|1|0|0|6|0|…	0	0	0	0	0	-20.75	1.91	0.37
5mMgluc_FANCA	RS10_HUMAN	RS10_HUMAN	31|34	65	32.5	2	0|0|0|0|0|0|20|9|0|0|0|0|0|0|0|0|0|0|0|0|0|0|0|0|2|0|0|0|0|0|0|0|0|0|0|0|0|0|0|0|0|0|0|0|0|2|0|0|0|0|0|0|0|0|0|0|0|0|0|0|0|0|0|0|0|0|0|0|0|0|0|0|0|0|0|1|1|0|0|1|1|0|0|1|0|0|0|1|0|0|3|3|0|0|0|0|0|0|0|0|0|0|0|0|0|0|0|0|0|0|0|0|0|6|0|0|4|0|0|0|0|0|0|0|0|0|1|1|4|1|4|3|0|0|1|1|0|3|0|3|0|3|2|3|3|1|0|1|8|9|8|0|0|0|0|0|0|0|0|0|0|0|3|0|1|3|1|0|0|2|4|0|2|1|0|2|4|1|8|3|0|0|0|1|9|4|4|0|0|0|0|0|7|3|8|11|6|12|…	0	0	0	0	0	-34.69	1.44	0.45
5mMgluc_FANCA	PHB2_HUMAN	PHB2_HUMAN	32|33	65	32.5	2	7|5|3|4|8|0|0|0|0|1|0|0|0|0|1|1|1|0|1|0|0|0|0|0|0|0|0|0|0|0|0|0|0|0|0|0|0|0|0|0|0|0|1|1|1|2|0|0|0|0|0|0|0|0|0|0|0|0|0|0|0|0|0|0|0|0|0|0|0|0|0|0|0|0|0|0|0|0|0|0|0|0|0|0|0|0|0|0|0|0|3|2|1|0|0|0|0|0|0|0|0|0|0|0|0|0|0|0|0|0|0|0|0|9|0|0|5|0|0|0|0|0|0|0|2|0|0|8|4|0|0|3|2|0|9|0|0|12|0|22|1|1|17|1|6|6|0|9|47|1|1|0|0|0|0|0|0|34|0|0|0|0|0|2|2|0|0|0|0|0|1|0|0|2|0|0|0|1|0|0|2|0|3|28|0|2|0|0|0|1|0|0|0|9|0|0|1…	0	0	0	0	0	-96.97	0.8	0.51
5mMgluc_FANCA	RT29_HUMAN	RT29_HUMAN	32|32	64	32	2	0|5|0|8|11|0|0|0|0|0|0|0|0|0|0|0|0|0|0|0|0|0|0|0|0|0|0|0|0|0|0|0|0|0|0|0|0|0|0|0|0|0|0|0|0|0|0|0|0|0|0|0|0|0|0|0|0|0|0|0|0|0|0|0|0|0|0|0|0|0|0|0|0|0|0|0|0|0|0|0|0|0|0|0|0|0|0|0|0|0|0|0|0|0|0|0|0|0|0|0|0|0|0|0|0|0|0|0|0|0|0|0|0|3|0|0|1|0|0|0|0|0|0|0|0|0|0|0|0|0|0|0|0|0|2|0|0|0|0|2|0|0|1|0|0|0|0|0|2|0|0|0|0|0|0|0|0|0|0|0|0|0|0|0|0|0|0|0|0|0|0|0|0|0|0|0|0|0|0|0|0|0|0|0|0|1|1|0|0|0|0|0|0|0|0|0|0|0|0|…	1	1	1	1	1	9.48	3.37	0
5mMgluc_FANCA	WDR11_HUMAN	WDR11_HUMAN	29|35	64	32	2	0|0|0|0|0|3|0|0|0|0|0|0|0|0|0|0|0|0|0|0|0|0|0|0|0|0|0|0|0|0|0|0|0|0|0|0|0|0|0|0|0|0|0|0|0|0|0|0|0|0|0|0|0|0|0|0|0|0|0|0|0|0|0|0|0|0|0|0|0|0|0|0|0|0|0|0|0|0|0|0|0|0|0|0|0|0|0|0|0|0|0|0|0|0|0|0|0|0|0|0|0|0|0|0|0|0|0|0|0|0|0|0|0|0|0|0|0|0|0|0|0|0|0|0|0|0|0|0|0|0|0|0|1|0|0|0|0|0|0|3|0|0|0|0|0|0|0|0|0|1|0|0|0|0|0|0|0|0|0|0|0|0|0|0|0|0|0|0|0|0|0|0|0|0|0|0|0|0|0|0|0|0|0|0|0|0|0|0|0|0|0|0|0|0|0|0|0|0|0|0…	1	1	1	1	1	25.03	10.67	0
5mMgluc_FANCA	U3IP2_HUMAN	U3IP2_HUMAN	34|30	64	32	2	0|0|0|0|0|0|0|0|0|0|0|0|0|0|0|0|0|0|0|0|0|0|0|0|0|0|0|0|0|0|0|0|0|0|0|0|0|0|0|0|0|0|0|0|0|0|0|0|0|0|0|0|0|0|0|0|0|0|0|0|0|0|0|0|0|0|0|0|0|0|0|0|0|0|0|0|0|0|0|0|0|0|0|0|0|0|0|0|0|0|0|0|0|0|0|0|0|0|0|0|0|0|0|0|0|0|0|0|0|0|0|0|0|0|0|0|0|0|0|0|0|0|0|0|0|0|0|0|0|1|9|1|0|0|1|2|0|0|0|4|0|0|3|0|0|0|0|0|0|0|0|0|0|0|0|0|0|0|0|0|0|0|0|0|0|0|0|0|0|0|0|0|0|0|0|0|0|0|0|0|0|0|0|0|0|0|0|0|0|0|0|0|0|0|0|0|0|0|0|0…	1	1	1	1	1	8.65	4.92	0
5mMgluc_FANCA	ECHM_HUMAN	ECHM_HUMAN	34|30	64	32	2	14|10|10|9|3|0|0|0|0|0|0|0|0|0|0|0|0|0|0|0|0|0|0|0|0|0|0|0|0|0|0|0|0|0|0|0|0|0|0|0|0|0|0|0|0|0|0|0|0|0|0|0|0|0|0|0|0|0|0|0|0|0|0|0|0|0|0|0|0|0|0|0|0|0|0|0|0|0|0|0|0|0|0|0|0|0|0|0|0|0|0|0|0|0|0|0|0|0|0|0|0|0|0|0|0|0|0|0|0|0|0|0|0|0|0|0|0|0|0|0|0|0|0|0|0|0|0|0|0|0|0|0|0|0|0|0|0|0|0|0|0|0|0|0|0|0|0|0|0|0|0|0|0|0|0|0|0|0|0|0|0|0|0|0|0|0|0|0|0|0|0|0|0|0|0|0|0|0|0|0|0|0|0|0|0|0|0|0|0|0|0|0|0|0|0|0|0|0|…	0.66	0.99	0.66	0.99	0.66	-0.67	2.67	0.02
5mMgluc_FANCA	UBP7_HUMAN	UBP7_HUMAN	31|33	64	32	2	0|0|0|0|4|0|0|0|0|0|0|0|0|0|0|0|0|0|0|0|0|0|0|0|0|0|0|0|0|0|0|0|0|0|0|0|0|0|0|0|0|0|0|0|0|0|0|0|0|0|0|0|0|0|0|0|0|0|0|0|0|0|0|0|0|0|0|0|0|0|0|0|0|0|0|0|0|0|0|0|0|0|0|0|0|0|0|0|0|0|0|0|0|0|0|0|0|0|0|0|0|0|0|0|0|0|0|0|0|0|0|0|0|0|0|0|0|0|0|0|0|0|0|0|0|0|0|1|0|0|0|3|5|0|4|3|0|0|0|17|0|0|1|0|1|0|0|0|0|0|0|0|0|0|0|0|0|0|0|0|0|0|0|0|0|0|0|0|0|0|0|0|0|1|0|0|0|0|0|0|0|0|0|0|0|0|0|1|1|0|1|0|0|0|0|0|0|0|1|…	0.13	0.19	0.13	0.19	0.13	-2.6	2.91	0.23
5mMgluc_FANCA	RS12_HUMAN	RS12_HUMAN	32|32	64	32	2	0|2|0|2|7|14|0|0|0|1|0|0|0|0|0|0|0|0|0|0|0|0|0|0|2|0|0|0|0|0|0|0|0|0|0|0|0|0|0|0|0|0|0|0|0|4|0|0|0|0|1|0|0|0|0|0|0|0|0|0|0|1|1|0|0|0|0|0|0|0|0|0|0|0|0|2|3|1|0|1|2|0|0|0|0|0|0|1|0|1|2|1|0|0|0|0|0|0|0|0|2|0|0|0|0|0|0|0|0|4|0|0|0|2|0|0|4|0|2|0|0|0|0|0|0|0|1|3|4|0|4|5|1|0|5|6|0|8|0|4|0|2|9|2|2|0|0|3|9|7|7|0|0|0|0|0|0|0|0|0|0|0|0|0|0|2|2|0|0|0|2|2|1|0|0|3|0|0|0|2|0|0|0|0|5|1|2|1|0|0|1|0|0|0|0|2|0|1|0|…	0	0	0	0	0	-7.87	2.13	0.33
5mMgluc_FANCA	PRS7_HUMAN	PRS7_HUMAN	32|32	64	32	2	0|3|0|2|17|8|0|0|0|0|0|0|0|0|0|0|0|0|0|0|0|0|0|0|0|0|0|0|0|0|0|0|0|0|0|0|0|0|0|0|0|0|0|0|0|0|0|0|0|0|0|0|0|0|0|0|0|0|0|0|0|0|0|0|0|0|0|0|0|0|0|0|0|0|0|0|0|0|0|0|0|0|0|0|0|0|0|0|0|0|0|0|0|0|0|0|0|0|0|0|0|0|0|0|0|0|0|0|0|0|0|0|0|1|0|0|5|0|2|0|0|0|0|0|0|0|0|0|1|0|0|1|1|0|5|0|0|6|0|9|0|1|2|1|3|1|0|0|13|0|0|0|0|0|0|0|0|0|0|0|0|0|0|3|3|2|3|0|0|0|10|1|0|0|0|0|0|0|0|0|0|0|0|0|1|2|2|1|0|0|5|0|1|3|1|7|1|0|…	0	0	0	0	0	-7.87	2.13	0.33
5mMgluc_FANCA	AQR_HUMAN	AQR_HUMAN	34|30	64	32	2	0|1|0|0|0|0|0|0|0|0|0|0|0|0|0|0|0|0|0|0|0|0|0|0|0|0|0|0|0|0|0|0|0|0|0|0|0|0|0|0|0|0|0|0|0|0|0|0|0|0|0|0|0|0|0|0|0|0|0|0|0|0|0|0|0|0|0|0|0|0|0|0|0|0|0|0|0|0|0|0|0|0|0|0|0|0|0|0|0|0|0|0|0|0|0|0|0|0|0|0|0|0|0|0|0|0|0|0|0|0|0|0|0|1|0|0|0|0|0|0|0|0|0|0|0|0|0|0|0|0|3|1|1|0|2|0|0|1|0|27|0|0|1|0|0|0|0|0|0|0|0|0|0|0|0|0|0|0|0|0|0|0|0|0|0|0|0|0|0|0|0|0|0|0|0|0|0|0|0|0|0|0|0|0|0|0|0|0|1|0|0|0|0|0|0|0|0|0|0|…	0	0	0	0	0	-12.86	2.13	0.35
5mMgluc_FANCA	1433F_HUMAN	1433F_HUMAN	34|30	64	32	2	0|4|0|0|26|8|0|3|0|0|0|0|0|0|0|0|0|0|0|0|0|0|0|0|0|0|0|0|0|0|0|0|0|0|0|0|0|0|0|0|0|0|0|0|0|3|0|0|0|0|0|0|0|0|0|0|0|0|0|0|0|0|0|0|0|0|0|0|0|0|0|0|0|0|0|1|1|1|0|0|0|0|0|0|0|0|0|0|0|0|1|2|0|0|0|0|0|0|0|0|0|0|0|0|0|0|0|0|0|0|4|0|0|1|0|0|0|0|0|0|0|0|0|0|0|0|0|0|0|0|1|1|6|0|6|0|0|1|0|7|0|2|2|2|2|0|0|0|9|0|0|4|0|0|0|0|0|0|0|0|0|0|0|0|0|0|0|0|0|0|1|0|0|1|0|0|0|0|0|0|0|0|0|0|0|0|1|1|3|0|2|0|0|2|0|3|5|0|3|…	0	0	0	0	0	-20.13	1.83	0.4
5mMgluc_FANCA	ANM1_HUMAN	ANM1_HUMAN	34|30	64	32	2	0|1|0|2|8|3|0|0|0|0|0|0|0|0|0|0|0|0|0|0|0|0|0|0|0|0|0|0|0|0|0|0|0|0|0|0|0|0|0|0|0|0|0|0|0|0|0|0|0|0|0|0|0|0|0|0|0|0|0|0|0|0|0|0|0|0|0|0|0|0|0|0|0|0|0|0|0|0|0|0|0|0|0|0|0|0|0|0|0|0|1|1|0|0|0|0|0|0|0|0|0|0|0|0|0|0|0|0|0|0|0|0|0|1|3|2|0|3|0|0|0|8|0|0|0|0|0|0|1|0|3|5|17|0|11|0|0|30|0|20|0|5|8|5|2|0|0|0|12|0|0|8|0|0|0|0|0|0|0|0|0|0|0|0|0|1|0|0|0|1|3|1|0|1|0|0|0|0|0|0|0|1|0|0|1|1|1|4|4|0|5|0|1|0|2|3|2|…	0	0	0	0	0	-44.66	1.28	0.47
5mMgluc_FANCA	PHB_HUMAN	PHB_HUMAN	32|32	64	32	2	5|3|3|8|9|0|0|0|0|1|0|0|0|0|0|0|0|0|0|0|0|0|0|0|0|0|0|0|0|0|0|0|0|0|0|0|0|0|0|0|0|0|1|1|0|5|0|0|0|0|0|0|0|0|0|0|0|0|0|0|0|0|0|0|0|0|0|0|0|0|0|0|0|0|0|0|0|0|0|0|0|0|0|0|0|0|0|0|0|0|1|0|4|3|0|0|0|0|0|0|0|0|0|0|0|0|0|0|0|0|0|0|0|4|0|0|4|0|0|0|0|0|0|0|0|0|1|4|10|0|1|6|1|0|9|0|0|6|0|14|0|3|11|3|2|3|0|6|34|0|0|0|0|0|0|0|0|20|0|0|0|0|0|0|0|0|0|0|0|0|0|0|0|2|0|0|2|1|0|0|1|0|0|0|0|1|0|0|0|0|0|0|0|7|0|0|0|…	0	0	0	0	0	-48.57	1.19	0.48
5mMgluc_FANCA	MYO1D_HUMAN	MYO1D_HUMAN	35|29	64	32	2	0|0|0|0|0|0|0|7|0|2|0|0|0|0|0|0|0|0|0|0|0|0|0|0|0|0|0|0|0|0|0|0|0|0|0|0|0|0|0|0|0|0|0|0|0|0|0|0|0|0|0|0|0|0|0|0|0|0|0|0|0|0|0|0|0|0|0|0|0|0|0|0|0|0|0|0|0|0|0|0|0|0|0|0|0|0|0|0|0|0|0|1|0|0|0|0|0|0|0|0|0|0|0|0|0|0|0|0|0|0|0|0|0|1|0|0|0|0|0|0|0|0|0|0|0|0|0|45|32|11|0|0|0|0|0|53|3|0|0|5|0|0|3|0|0|0|0|0|27|0|0|0|0|0|0|0|0|0|0|0|0|0|2|1|0|0|0|0|0|0|0|0|0|71|3|12|12|36|4|0|0|0|0|0|0|0|0|0|0|0|0|0|0|3|0|…	0	0	0	0	0	-186.31	0.52	0.53
5mMgluc_FANCA	ODPB_HUMAN	ODPB_HUMAN	31|32	63	31.5	2	5|9|5|6|9|0|0|0|0|0|0|0|0|0|0|0|0|0|0|0|0|0|0|0|0|0|0|0|0|0|0|0|0|0|0|0|0|0|0|0|0|0|0|0|0|1|0|0|0|0|0|0|0|0|0|0|0|0|0|0|0|0|0|0|0|0|0|0|0|0|0|0|0|0|0|0|0|0|0|0|0|0|0|0|0|0|0|0|0|0|1|0|0|0|0|0|0|0|0|0|0|0|0|0|0|0|0|0|0|0|0|0|0|2|0|0|0|0|0|0|0|0|0|0|0|0|0|0|1|0|0|0|0|0|3|0|0|2|0|7|0|0|3|0|0|0|0|0|9|0|0|0|0|0|0|0|0|0|0|0|0|0|0|0|0|0|1|0|0|0|1|0|0|1|0|0|0|0|0|0|0|0|0|0|0|0|0|0|0|0|0|0|0|0|0|0|0|0|0|0…	1	1	1	1	1	9.77	3.5	0
5mMgluc_FANCA	F105A_HUMAN	F105A_HUMAN	30|33	63	31.5	2	0|0|0|0|0|0|0|0|0|0|0|0|0|0|0|0|0|0|0|0|0|0|0|0|0|0|0|0|0|0|0|0|0|0|0|0|0|0|0|0|0|0|0|0|0|0|0|0|0|0|0|0|0|0|0|0|0|0|0|0|0|0|0|0|0|0|0|0|0|0|0|0|0|0|0|0|0|0|0|0|0|0|0|0|0|0|0|0|0|0|0|0|0|0|0|0|0|0|0|0|0|0|0|0|0|0|0|0|0|0|0|0|0|0|0|0|0|0|0|0|0|0|0|0|0|0|0|0|0|0|0|0|0|0|0|0|0|0|0|0|0|0|0|0|0|0|0|0|0|0|0|0|0|0|0|0|0|0|0|0|0|0|0|0|0|0|0|0|0|0|0|0|0|0|0|0|0|0|0|0|0|0|0|0|0|0|0|0|0|0|0|0|0|0|0|0|0|0|0|0…	1	1	1	1	1	46.78	315	0
5mMgluc_FANCA	PRS10_HUMAN	PRS10_HUMAN	31|32	63	31.5	2	0|0|0|0|7|3|0|0|0|0|0|0|0|0|0|0|0|0|0|0|0|0|0|0|0|0|0|0|0|0|0|0|0|0|0|0|0|0|0|0|0|0|0|0|0|0|0|0|0|0|0|0|0|0|0|0|0|0|0|0|0|0|0|0|0|0|0|0|0|0|0|0|0|0|0|0|0|0|0|0|0|0|0|0|0|0|0|0|0|0|0|0|0|0|0|0|0|0|0|0|0|0|0|0|0|0|0|0|0|0|0|0|0|1|0|0|0|0|0|0|0|0|0|0|0|0|0|1|0|0|0|0|1|0|3|0|0|4|0|9|0|0|2|0|2|0|0|0|6|1|0|0|0|0|4|0|0|0|0|0|0|0|0|1|3|1|1|0|0|0|4|0|0|2|0|0|0|0|0|0|0|0|0|0|1|0|4|1|1|0|4|0|0|0|0|1|1|1|0|2…	1	1	1	1	1	9.77	3.5	0
5mMgluc_FANCA	ATX2L_HUMAN	ATX2L_HUMAN	26|37	63	31.5	2	0|0|0|0|0|2|0|0|0|0|0|0|0|0|0|0|0|0|0|0|0|0|0|0|0|0|0|0|0|0|1|0|1|0|0|0|0|0|0|0|2|0|40|22|18|1|4|1|0|3|2|9|2|6|0|3|5|9|3|25|21|25|27|18|21|6|6|4|5|2|5|7|3|0|0|17|18|25|12|22|20|4|5|6|7|4|7|9|9|7|23|21|36|37|15|14|0|0|0|0|0|0|0|0|0|0|0|0|0|0|0|0|0|0|0|0|0|0|0|0|0|0|0|0|0|0|0|0|0|0|0|0|3|0|0|0|0|0|0|6|0|0|0|0|0|0|0|0|0|10|5|0|0|0|0|0|0|0|0|0|0|0|0|0|0|0|0|0|0|0|0|0|30|0|0|15|0|0|3|7|0|0|0|0|0|0|0|0…	0	0	0	0	0	-251.4	0.41	0.54
5mMgluc_FANCA	CLAP1_HUMAN	CLAP1_HUMAN	30|32	62	31	2	0|0|0|0|0|0|0|0|0|0|0|0|0|0|0|0|0|0|0|0|0|0|0|0|0|0|0|0|0|0|0|0|0|0|0|0|0|0|0|0|0|0|0|0|0|0|0|0|0|0|0|0|0|0|0|0|0|0|0|0|0|0|0|0|0|0|0|0|0|0|0|0|0|0|0|0|0|0|0|0|0|0|0|0|0|0|0|0|0|0|0|0|0|0|0|0|0|0|0|0|0|0|0|0|0|0|0|0|0|0|0|0|0|0|0|0|0|2|0|0|0|2|3|0|0|0|0|0|0|0|0|0|0|0|0|0|0|0|0|2|0|0|0|0|0|0|0|0|0|0|1|0|0|0|0|0|0|0|0|0|0|0|0|0|0|0|0|0|0|0|0|0|0|0|0|0|0|0|0|0|0|0|0|0|0|0|0|0|0|0|0|0|0|0|0|0|0|0|0|0…	1	1	1	1	1	28.52	12.4	0
5mMgluc_FANCA	ANKH1_HUMAN	ANKH1_HUMAN	26|36	62	31	2	0|0|0|0|0|0|0|0|0|0|0|0|0|0|0|0|0|0|0|0|0|0|0|0|0|0|0|0|0|0|0|0|0|0|0|0|0|0|0|0|0|0|0|0|0|0|0|0|0|0|0|0|0|0|0|0|0|0|0|0|0|0|0|0|0|0|0|0|0|0|0|0|0|0|0|0|0|0|0|0|0|0|0|0|0|0|0|0|0|0|0|0|0|0|0|0|0|0|0|0|0|0|0|0|0|0|0|0|0|0|0|0|0|0|0|0|0|0|0|0|0|0|0|0|0|0|0|0|0|0|0|0|2|0|0|0|0|0|0|11|0|0|2|0|0|0|0|5|4|0|2|0|0|0|0|0|0|0|0|0|0|0|0|0|0|0|0|0|0|0|0|0|0|0|0|0|0|0|0|0|0|0|0|0|0|0|0|0|0|0|0|0|0|0|0|0|0|0|0|…	0.96	1	0.96	1	0.96	2.46	3.88	0
5mMgluc_FANCA	K2C7_HUMAN	K2C7_HUMAN	62|0	62	31	2	0|0|0|0|0|0|0|0|0|0|0|0|0|0|0|0|0|0|0|0|0|0|0|0|0|2|1|0|0|1|0|0|0|0|0|0|0|0|0|0|0|0|0|0|0|0|0|0|0|0|0|0|0|0|0|0|0|0|0|0|0|0|0|0|0|0|0|0|0|0|0|0|0|0|0|0|0|0|0|0|0|0|0|0|0|0|0|0|0|0|0|0|0|0|0|0|0|0|0|0|0|0|0|0|0|0|0|0|0|0|0|0|0|0|0|0|0|0|0|0|0|0|0|0|0|0|0|0|0|0|0|0|0|0|0|0|0|0|0|0|0|0|0|0|0|0|0|0|0|0|0|0|0|0|0|0|0|0|0|0|0|0|0|0|0|0|0|0|0|0|0|0|0|0|0|0|0|0|0|0|0|0|0|0|0|0|0|0|0|0|0|0|0|0|0|0|0|0|0|0…	0.5	1	0.5	1	0.5	-5.81	20.67	0.04
5mMgluc_FANCA	RL35_HUMAN	RL35_HUMAN	35|27	62	31	2	0|2|0|0|0|9|2|2|1|3|0|0|0|0|1|0|0|0|0|6|7|1|3|3|0|0|0|0|0|0|0|0|0|0|0|0|0|0|0|0|0|0|0|0|0|0|0|0|0|0|0|0|0|0|0|0|0|0|0|0|0|0|0|0|0|1|0|0|0|0|1|0|0|0|0|0|0|1|0|0|0|0|0|1|0|1|1|2|0|1|1|2|0|0|0|0|0|0|0|0|0|0|1|17|10|3|0|3|0|0|0|0|0|4|0|0|1|0|2|0|0|0|0|0|0|0|0|3|5|0|2|1|0|0|2|0|0|1|0|6|0|1|1|1|1|0|0|0|6|6|9|0|2|0|0|0|2|0|0|0|0|0|0|0|0|0|0|0|0|0|0|1|1|1|2|2|0|1|2|1|0|1|3|0|2|0|1|0|1|0|1|0|1|0|0|1|1|1|0…	0.05	0.09	0.05	0.09	0.05	-10.6	2.3	0.25
5mMgluc_FANCA	DHE3_HUMAN	DHE3_HUMAN	25|37	62	31	2	18|8|9|7|0|52|0|0|0|0|0|0|0|0|0|0|0|0|0|0|0|0|0|0|0|0|0|0|0|0|0|0|0|0|0|0|0|0|0|0|0|0|0|0|0|0|0|0|0|0|0|0|0|0|0|0|0|0|0|0|0|0|0|0|0|0|0|0|0|0|0|0|0|0|0|1|1|1|0|1|2|0|0|0|0|0|0|0|0|0|0|0|0|0|0|0|0|0|0|0|0|0|0|0|0|0|0|0|0|0|0|0|0|1|0|0|0|0|0|0|0|0|0|0|0|0|0|0|0|0|0|4|0|0|12|0|0|9|0|27|0|0|8|0|2|2|0|0|14|2|2|0|0|0|0|0|0|0|0|0|0|0|0|0|0|0|0|0|0|0|0|0|0|0|0|0|0|0|0|0|0|0|0|0|0|0|1|0|3|0|1|0|0|0|3|9|6|…	0	0	0	0	0	-104.84	0.78	0.51
5mMgluc_FANCA	LACTB_HUMAN	LACTB_HUMAN	30|31	61	30.5	2	0|2|0|4|0|0|0|0|0|0|0|0|0|0|0|0|0|0|0|0|0|0|0|0|0|0|0|0|0|0|0|0|0|0|0|0|0|0|0|0|0|0|0|0|0|0|0|0|0|0|0|0|0|0|0|0|0|0|0|0|0|0|0|0|0|0|0|0|0|0|0|0|0|0|0|0|0|0|0|0|0|0|0|0|0|0|0|0|0|0|0|0|0|0|0|0|0|0|0|0|0|0|0|0|0|0|0|0|0|0|0|0|0|0|0|0|0|0|0|0|0|0|0|0|0|0|0|0|0|0|0|0|0|0|0|1|0|0|0|0|0|0|0|0|0|0|0|0|0|0|0|0|0|0|0|0|0|0|0|0|0|0|0|0|0|0|0|0|0|0|0|0|0|0|0|0|0|0|0|0|0|0|0|0|0|0|0|0|0|0|0|0|0|0|0|0|0|0|0|0…	1	1	1	1	1	26.3	10.17	0
5mMgluc_FANCA	MTMR5_HUMAN	MTMR5_HUMAN	27|34	61	30.5	2	0|0|0|0|0|0|0|0|0|0|0|0|0|0|0|0|0|0|0|0|0|0|0|0|0|0|0|0|0|0|0|0|0|0|0|0|0|0|0|0|0|0|0|0|0|0|0|0|0|0|0|0|0|0|0|0|0|0|0|0|0|0|0|0|0|0|0|0|0|0|0|0|0|0|0|0|0|0|0|0|0|0|0|0|0|0|0|0|0|0|0|0|0|0|0|0|0|0|0|0|0|0|0|0|0|0|0|0|0|0|0|0|0|1|0|0|0|0|0|0|0|0|0|0|0|0|0|0|0|0|0|1|0|0|0|0|0|0|0|4|0|0|0|0|0|0|0|0|0|0|0|0|0|0|0|0|0|0|0|0|0|0|0|0|0|0|0|0|0|0|0|0|0|0|0|0|0|0|0|0|0|0|0|0|0|0|0|0|0|0|0|0|0|0|0|0|0|0|0|0…	1	1	1	1	1	12.14	5.08	0
5mMgluc_FANCA	ACV1C_HUMAN	ACV1C_HUMAN	33|28	61	30.5	2	0|0|0|0|0|0|0|0|0|0|0|0|0|0|0|0|0|0|0|0|0|0|0|0|0|0|0|0|0|0|0|0|0|0|0|0|0|0|0|0|0|0|0|0|0|0|0|0|0|0|0|0|0|0|0|0|0|0|0|0|0|0|0|0|0|0|0|0|0|0|0|0|0|0|0|0|0|0|0|0|0|0|0|0|0|0|0|0|0|0|0|0|0|0|0|0|0|0|0|0|0|0|0|0|0|0|0|0|0|0|0|0|0|0|0|0|0|0|0|0|0|0|0|0|0|0|0|0|0|0|0|0|0|0|0|0|0|0|0|0|0|0|0|0|0|0|0|0|0|0|0|0|0|0|0|0|0|0|0|0|0|0|0|0|0|0|0|0|0|0|0|0|0|0|0|0|0|0|0|0|0|0|0|0|0|0|0|0|0|0|0|0|0|0|0|0|0|0|0|0…	1	1	1	1	1	43.87	305	0
5mMgluc_FANCA	CSK22_HUMAN	CSK22_HUMAN	34|27	61	30.5	2	0|0|0|0|0|0|0|0|0|0|0|0|0|0|0|0|0|0|0|0|0|0|0|0|0|0|0|0|0|0|0|0|0|0|0|0|0|0|0|0|0|0|0|0|0|0|0|0|0|0|0|0|0|0|0|0|0|0|0|0|0|0|0|0|0|0|0|0|0|0|0|0|0|0|0|0|0|0|0|0|0|0|0|0|0|0|0|0|0|0|0|0|0|0|0|0|0|0|0|0|0|0|0|0|0|0|0|0|0|0|0|0|0|0|0|0|0|0|0|0|0|0|0|0|0|0|0|0|0|0|0|0|0|0|0|2|0|3|0|3|0|0|0|0|0|0|0|0|4|0|0|0|0|0|0|0|0|0|0|0|0|0|0|0|0|0|0|0|0|0|0|0|0|0|0|0|0|0|0|0|0|0|0|0|0|0|0|0|0|0|0|0|0|0|0|0|0|0|0|0…	1	1	1	1	1	20.67	8.71	0
5mMgluc_FANCA	GNAI1_HUMAN	GNAI1_HUMAN	30|31	61	30.5	2	0|0|0|0|0|0|0|0|0|0|0|0|0|0|0|0|0|0|0|0|0|0|0|0|0|0|0|0|0|0|0|0|0|0|0|0|0|0|0|0|0|0|0|0|0|0|0|0|0|0|0|0|0|0|0|0|0|0|0|0|0|0|0|0|0|0|0|0|0|0|0|0|0|0|0|0|0|0|0|0|0|0|0|0|0|0|0|0|0|0|0|0|0|0|0|0|0|0|0|0|0|0|0|0|0|0|0|0|0|0|0|0|0|0|0|0|0|0|0|0|0|0|0|0|0|0|0|0|0|0|0|0|0|0|0|0|0|0|0|0|0|0|0|0|0|0|0|0|0|0|0|0|0|0|0|0|0|0|0|0|0|0|0|0|0|0|0|0|0|0|0|0|0|0|0|0|0|0|0|0|0|0|0|0|0|0|0|0|0|0|0|0|0|0|0|0|0|0|0|0…	1	1	1	1	1	46.78	305	0
5mMgluc_FANCA	SNR40_HUMAN	SNR40_HUMAN	34|27	61	30.5	2	0|0|0|1|0|0|0|0|0|0|0|0|0|0|0|0|0|0|0|0|0|0|0|0|0|0|0|0|0|0|0|0|0|0|0|0|0|0|0|0|0|0|0|0|0|0|0|0|0|0|0|0|0|0|0|0|0|0|0|0|0|0|0|0|0|0|0|0|0|0|0|0|0|0|0|0|0|0|0|0|0|0|0|0|0|0|0|0|0|0|0|0|0|0|0|0|0|0|0|0|0|0|0|0|0|0|0|0|0|0|0|0|0|3|0|0|0|0|0|0|0|0|0|0|0|0|0|0|0|0|14|2|1|0|1|3|0|3|0|4|0|1|3|1|1|0|0|0|2|0|0|0|0|0|0|0|0|0|0|0|0|0|0|0|0|0|0|0|0|0|1|0|0|0|0|0|0|0|0|0|0|1|0|0|0|0|0|0|0|0|0|0|0|1|0|0|0|0|0|…	0.61	0.92	0.61	0.92	0.61	-0.82	3.39	0.03
5mMgluc_FANCA	1433G_HUMAN	1433G_HUMAN	32|29	61	30.5	2	12|8|9|9|23|10|0|4|0|0|0|0|0|0|0|0|0|0|0|0|0|0|0|0|0|0|0|0|0|0|0|0|0|0|0|0|0|0|0|0|0|0|0|0|0|5|0|0|0|0|0|0|0|0|0|0|0|0|0|0|0|0|0|0|1|0|0|0|0|0|0|0|1|0|0|0|0|1|0|0|0|0|0|0|0|0|0|0|0|0|1|2|0|0|0|0|0|0|0|0|0|0|0|0|0|0|0|0|0|0|4|0|0|1|0|0|0|0|0|0|0|0|0|0|0|0|0|1|1|0|1|1|6|0|9|0|0|2|0|10|0|3|3|3|4|0|0|0|15|0|1|50|0|0|0|0|0|0|0|0|0|0|0|0|0|0|0|0|0|0|1|0|0|2|0|0|0|1|0|0|0|0|0|0|0|0|1|4|2|0|4|0|0|2|0|4|7…	0	0	0	0	0	-86.33	0.84	0.51
5mMgluc_FANCA	PCCB_HUMAN	PCCB_HUMAN	31|30	61	30.5	2	0|2|0|2|0|0|0|0|0|0|0|0|0|0|0|0|0|0|0|0|0|0|0|0|0|0|0|0|0|0|0|0|0|0|0|0|0|0|0|0|0|0|8|1|0|0|2|0|0|0|0|0|18|1|0|6|8|12|5|20|16|11|28|9|23|21|9|4|9|11|21|18|11|0|0|34|38|38|6|34|35|21|22|4|5|2|3|4|5|2|21|19|1|1|152|10|0|0|0|0|0|0|0|0|0|0|0|0|0|0|0|0|0|0|0|0|0|0|0|0|0|0|0|0|0|0|0|0|0|0|0|0|0|0|0|0|0|0|0|0|0|0|0|0|0|0|0|0|0|0|0|0|0|0|0|0|0|0|0|0|0|0|0|0|0|0|0|0|0|0|0|0|0|0|0|0|0|0|0|0|0|0|0|0|0|0|0|0…	0	0	0	0	0	#NAME?	0.15	0.55
5mMgluc_FANCA	MTCH2_HUMAN	MTCH2_HUMAN	29|31	60	30	2	4|7|0|9|0|0|0|0|0|0|0|0|0|0|0|0|0|0|0|0|0|0|0|0|0|0|0|0|0|0|0|0|0|0|0|0|0|0|0|0|0|0|0|0|0|0|0|0|0|0|0|0|0|0|0|0|0|0|0|0|0|0|0|0|0|0|0|0|0|0|0|0|0|0|0|0|0|0|0|0|0|0|0|0|0|0|0|0|0|0|0|0|0|0|0|0|0|0|0|0|0|0|0|0|0|0|0|0|0|0|0|0|0|0|0|0|0|0|0|0|0|0|0|0|0|0|0|0|0|0|0|0|0|0|0|0|0|0|0|0|0|0|0|0|0|0|0|0|0|0|0|0|0|0|0|0|0|0|0|0|0|0|0|0|0|0|0|0|0|0|0|0|0|0|0|0|0|0|0|0|0|0|0|0|0|0|0|0|0|0|0|0|0|0|0|0|0|0|0|0…	1	1	1	1	1	10.36	3.75	0
5mMgluc_FANCA	KAPCA_HUMAN	KAPCA_HUMAN	33|27	60	30	2	0|0|0|0|0|0|0|0|0|0|0|0|0|0|0|0|0|0|0|0|0|0|0|0|0|0|0|0|0|0|0|0|0|0|0|0|0|0|0|0|0|0|0|0|0|0|0|0|0|0|0|0|0|0|0|0|0|0|0|0|0|0|0|0|0|0|0|0|0|0|0|0|0|0|0|0|0|0|0|0|0|0|0|0|0|0|0|0|0|0|0|0|0|0|0|0|0|0|0|0|0|0|0|0|0|0|0|0|0|0|0|0|0|0|0|0|0|0|0|0|0|0|0|0|0|0|0|0|0|0|0|0|0|0|0|0|0|0|0|3|0|0|1|0|0|0|0|0|7|0|0|0|0|0|0|0|0|0|0|0|0|0|0|0|0|0|0|0|0|0|1|0|0|0|0|0|0|0|0|0|0|0|0|0|0|0|0|0|0|0|0|0|0|0|0|0|0|0|0|0…	1	1	1	1	1	11.12	6	0
5mMgluc_FANCA	SNW1_HUMAN	SNW1_HUMAN	29|31	60	30	2	0|0|0|0|0|0|2|0|0|0|0|0|0|0|0|0|0|0|0|1|0|0|0|0|0|0|0|0|0|0|0|0|0|0|0|0|0|0|0|0|0|0|0|0|0|0|0|0|0|0|0|0|0|0|0|0|0|0|0|0|0|0|0|0|0|0|0|0|0|0|0|0|0|0|0|0|0|0|0|0|0|0|0|0|0|0|0|0|0|0|0|0|0|0|0|0|0|0|0|0|0|0|0|0|0|0|0|0|0|0|0|0|0|0|0|0|0|0|0|0|0|0|0|0|0|0|0|0|0|0|5|3|2|0|1|3|0|3|0|12|0|0|1|0|0|0|0|0|0|1|1|0|0|0|0|0|0|0|0|0|0|0|0|0|0|0|0|0|0|0|0|0|0|2|0|0|0|0|0|1|0|0|0|0|0|0|1|0|0|0|0|0|0|0|0|0|0|0|0|…	0.95	0.97	0.95	0.97	0.95	2.48	3.53	0
5mMgluc_FANCA	SNUT1_HUMAN	SNUT1_HUMAN	31|29	60	30	2	0|0|0|0|0|0|1|0|0|1|0|0|0|0|0|0|0|0|0|0|0|0|0|0|0|0|0|0|0|0|0|0|0|0|0|0|0|0|0|0|0|0|0|0|0|0|0|0|0|0|0|0|0|0|0|0|0|0|0|0|0|0|0|0|0|0|0|0|0|0|0|0|0|0|0|0|0|0|0|0|0|0|0|0|0|0|0|0|0|0|0|0|0|0|0|0|0|0|0|0|0|0|0|0|0|0|0|0|0|0|0|0|0|0|0|0|0|0|1|0|0|0|0|0|0|0|0|0|0|0|2|1|1|0|2|0|0|0|0|6|0|0|0|0|0|0|0|0|0|2|1|0|0|0|0|0|0|0|0|0|0|0|0|0|0|0|0|0|0|0|0|0|0|0|0|0|0|0|0|0|0|0|0|0|0|0|0|0|0|0|0|0|1|0|0|3|0|0|0|0…	1	1	1	1	1	18.27	6	0
5mMgluc_FANCA	SPF27_HUMAN	SPF27_HUMAN	33|27	60	30	2	0|0|0|0|0|0|0|0|0|0|0|0|0|0|0|0|0|0|0|0|0|0|0|0|0|0|0|0|0|0|0|0|0|0|0|0|0|0|0|0|0|0|0|0|0|0|0|0|0|0|0|0|0|0|0|0|0|0|0|0|0|0|0|0|0|0|0|0|0|0|0|0|0|0|0|0|0|0|0|0|0|0|0|0|0|0|0|0|0|0|0|0|0|0|0|0|0|0|0|0|0|0|0|0|0|0|0|0|0|0|0|0|0|0|0|0|0|0|0|0|0|0|0|0|0|0|0|0|0|0|2|1|0|0|0|1|0|1|0|0|0|0|0|0|0|0|0|0|2|0|0|0|0|0|0|0|0|0|0|0|0|0|0|0|0|0|0|0|0|0|1|0|0|0|0|0|0|0|0|0|0|0|0|0|0|0|0|0|0|0|0|0|0|0|0|0|0|0|0|0…	1	1	1	1	1	26.97	15	0
5mMgluc_FANCA	WDR5_HUMAN	WDR5_HUMAN	30|30	60	30	2	0|0|0|0|0|5|0|0|0|0|0|0|0|0|0|0|0|0|0|0|0|0|0|0|0|0|0|0|0|0|0|0|0|0|0|0|0|0|0|0|0|0|0|0|0|0|0|0|0|0|0|0|0|0|0|0|0|0|0|0|0|0|0|0|0|0|0|0|0|0|0|0|0|0|0|0|0|0|0|0|0|0|0|0|0|0|0|0|0|0|1|0|0|0|0|0|0|0|0|0|0|0|0|0|0|0|0|0|0|0|0|0|0|0|0|0|0|0|0|0|0|0|0|0|0|0|0|0|0|0|1|0|0|0|2|1|0|2|0|1|0|0|0|0|0|0|0|0|0|0|0|0|0|0|0|0|0|2|0|0|0|0|0|0|0|0|0|0|0|1|0|0|0|0|0|0|0|0|0|0|0|0|0|0|0|0|0|0|0|0|0|0|0|0|0|0|0|0|0|0…	1	1	1	1	1	22.65	8.57	0
5mMgluc_FANCA	ATG4B_HUMAN	ATG4B_HUMAN	30|30	60	30	2	0|0|0|0|0|0|0|0|0|0|0|0|0|0|0|0|0|0|0|0|0|0|0|0|0|0|0|0|0|0|0|0|0|0|0|0|0|0|0|0|0|0|0|0|0|0|0|0|0|0|0|0|0|0|0|0|0|0|0|0|0|0|0|0|0|0|0|0|0|0|0|0|0|0|0|0|0|0|0|0|0|0|0|0|0|0|0|0|0|0|0|0|0|0|0|0|0|0|0|0|0|0|0|0|0|0|0|0|0|0|0|0|0|0|0|0|0|0|0|0|0|0|0|0|0|0|0|0|0|0|0|0|0|0|0|0|0|0|0|0|0|0|0|0|0|0|0|0|0|0|0|0|0|0|0|0|0|0|0|0|0|0|0|0|0|0|0|0|0|0|0|0|0|0|0|0|0|0|0|0|0|0|0|0|0|0|0|0|0|0|0|0|0|0|0|0|0|0|0|0…	1	1	1	1	1	46.78	300	0
5mMgluc_FANCA	PTN6_HUMAN	PTN6_HUMAN	29|31	60	30	2	0|0|0|0|0|0|0|0|0|0|0|0|0|0|0|0|0|0|0|0|0|0|0|0|0|0|0|0|0|0|0|0|0|0|0|0|0|0|0|0|0|0|0|0|0|0|0|0|0|0|0|0|0|0|0|0|0|0|0|0|0|0|0|0|0|0|0|0|0|0|0|0|0|0|0|0|0|0|0|0|0|0|0|0|0|0|0|0|0|0|0|0|0|0|0|0|0|0|0|0|0|0|0|0|0|0|0|0|0|0|0|0|0|0|0|0|0|0|0|0|0|0|0|0|0|0|0|0|0|0|0|0|0|0|0|0|0|0|0|0|0|0|0|0|0|0|0|0|0|0|0|0|0|0|0|0|0|0|0|0|0|0|0|0|0|0|0|0|0|0|0|0|0|0|0|0|0|0|0|0|0|0|0|0|0|0|0|0|0|0|0|0|0|0|0|0|0|0|0|0…	1	1	1	1	1	45.33	300	0
5mMgluc_FANCA	NOLC1_HUMAN	NOLC1_HUMAN	29|31	60	30	2	0|0|0|0|0|0|0|1|0|0|0|0|0|0|0|0|0|0|0|0|0|0|0|0|0|0|0|0|0|0|0|0|0|0|0|0|0|0|0|0|1|0|0|0|0|2|0|0|0|0|0|0|0|0|0|0|0|0|0|0|0|0|0|0|0|0|0|0|0|0|0|0|0|0|0|0|0|0|1|0|0|0|0|0|0|0|1|1|0|1|0|0|1|1|0|0|0|0|0|0|0|0|0|0|0|0|0|0|0|0|0|0|0|0|0|0|0|0|0|0|0|0|0|0|0|0|0|1|0|0|3|2|0|0|4|2|0|4|1|4|0|0|2|0|0|0|0|0|6|1|2|0|0|0|0|0|0|0|0|0|0|0|0|0|0|0|0|0|0|0|0|0|1|0|0|1|0|0|1|7|0|0|0|0|0|0|1|0|0|0|0|0|1|0|1|2|2|1|2|0…	1	1	1	1	1	10.36	3.75	0
5mMgluc_FANCA	RL37A_HUMAN	RL37A_HUMAN	26|34	60	30	2	0|0|0|0|0|0|0|1|0|0|0|0|0|0|1|1|1|0|0|0|0|0|0|0|0|0|0|0|0|0|0|0|0|0|0|0|0|0|0|0|0|0|0|0|0|0|0|0|0|1|1|1|0|0|0|0|0|0|0|0|0|0|0|0|0|0|0|0|0|0|0|0|0|0|0|0|0|0|0|0|0|0|0|1|1|1|0|1|1|1|2|2|0|0|0|0|0|0|0|0|0|0|0|0|0|1|0|1|0|0|0|0|0|0|0|0|0|0|7|0|0|0|0|0|0|0|0|0|0|0|1|4|1|0|3|3|0|4|0|1|0|2|3|2|1|0|0|2|8|6|4|0|0|0|0|0|0|0|0|0|0|0|0|0|0|0|0|0|0|1|0|0|0|0|0|0|4|0|0|0|0|1|0|0|0|0|0|0|0|0|0|0|0|0|0|0|2|0|0|0…	0.83	1	0.83	1	0.83	0.7	3	0.01
5mMgluc_FANCA	STIP1_HUMAN	STIP1_HUMAN	28|32	60	30	2	3|7|2|9|22|9|0|0|0|0|0|0|0|0|0|0|0|0|0|0|0|0|0|0|0|0|0|0|0|0|0|0|0|0|0|0|0|0|0|0|0|0|0|0|0|0|0|0|0|0|0|0|0|0|0|0|0|0|0|0|0|0|0|0|0|0|0|0|0|0|0|0|0|0|0|0|0|0|0|0|0|0|0|0|0|0|0|0|0|0|0|0|0|0|0|0|0|0|0|0|0|0|0|0|0|0|0|0|0|0|0|0|0|0|0|0|0|0|0|0|0|0|0|0|0|0|0|0|0|0|0|0|0|0|0|0|0|0|0|0|0|0|0|0|0|0|0|0|0|0|0|0|0|0|0|0|0|0|0|0|0|0|0|0|0|0|0|0|0|0|0|0|0|0|0|0|0|0|0|0|0|0|0|0|0|0|0|0|0|0|0|0|0|0|0|0|0|0|0|…	0	0	0	0	0	-16.33	1.94	0.38
5mMgluc_FANCA	RCN2_HUMAN	RCN2_HUMAN	30|30	60	30	2	0|0|0|0|0|0|6|5|0|1|1|0|0|0|0|0|0|0|0|0|0|0|0|0|0|0|0|0|0|0|0|0|0|0|0|0|0|0|0|0|0|0|0|0|0|0|0|0|0|0|0|0|0|0|0|0|0|0|0|0|0|0|0|0|0|0|0|0|0|0|0|0|0|0|0|1|0|1|0|1|1|0|0|0|0|0|0|0|0|0|0|0|0|0|0|0|0|0|0|0|0|0|0|0|0|0|0|0|0|0|0|0|0|7|0|0|0|0|0|0|0|4|2|0|20|0|2|2|4|0|4|1|1|0|0|0|4|1|3|9|0|0|0|0|0|0|0|0|20|3|2|0|0|0|0|0|0|0|0|0|0|0|0|0|5|4|9|0|0|2|6|7|0|2|2|0|3|1|0|0|0|2|0|0|3|0|0|5|4|1|3|0|2|1|0|4|2|3|4…	0	0	0	0	0	-27.45	1.5	0.44
5mMgluc_FANCA	SPE39_HUMAN	SPE39_HUMAN	33|26	59	29.5	2	0|0|0|0|0|0|0|0|0|0|0|0|0|0|0|0|0|0|0|0|0|0|0|0|0|0|0|0|0|0|0|0|0|0|0|0|0|0|0|0|0|0|0|0|0|0|0|0|0|0|0|0|0|0|0|0|0|0|0|0|0|0|0|0|0|0|0|0|0|0|0|0|0|0|0|0|0|0|0|0|0|0|0|0|0|0|0|0|0|0|0|0|0|0|0|0|0|0|0|0|0|0|0|0|0|0|0|0|0|0|0|0|0|0|0|0|0|0|0|0|0|0|0|0|0|0|0|0|0|0|0|0|0|0|0|0|0|0|0|0|0|0|0|0|0|0|0|0|0|0|0|0|0|0|0|0|0|0|0|0|0|0|0|0|0|0|0|0|0|0|0|0|0|0|0|0|0|0|0|0|0|0|0|0|0|0|0|0|0|0|0|0|0|0|0|0|0|0|0|0…	1	1	1	1	1	40.96	295	0
5mMgluc_FANCA	SPAT5_HUMAN	SPAT5_HUMAN	31|28	59	29.5	2	0|0|0|0|0|2|0|0|0|0|0|0|0|0|0|0|0|0|0|0|0|0|0|0|0|0|0|0|0|0|0|0|0|0|0|0|0|0|0|0|0|0|0|0|0|0|0|0|0|0|0|0|0|0|0|0|0|0|0|0|0|0|0|0|0|0|0|0|0|0|0|0|0|0|0|0|0|0|0|0|0|0|0|0|0|0|0|0|0|0|0|0|0|0|0|0|0|0|0|0|0|0|0|0|0|0|0|0|0|0|0|0|0|0|0|0|0|0|0|0|0|0|0|0|0|0|0|0|0|0|1|0|0|0|0|0|0|0|0|4|0|0|0|0|1|0|0|0|0|0|0|0|0|0|0|0|0|0|0|0|0|0|0|0|0|0|0|0|0|0|0|0|0|0|0|0|0|0|0|0|0|0|0|0|0|0|0|0|0|0|0|0|0|0|0|0|0|0|0|0…	1	1	1	1	1	23.78	9.83	0
5mMgluc_FANCA	GHC1_HUMAN	GHC1_HUMAN	35|24	59	29.5	2	0|1|0|5|0|0|0|0|0|0|0|0|0|0|0|0|0|0|0|0|0|0|0|0|0|0|0|0|0|0|0|0|0|0|0|0|0|0|0|0|0|0|0|0|0|0|0|0|0|0|0|0|0|0|0|0|0|0|0|0|0|0|0|0|0|0|0|0|0|0|0|0|0|0|0|0|0|0|0|0|0|0|0|0|0|0|0|0|0|0|0|0|0|0|0|0|0|0|0|0|0|0|0|0|0|0|0|0|0|0|0|0|0|0|0|0|0|0|0|0|0|0|0|0|0|0|0|0|0|0|0|0|0|0|0|0|0|0|0|0|0|0|0|0|0|0|0|0|0|0|0|0|0|0|0|0|0|0|0|0|0|0|0|0|0|0|0|0|0|0|0|0|0|0|0|0|0|0|0|0|0|0|0|0|0|0|0|0|0|0|0|0|0|0|0|0|0|0|0|0…	1	1	1	1	1	15.56	7.38	0
5mMgluc_FANCA	QSPP_HUMAN	QSPP_HUMAN	29|30	59	29.5	2	0|0|0|0|0|0|0|0|0|0|0|0|0|0|0|0|0|0|0|0|0|0|0|0|0|0|0|0|0|0|0|0|0|0|0|0|0|0|0|0|0|0|0|0|0|0|0|0|0|0|0|0|0|0|0|0|0|0|0|0|0|0|0|0|0|0|0|0|0|0|0|0|0|0|0|0|0|0|0|0|0|0|0|0|0|0|0|0|0|0|0|0|0|0|0|0|0|0|0|0|0|0|0|0|0|0|0|0|0|0|0|0|0|0|0|0|0|0|0|0|0|0|0|0|0|0|0|0|0|0|0|0|0|0|0|0|0|0|0|0|0|0|0|0|0|0|0|0|0|0|0|0|0|0|0|0|0|0|0|0|0|0|0|0|0|0|0|0|0|0|0|0|0|0|0|0|0|0|0|0|0|0|0|0|0|0|0|0|0|0|0|0|0|0|0|0|0|0|0|0…	1	1	1	1	1	45.33	295	0
5mMgluc_FANCA	RT05_HUMAN	RT05_HUMAN	29|30	59	29.5	2	0|0|0|0|3|0|0|0|0|0|0|0|0|0|0|0|0|0|0|0|0|0|0|0|0|0|0|0|0|0|0|0|0|0|0|0|0|0|0|0|0|0|0|0|0|0|0|0|0|0|0|0|0|0|0|0|0|0|0|0|0|0|0|0|0|0|0|0|0|0|0|0|0|0|0|0|0|0|0|0|0|0|0|0|0|0|0|0|0|0|0|0|0|0|0|0|0|0|0|0|0|0|0|0|0|0|0|0|0|0|0|0|0|0|0|0|0|0|0|0|0|0|0|0|0|0|0|0|0|0|0|0|0|0|0|0|0|0|0|2|0|0|0|0|0|0|0|0|4|0|0|0|0|0|0|0|0|0|0|0|0|0|0|0|0|0|0|0|0|0|0|0|0|0|0|0|0|0|0|0|0|0|0|0|0|0|0|0|0|0|0|0|0|0|0|0|0|0|0|0…	1	1	1	1	1	23.1	8.43	0
5mMgluc_FANCA	GNAI3_HUMAN	GNAI3_HUMAN	29|30	59	29.5	2	0|0|0|0|0|0|0|0|0|0|0|0|0|0|0|0|0|0|0|0|0|0|0|0|0|0|0|0|0|0|0|0|0|0|0|0|0|0|0|0|0|0|0|0|0|0|0|0|0|0|0|0|0|0|0|0|0|0|0|0|0|0|0|0|0|0|0|0|0|0|0|0|0|0|0|0|0|0|0|0|0|0|0|0|0|0|0|0|0|0|0|0|0|0|0|0|0|0|0|0|0|0|0|0|0|0|0|0|0|0|0|0|0|0|0|0|0|0|0|0|0|0|0|0|0|0|0|0|0|0|0|0|0|0|0|0|0|0|0|0|0|0|0|0|0|0|0|0|0|0|0|0|0|0|0|0|0|0|0|0|0|0|0|0|0|0|0|0|0|0|0|0|0|0|0|0|0|0|0|0|0|0|0|0|0|0|0|0|0|0|0|0|0|0|0|0|0|0|0|0…	1	1	1	1	1	45.33	295	0
5mMgluc_FANCA	CAZA1_HUMAN	CAZA1_HUMAN	35|24	59	29.5	2	0|0|0|0|11|0|5|7|2|1|2|0|0|0|0|0|0|0|0|0|0|0|0|0|0|0|2|0|0|0|0|0|0|0|0|0|0|0|0|0|0|0|0|0|0|0|0|0|0|0|0|0|0|0|0|0|1|0|0|0|0|0|0|0|0|0|0|0|0|0|0|0|0|0|0|0|0|0|0|0|0|0|0|0|0|0|0|0|0|0|0|0|0|0|0|0|0|0|0|0|0|0|0|0|0|0|0|0|0|0|0|0|0|1|0|0|2|0|0|0|0|0|0|0|0|0|0|4|0|2|1|0|0|0|3|9|0|2|0|6|0|0|2|0|1|0|0|0|13|0|0|0|0|0|0|0|0|0|0|0|0|0|3|2|0|0|0|0|0|2|3|0|2|10|7|0|2|3|0|0|0|0|0|0|0|0|0|0|1|0|1|0|0|12|0|1|4|0…	0.49	0.98	0.49	0.98	0.49	-10.07	2.36	0.17
5mMgluc_FANCA	NXF1_HUMAN	NXF1_HUMAN	28|31	59	29.5	2	0|0|0|0|0|0|0|0|0|0|0|0|0|0|0|0|0|0|0|0|0|0|0|0|0|0|0|0|0|2|0|0|0|0|0|0|0|0|0|0|0|0|0|0|0|0|0|0|0|0|0|0|0|0|0|0|0|0|0|0|0|0|0|0|0|0|0|0|0|0|0|0|0|0|0|0|0|0|0|0|0|0|0|0|0|0|0|0|0|0|1|0|0|0|0|0|0|0|0|0|0|0|0|0|0|0|0|0|0|0|0|0|0|0|0|0|0|0|0|0|0|0|0|0|0|0|0|0|0|0|14|3|2|0|1|1|0|2|0|7|0|0|1|0|1|0|0|0|0|0|0|0|0|0|0|0|0|0|0|0|0|0|0|0|0|0|0|0|0|0|0|0|0|0|0|0|0|0|0|1|0|0|0|0|0|0|0|0|0|0|0|0|0|0|1|0|0|0|0|…	0.38	0.63	0.38	0.63	0.38	-1.9	2.81	0.19
5mMgluc_FANCA	MSH2_HUMAN	MSH2_HUMAN	30|29	59	29.5	2	0|0|0|0|8|5|0|0|0|0|0|0|0|0|0|0|0|0|0|0|0|0|0|0|0|0|0|0|0|0|0|0|0|0|0|0|0|0|0|0|0|0|0|0|0|0|0|0|0|0|0|0|0|0|0|0|0|0|0|0|0|0|0|0|0|0|0|0|0|0|0|0|0|0|0|0|0|0|0|0|0|0|0|0|0|0|0|0|0|0|0|0|0|0|0|0|0|0|0|0|0|0|0|0|0|0|0|0|0|0|0|0|0|0|0|0|0|0|0|0|0|0|0|0|0|0|0|0|0|0|1|1|1|0|4|1|0|0|0|27|0|0|0|0|3|1|0|0|0|0|1|0|0|0|0|0|0|0|0|0|0|0|0|0|0|0|0|0|0|0|0|0|0|0|0|0|0|0|0|0|0|0|0|0|0|0|0|0|0|0|0|0|0|1|0|0|2|0|0|…	0	0	0	0	0	-21.09	1.69	0.42
5mMgluc_FANCA	RL1D1_HUMAN	RL1D1_HUMAN	27|32	59	29.5	2	0|0|0|0|10|0|0|0|1|1|1|0|0|0|0|0|0|0|0|0|0|0|0|0|0|0|0|0|0|0|0|0|0|0|0|0|0|0|0|0|0|0|0|0|0|0|0|0|0|0|0|0|0|0|0|0|0|0|0|0|0|0|0|0|0|0|0|0|0|0|0|0|0|0|0|0|0|0|0|0|0|0|0|0|0|0|0|0|0|0|2|4|0|0|0|0|0|0|0|0|0|0|0|0|0|0|0|0|0|0|0|0|0|6|0|0|0|0|9|0|0|0|0|0|0|0|0|1|0|1|24|2|0|0|3|2|0|0|2|6|0|1|19|1|0|0|0|0|14|3|2|0|0|0|0|0|0|0|0|0|0|0|0|0|0|0|0|0|0|0|0|0|2|2|0|2|4|2|5|3|0|0|0|0|0|0|0|0|0|0|0|0|0|0|0|1|0|0…	0	0	0	0	0	-36.83	1.37	0.45
5mMgluc_FANCA	PUR2_HUMAN	PUR2_HUMAN	31|28	59	29.5	2	0|0|0|0|8|11|0|0|0|0|0|0|0|0|0|0|0|0|0|0|0|0|0|0|0|0|0|0|0|0|0|0|0|0|0|0|0|0|0|0|0|0|0|0|0|4|0|0|0|0|0|0|0|0|0|0|0|0|0|0|0|0|0|0|0|0|0|0|0|0|0|0|0|0|0|0|0|0|0|0|0|0|0|0|0|0|0|0|0|0|0|0|0|0|0|0|0|0|0|0|0|0|0|0|0|0|0|0|0|0|0|0|0|0|0|0|1|0|1|0|0|0|0|0|0|0|1|1|0|0|0|4|2|0|8|1|0|11|0|45|0|2|5|2|4|1|0|6|26|0|1|2|0|0|0|0|0|0|0|0|0|0|0|0|0|0|0|0|0|0|0|0|0|0|0|0|0|0|0|0|0|0|0|0|0|2|0|1|4|1|4|0|0|4|0|4|9|0…	0	0	0	0	0	-84.61	0.83	0.51
5mMgluc_FANCA	XPO2_HUMAN	XPO2_HUMAN	35|24	59	29.5	2	1|1|0|2|37|18|0|2|0|0|0|0|0|0|0|0|0|0|0|0|0|0|0|0|0|0|0|0|0|0|0|0|0|0|0|0|0|0|0|0|0|0|0|0|0|0|0|0|0|0|0|0|0|0|0|0|0|0|0|0|0|0|0|0|0|0|0|0|0|0|0|0|0|0|0|0|0|0|0|0|0|0|0|0|0|0|0|0|0|0|0|0|0|0|0|0|0|0|0|0|0|0|0|0|0|0|0|0|0|0|0|0|0|1|0|0|0|0|0|0|0|0|1|0|0|0|1|5|4|0|2|2|3|0|23|0|0|5|0|54|0|2|9|2|2|12|0|8|26|0|0|2|0|0|0|0|0|0|0|6|2|0|0|0|0|0|0|1|0|1|0|0|0|2|0|0|0|0|0|0|0|0|0|3|2|3|0|5|7|2|10|0|1|4|1|7|…	0	0	0	0	0	-130.75	0.65	0.52
5mMgluc_FANCA	PRP4_HUMAN	PRP4_HUMAN	25|33	58	29	2	0|0|0|4|0|0|0|0|0|0|0|0|0|0|0|0|0|0|0|0|0|0|0|0|0|0|0|0|0|0|0|0|0|0|0|0|0|0|0|0|0|0|0|0|0|0|0|0|0|0|0|0|0|0|0|0|0|0|0|0|0|0|0|0|0|0|0|0|0|0|0|0|0|0|0|0|0|0|0|0|0|0|0|0|0|0|0|0|0|0|0|0|0|0|0|0|0|0|0|0|0|0|0|0|0|0|0|0|0|0|0|0|0|0|0|0|0|0|0|0|0|0|0|0|0|0|0|0|0|0|3|0|1|0|2|2|0|0|0|1|0|0|1|0|0|0|0|0|1|0|0|0|0|0|0|0|0|0|0|0|0|0|0|0|0|0|0|0|0|0|0|0|0|0|0|0|0|0|0|0|0|0|0|0|0|0|0|0|0|0|0|0|0|0|0|0|0|0|0|0…	1	1	1	1	1	18.29	8.29	0
5mMgluc_FANCA	S29A1_HUMAN	S29A1_HUMAN	26|32	58	29	2	0|0|0|0|0|0|0|0|0|0|0|0|0|0|0|0|0|0|0|0|0|0|0|0|0|0|0|0|0|0|0|0|0|0|0|0|0|0|0|0|0|0|0|0|0|0|0|0|0|0|0|0|0|0|0|0|0|0|0|0|0|0|0|0|0|0|0|0|0|0|0|0|0|0|0|0|0|0|0|0|0|0|0|0|0|0|0|0|0|0|0|0|0|0|0|0|0|0|0|0|0|0|0|0|0|0|0|0|0|0|0|0|0|0|0|0|0|0|0|0|0|0|0|0|0|0|0|0|0|0|0|0|0|0|0|0|0|0|0|0|0|0|0|0|0|0|0|0|0|0|0|0|0|0|0|0|0|0|0|0|0|0|0|0|0|0|0|0|0|0|0|0|0|0|0|0|0|0|0|0|0|0|0|0|0|0|0|0|0|0|0|0|0|0|0|0|0|0|0|0…	1	1	1	1	1	40.96	290	0
5mMgluc_FANCA	HDAC1_HUMAN	HDAC1_HUMAN	27|31	58	29	2	0|0|0|4|0|0|2|0|0|0|0|0|0|0|0|0|0|0|1|0|0|0|0|0|0|0|0|0|0|0|0|0|0|0|0|0|0|0|0|0|0|0|0|0|0|0|0|0|0|0|0|0|0|0|0|0|0|0|0|0|0|0|0|0|0|0|0|0|0|0|0|0|0|0|0|0|0|0|0|0|0|0|0|0|0|0|0|0|0|0|0|0|0|0|0|0|0|0|0|0|0|0|0|0|0|0|0|0|0|0|0|0|0|2|0|0|2|0|0|0|0|0|0|0|0|0|0|0|0|1|3|8|2|0|4|2|0|1|1|16|0|2|3|2|1|1|0|0|3|0|0|0|0|0|0|0|0|0|0|0|0|0|0|0|0|0|1|0|0|0|1|0|0|4|1|0|0|0|0|0|0|0|0|0|0|0|0|2|0|0|2|1|0|0|1|0|0|0|0|…	0.01	0.03	0.01	0.03	0.01	-7	2.42	0.28
5mMgluc_FANCA	TEX10_HUMAN	TEX10_HUMAN	28|30	58	29	2	0|0|0|0|0|0|0|0|0|0|0|0|0|0|0|0|0|0|0|0|0|0|0|0|0|0|0|0|0|0|0|0|0|0|0|0|0|0|0|0|0|0|0|0|0|0|0|0|0|0|0|0|0|0|0|0|0|0|0|0|0|0|0|0|0|0|0|0|0|0|0|0|0|0|0|0|0|0|0|0|0|0|0|0|0|0|0|0|0|0|0|0|0|0|0|0|0|0|0|0|0|0|0|0|0|0|0|0|0|0|0|0|0|0|0|0|0|0|0|0|0|0|0|0|0|0|0|0|0|0|8|0|1|0|1|3|0|0|0|16|0|0|0|0|0|0|0|0|1|1|0|0|0|0|0|0|0|0|0|0|0|0|0|0|0|0|0|0|0|0|0|0|0|0|0|0|0|0|0|0|0|0|0|0|0|0|0|0|0|0|0|0|0|0|0|0|0|0|0|…	0.01	0.01	0.01	0.01	0.01	-6.09	2.42	0.29
5mMgluc_FANCA	UBA1_HUMAN	UBA1_HUMAN	27|31	58	29	2	11|5|1|10|385|19|0|5|0|0|0|0|0|0|0|0|0|0|0|0|0|0|0|0|1|0|0|0|0|0|0|0|0|0|0|0|0|0|0|0|0|0|0|0|0|8|0|0|0|0|0|0|0|0|0|0|0|0|0|0|0|1|0|0|0|0|0|0|0|0|0|0|0|0|0|0|1|1|0|0|0|0|0|0|0|0|0|0|0|0|0|0|0|0|0|0|0|0|0|0|0|0|0|0|0|0|0|0|0|0|0|0|0|0|0|0|0|0|1|0|0|0|0|0|0|0|0|10|10|0|1|7|24|0|67|0|0|11|0|153|2|8|31|8|19|3|0|6|42|0|0|2|0|0|0|0|0|0|0|0|0|0|0|0|0|0|0|0|0|0|0|0|0|2|0|0|0|0|0|0|0|0|0|2|0|0|0|4|10|2|18|…	0	0	0	0	0	#NAME?	0.11	0.55
5mMgluc_FANCA	NCOA5_HUMAN	NCOA5_HUMAN	30|27	57	28.5	2	0|0|0|0|0|0|0|0|0|0|0|0|0|0|0|0|0|0|0|0|0|0|0|0|0|0|0|0|0|0|0|0|0|0|0|0|0|0|0|0|0|0|0|0|0|0|0|0|0|0|0|0|0|0|0|0|0|0|0|0|0|0|0|0|0|0|0|0|0|0|0|0|0|0|0|0|0|0|0|0|0|0|0|0|0|0|0|0|0|0|0|0|0|0|0|0|0|0|0|0|0|0|0|0|0|0|0|0|0|0|0|0|0|0|0|0|0|0|0|0|0|0|0|0|0|0|0|0|0|0|0|0|0|0|0|0|0|0|0|0|0|0|0|0|0|0|0|0|0|0|0|0|0|0|0|0|0|0|0|0|0|0|0|0|0|0|0|0|0|0|0|0|0|0|0|0|0|0|0|0|0|0|0|0|0|0|0|0|0|0|0|0|0|0|0|0|0|0|0|0…	1	1	1	1	1	42.42	285	0
5mMgluc_FANCA	HYEP_HUMAN	HYEP_HUMAN	29|28	57	28.5	2	8|6|6|5|5|0|0|0|0|0|0|0|0|0|0|0|0|0|0|0|0|0|0|0|0|0|0|0|0|0|0|0|0|0|0|0|0|0|0|0|0|0|0|0|0|0|0|0|0|0|0|0|0|0|0|0|0|0|0|0|0|0|0|0|0|0|0|0|0|0|0|0|0|0|0|0|0|0|0|0|0|0|0|0|0|0|0|0|0|0|0|0|0|0|0|0|0|0|0|0|0|0|0|0|0|0|0|0|0|0|0|0|0|0|0|0|0|0|0|0|0|0|0|0|0|0|0|0|0|0|0|0|0|0|0|0|0|0|0|0|0|0|0|0|0|0|0|0|0|0|0|0|0|0|0|0|0|0|0|0|0|0|0|0|0|0|0|0|0|0|0|0|0|0|0|0|0|0|0|0|0|0|0|0|0|0|0|0|0|0|0|0|0|0|0|0|0|0|0|0…	1	1	1	1	1	12.03	4.07	0
5mMgluc_FANCA	TMM33_HUMAN	TMM33_HUMAN	32|25	57	28.5	2	0|0|0|2|5|0|0|0|0|0|0|0|0|0|0|0|0|0|0|0|0|0|0|0|0|0|0|0|0|0|0|0|0|0|0|0|0|0|0|0|0|0|0|0|0|0|0|0|0|0|0|0|0|0|0|0|0|0|0|0|0|0|0|0|0|0|0|0|0|0|0|0|0|0|0|0|0|0|0|0|0|0|0|0|0|0|0|0|0|0|0|0|0|0|0|0|0|0|0|0|0|0|0|0|0|0|0|0|0|0|0|0|0|0|0|0|0|0|0|0|0|0|0|0|0|0|2|0|0|0|0|0|0|0|1|0|0|1|0|2|0|1|1|1|0|2|0|3|4|0|0|0|0|0|0|0|0|0|0|0|0|0|0|0|0|0|0|0|0|0|0|0|0|0|0|0|0|0|0|0|0|0|0|0|0|0|0|0|0|0|0|0|0|0|0|0|0|0|0|0…	1	1	1	1	1	15.26	6.33	0
5mMgluc_FANCA	RFC5_HUMAN	RFC5_HUMAN	32|25	57	28.5	2	0|0|0|0|0|0|0|0|0|0|0|0|0|0|0|0|0|0|0|0|0|0|0|0|0|0|0|0|0|0|0|0|0|0|0|0|0|0|0|0|0|0|0|0|0|0|0|0|0|0|0|0|0|0|0|0|0|0|0|0|0|0|0|0|0|0|0|0|0|0|0|0|0|0|0|0|0|0|0|0|0|0|0|0|0|0|0|0|0|0|0|0|0|0|0|0|0|0|0|0|0|0|0|0|0|0|0|0|0|0|0|0|0|0|0|0|0|0|0|0|0|0|0|0|0|0|0|1|0|0|0|1|0|0|0|1|0|0|0|2|0|0|0|0|0|0|0|0|2|0|0|0|0|0|0|0|0|0|0|0|0|0|0|0|0|0|0|0|0|0|0|0|0|2|0|0|1|0|0|0|0|0|0|0|0|0|0|0|0|0|0|0|0|0|0|0|0|0|0|0…	1	1	1	1	1	24.32	14.25	0
5mMgluc_FANCA	SAM50_HUMAN	SAM50_HUMAN	28|29	57	28.5	2	0|1|0|4|0|0|0|0|0|0|0|0|0|0|0|0|0|0|0|0|0|0|0|0|0|0|0|0|0|0|0|0|0|0|0|0|0|0|0|0|0|0|0|0|0|0|0|0|0|0|0|0|0|0|0|0|0|0|0|0|0|0|0|0|0|0|0|0|0|0|0|0|0|0|0|0|0|0|0|0|0|0|0|0|0|0|0|0|0|0|0|0|0|0|0|0|0|0|0|0|0|0|0|0|0|0|0|0|0|0|0|0|0|0|0|0|0|0|0|0|0|0|0|0|0|0|0|0|0|0|0|0|0|0|0|0|0|0|0|0|0|0|0|0|0|0|0|0|0|0|0|0|0|0|0|0|0|0|0|0|0|0|0|0|0|0|0|0|0|0|0|0|0|0|0|0|0|0|0|0|0|0|0|0|0|0|0|0|0|0|0|0|0|0|0|0|0|0|0|0…	1	1	1	1	1	14.47	11.4	0
5mMgluc_FANCA	RBGPR_HUMAN	RBGPR_HUMAN	33|24	57	28.5	2	0|2|0|2|0|0|0|0|0|0|0|0|0|0|0|0|0|0|0|0|0|0|0|0|0|0|0|0|0|0|0|0|0|0|0|0|0|0|0|0|0|0|0|0|0|0|0|0|0|0|0|0|0|0|0|0|0|0|0|0|0|0|0|0|0|0|0|0|0|0|0|0|0|0|0|0|0|0|0|0|0|0|0|0|0|0|0|0|0|0|0|1|0|0|0|0|0|0|0|0|0|0|0|0|0|0|0|0|0|0|0|0|0|0|0|0|0|0|0|0|0|0|0|0|0|0|0|0|0|0|0|0|0|0|1|0|0|0|0|6|0|0|0|0|0|0|0|0|2|0|0|0|0|0|0|0|0|0|0|0|0|0|0|0|0|0|0|0|0|0|0|0|0|0|0|0|0|0|0|0|0|0|0|0|0|0|0|0|1|0|0|0|0|0|0|0|0|0|0|0…	1	1	1	1	1	8.24	7.12	0
5mMgluc_FANCA	APEX1_HUMAN	APEX1_HUMAN	32|25	57	28.5	2	4|4|2|3|7|10|0|0|0|0|0|0|0|0|0|0|0|0|0|0|0|0|0|0|0|0|0|0|0|0|0|0|0|0|0|0|0|0|0|0|0|0|0|0|0|0|0|0|0|0|0|0|0|0|0|0|0|0|0|0|0|0|0|0|0|0|0|0|0|0|0|0|0|0|0|0|0|0|0|0|0|0|0|0|0|0|0|0|0|0|0|0|0|0|0|0|0|0|0|0|0|0|0|0|0|0|0|0|0|0|0|0|0|0|0|0|0|0|0|0|0|0|0|0|0|0|0|0|0|0|0|0|0|0|0|0|0|0|0|0|0|0|0|0|0|0|0|0|0|0|0|0|0|0|0|0|0|0|0|0|0|0|0|0|0|0|0|0|0|0|0|0|0|0|0|0|0|0|0|0|0|0|0|0|0|0|0|0|0|0|0|0|0|0|0|0|0|0|0|…	0.99	1	0.99	1	0.99	4.16	3.35	0
5mMgluc_FANCA	MUTA_HUMAN	MUTA_HUMAN	28|29	57	28.5	2	3|5|0|4|0|4|0|0|0|0|0|0|0|0|0|0|0|0|0|0|0|0|0|0|0|0|0|0|0|0|0|0|0|0|0|0|0|0|0|0|0|0|0|0|0|0|0|0|0|0|0|0|0|0|0|0|0|0|0|0|0|0|0|0|0|0|0|0|0|0|0|0|0|0|0|0|0|0|0|0|0|0|0|0|0|0|0|0|0|0|0|0|0|0|0|0|0|0|0|0|0|0|0|0|0|0|0|0|0|0|0|0|0|0|0|0|0|0|0|0|0|0|0|0|0|0|0|0|0|0|0|0|0|0|0|0|0|0|0|0|0|0|0|0|0|0|0|0|0|0|0|0|0|0|0|0|0|0|0|0|0|0|0|0|0|0|0|0|0|0|0|0|0|0|0|0|0|0|0|0|0|0|0|0|0|0|0|0|0|0|0|0|0|0|0|0|0|0|0|0…	1	1	1	1	1	18.6	6.33	0
5mMgluc_FANCA	NHRF1_HUMAN	NHRF1_HUMAN	28|29	57	28.5	2	0|4|0|5|0|0|0|0|0|0|0|0|0|0|0|0|0|0|0|0|0|0|0|0|0|0|0|0|0|0|0|0|0|0|0|0|0|0|0|0|0|0|0|0|0|0|0|0|0|0|0|0|0|0|0|0|0|0|0|0|0|0|0|0|0|0|0|0|0|0|0|0|0|0|0|0|0|0|0|0|0|0|0|0|0|0|0|0|0|0|0|0|0|0|0|0|0|0|0|0|0|0|0|0|0|0|0|0|0|0|0|0|0|0|0|0|0|0|0|0|0|0|0|0|0|0|0|0|0|0|0|0|0|0|0|0|0|0|0|0|0|0|0|0|0|0|0|0|0|0|0|0|0|0|0|0|0|0|0|0|0|0|0|0|0|0|0|0|0|0|0|0|0|0|0|0|0|0|0|0|0|0|0|0|0|0|0|0|0|0|0|0|0|0|0|0|0|0|0|0…	1	1	1	1	1	18.6	6.33	0
5mMgluc_FANCA	DNMT1_HUMAN	DNMT1_HUMAN	27|30	57	28.5	2	0|0|0|0|0|0|0|0|0|0|0|0|0|0|0|0|0|0|0|0|0|0|0|0|0|0|0|0|0|0|0|0|0|0|0|0|0|0|0|0|0|0|0|0|0|0|0|0|0|0|0|0|0|0|0|0|0|0|0|0|0|0|0|0|0|0|0|0|0|0|0|0|0|0|0|0|0|0|0|0|0|0|0|0|0|0|0|0|0|0|0|0|0|0|0|0|0|0|0|0|0|0|0|0|0|0|0|0|0|0|0|0|0|0|0|0|0|0|0|0|0|0|0|0|0|0|0|0|0|0|0|0|0|0|0|0|0|0|0|0|0|0|0|0|0|0|0|0|0|0|0|0|0|0|0|0|0|0|0|0|0|0|0|0|0|0|0|0|0|0|0|0|0|0|0|0|0|0|0|0|0|0|0|0|0|0|0|0|0|0|0|0|0|0|0|0|0|0|0|0…	1	1	1	1	1	42.42	285	0
5mMgluc_FANCA	PP6R3_HUMAN	PP6R3_HUMAN	28|29	57	28.5	2	0|0|0|0|0|0|0|1|0|0|0|0|0|0|0|0|0|0|0|0|0|0|0|0|0|0|0|0|0|0|0|0|0|0|0|0|0|0|0|0|0|0|0|0|0|0|0|0|0|0|0|0|0|0|0|0|0|0|0|0|0|0|0|0|0|0|0|0|0|0|0|0|0|0|0|0|0|0|0|0|0|0|0|0|0|0|0|0|0|0|0|0|0|0|0|0|0|0|0|0|0|0|0|0|0|0|0|0|0|0|0|0|0|1|0|0|0|0|0|0|0|0|0|0|3|0|0|0|0|0|0|0|0|0|0|0|0|0|0|0|0|0|0|0|0|1|0|0|0|0|0|0|0|0|0|0|0|0|0|0|0|0|0|0|0|0|0|0|0|0|0|0|0|0|0|0|0|0|0|0|0|0|0|0|0|0|0|2|1|0|1|0|0|0|0|0|0|0|0|0…	1	1	1	1	1	25.92	11.4	0
5mMgluc_FANCA	KCJ11_HUMAN	KCJ11_HUMAN	26|31	57	28.5	2	0|0|0|0|0|0|0|0|0|0|0|0|0|0|0|0|0|0|0|0|0|0|0|0|0|0|0|0|0|0|0|0|0|0|0|0|0|0|0|0|0|0|0|0|0|0|0|0|0|0|0|0|0|0|0|0|0|0|0|0|0|0|0|0|0|0|0|0|0|0|0|0|0|0|0|0|0|0|0|0|0|0|0|0|0|0|0|0|0|0|0|0|0|0|0|0|0|0|0|0|0|0|0|0|0|0|0|0|0|0|0|0|0|0|0|0|0|0|0|0|0|0|0|0|0|0|0|0|0|0|0|0|0|0|0|0|0|0|0|0|0|0|0|0|0|0|0|0|0|0|0|0|0|0|0|0|0|0|0|0|0|0|0|0|0|0|0|0|0|0|0|0|0|0|0|0|0|0|0|0|0|0|0|0|0|0|0|0|0|0|0|0|0|0|0|0|0|0|0|0…	1	1	1	1	1	40.96	285	0
5mMgluc_FANCA	RS15A_HUMAN	RS15A_HUMAN	31|26	57	28.5	2	0|0|0|3|18|19|1|1|0|1|1|0|0|0|0|0|0|0|0|0|0|0|0|0|1|0|0|0|0|0|0|0|0|0|0|0|0|0|0|0|0|0|0|0|0|2|0|0|0|0|0|0|0|0|0|0|0|0|0|0|0|0|0|0|0|0|0|0|0|0|0|0|0|0|0|1|3|2|0|2|1|0|0|0|0|0|0|0|0|0|2|2|0|0|0|0|0|0|0|0|0|0|0|0|0|0|0|0|0|0|0|0|0|8|0|0|3|0|0|0|0|0|0|4|0|3|0|4|5|1|6|3|1|0|4|1|0|1|3|10|0|5|8|5|4|1|1|1|10|8|6|4|2|0|0|0|1|0|0|0|0|0|0|0|5|7|4|0|0|5|9|6|30|8|0|12|36|3|15|15|0|0|0|8|5|2|2|4|2|3|6|2|1|1|0|…	0	0	0	0	0	-79.35	0.86	0.5
5mMgluc_FANCA	XPO1_HUMAN	XPO1_HUMAN	28|29	57	28.5	2	0|0|0|0|2|4|0|0|0|0|0|0|0|0|0|0|0|0|0|0|0|0|0|0|0|0|0|0|1|0|0|0|0|0|0|0|0|0|0|0|0|0|0|0|0|0|0|0|0|0|0|0|0|0|0|0|0|0|0|0|0|0|0|0|0|0|0|0|0|0|0|0|0|0|0|0|0|0|0|0|0|0|0|0|0|0|0|0|0|0|0|0|0|0|0|0|0|0|0|0|0|0|0|0|0|0|0|0|0|0|0|0|0|1|0|0|0|0|0|0|0|0|0|0|1|0|0|2|1|0|0|2|1|0|13|0|0|8|0|51|0|2|6|2|3|10|0|10|16|0|0|0|0|0|0|0|0|0|0|8|0|0|0|0|0|0|0|0|0|0|0|0|0|1|0|0|0|0|0|0|0|0|0|0|0|0|0|0|1|2|2|0|0|0|0|1|2|…	0	0	0	0	0	-76.6	0.85	0.51
5mMgluc_FANCA	PRP31_HUMAN	PRP31_HUMAN	32|25	57	28.5	2	0|0|0|0|0|0|11|4|0|2|2|0|0|0|0|0|0|0|0|0|0|0|0|0|0|0|0|0|0|0|0|0|0|0|0|0|0|0|0|0|0|0|0|0|0|0|0|0|0|0|0|0|0|0|0|0|0|0|0|0|0|0|0|0|0|0|0|0|0|0|0|0|0|0|0|0|0|0|0|0|0|0|0|0|0|0|0|0|0|0|0|0|0|0|0|0|0|0|0|0|0|0|0|0|0|0|0|0|0|0|0|0|0|5|23|13|1|25|5|13|1|16|0|2|0|2|2|2|4|0|2|0|1|0|0|0|0|0|3|1|0|0|0|0|0|0|0|0|0|1|0|54|116|20|32|0|0|74|2|44|14|10|0|0|2|7|8|0|0|0|3|2|0|2|16|0|0|0|0|0|0|11|0|0|8|1|5|3|2|1|2|…	0	0	0	0	0	-332.31	0.3	0.54
5mMgluc_FANCA	MPRI_HUMAN	MPRI_HUMAN	28|28	56	28	2	1|2|0|3|0|0|0|0|0|0|0|0|0|0|0|0|0|0|0|0|0|0|0|0|0|0|0|0|0|0|0|0|0|0|0|0|0|0|0|0|0|0|0|0|0|0|0|0|0|0|0|0|0|0|0|0|0|0|0|0|0|0|0|0|0|0|0|0|0|0|0|0|0|0|0|0|0|0|0|0|0|0|0|0|0|0|0|0|0|0|0|0|0|0|0|0|0|0|0|0|0|0|0|0|0|0|0|0|0|0|0|0|0|0|0|0|0|0|0|0|0|0|0|0|0|0|0|0|0|0|0|0|1|0|0|0|0|0|0|5|0|1|4|1|0|0|0|0|0|0|0|0|0|0|0|0|0|0|0|0|0|0|0|0|0|0|0|0|0|0|0|0|0|0|0|0|0|0|0|0|0|0|0|0|0|0|0|0|0|0|0|0|0|0|0|0|0|0|0|0…	1	1	1	1	1	18.6	6.22	0
5mMgluc_FANCA	GDAP1_HUMAN	GDAP1_HUMAN	29|27	56	28	2	2|4|0|4|0|0|0|0|0|0|0|0|0|0|0|0|0|0|0|0|0|0|0|0|0|0|0|0|0|0|0|0|0|0|0|0|0|0|0|0|0|0|0|0|0|0|0|0|0|0|0|0|0|0|0|0|0|0|0|0|0|0|0|0|0|0|0|0|0|0|0|0|0|0|0|0|0|0|0|0|0|0|0|0|0|0|0|0|0|0|0|0|0|0|0|0|0|0|0|0|0|0|0|0|0|0|0|0|0|0|0|0|0|0|0|0|0|0|0|0|0|0|0|0|0|0|0|0|0|0|0|0|0|0|0|0|0|0|0|1|0|0|0|0|0|0|0|0|0|0|0|0|0|0|0|0|0|0|0|0|0|0|0|0|0|0|0|0|0|0|0|0|0|0|0|0|0|0|0|0|0|0|0|0|0|0|0|0|0|0|0|0|0|0|0|0|0|0|0|0…	1	1	1	1	1	18.99	7	0
5mMgluc_FANCA	DNJB1_HUMAN	DNJB1_HUMAN	29|27	56	28	2	0|0|0|0|0|0|0|0|0|0|0|0|0|0|0|0|0|0|0|0|0|0|0|0|0|0|0|0|0|0|0|0|0|0|0|0|0|0|0|0|0|0|0|0|0|0|0|0|0|0|0|0|0|0|0|0|0|0|0|0|0|0|0|0|0|0|0|0|0|0|0|0|0|0|0|0|0|0|0|0|0|0|0|0|0|0|0|0|0|0|0|0|0|0|0|0|0|0|0|0|0|0|0|0|0|0|0|0|0|0|0|0|0|0|0|0|0|0|0|0|0|0|0|0|0|0|0|0|0|0|0|0|0|0|0|0|0|0|0|0|0|0|0|0|0|0|0|0|0|0|0|0|0|0|0|0|0|0|0|0|0|0|0|0|0|0|0|0|0|0|0|0|0|0|0|0|0|0|0|0|0|0|0|0|0|0|0|0|0|0|0|0|0|0|0|0|0|0|0|0…	1	1	1	1	1	42.42	280	0
5mMgluc_FANCA	NACAM_HUMAN	NACAM_HUMAN	33|23	56	28	2	2|2|1|2|0|3|0|0|0|0|0|0|0|0|0|0|0|0|0|0|0|0|0|0|0|0|0|0|0|0|0|0|0|0|0|0|0|0|0|0|0|0|0|0|0|0|0|0|0|0|0|0|0|0|0|0|0|0|0|0|0|0|0|0|0|0|0|0|0|0|0|0|0|0|0|0|0|0|0|0|0|0|0|0|0|0|0|0|0|0|0|0|0|0|0|0|0|0|0|0|0|0|0|0|0|0|0|0|0|0|0|0|0|0|0|0|0|0|0|0|0|0|0|0|0|0|0|0|0|0|0|0|0|0|0|0|0|0|0|0|0|0|0|0|0|0|0|0|0|0|0|0|0|0|0|0|0|0|0|0|0|0|0|0|0|0|0|0|0|0|0|0|0|0|0|0|0|0|0|0|0|0|0|0|0|0|0|0|0|0|0|0|0|0|0|0|0|0|0|0…	1	1	1	1	1	19.53	11.2	0
5mMgluc_FANCA	SYT11_HUMAN	SYT11_HUMAN	27|29	56	28	2	0|0|0|0|0|0|0|0|0|0|0|0|0|0|0|0|0|0|0|0|0|0|0|0|0|0|0|0|0|0|0|0|0|0|0|0|0|0|0|0|0|0|0|0|0|0|0|0|0|0|0|0|0|0|0|0|0|0|0|0|0|0|0|0|0|0|0|0|0|0|0|0|0|0|0|0|0|0|0|0|0|0|0|0|0|0|0|0|0|0|0|0|0|0|0|0|0|0|0|0|0|0|0|0|0|0|0|0|0|0|0|0|0|0|0|0|0|0|0|0|0|0|0|0|0|0|0|0|0|0|0|0|0|0|0|0|0|0|0|0|0|0|0|0|0|0|0|0|0|0|0|0|0|0|0|0|0|0|0|0|0|0|0|0|0|0|0|0|0|0|0|0|0|0|0|0|0|0|0|0|0|0|0|0|0|0|0|0|0|0|0|0|0|0|0|0|0|0|0|0…	1	1	1	1	1	42.42	280	0
5mMgluc_FANCA	HPRT_HUMAN	HPRT_HUMAN	28|28	56	28	2	0|0|0|4|0|4|0|0|0|0|0|0|0|0|0|0|0|0|0|0|0|0|0|0|0|0|0|0|0|0|0|0|0|0|0|0|0|0|0|0|0|0|0|0|0|0|0|0|0|0|0|0|0|0|0|0|0|0|0|0|0|0|0|0|0|0|0|0|0|0|0|0|0|0|0|0|0|0|0|0|0|0|0|0|0|0|0|0|0|0|0|0|0|0|0|0|0|0|0|0|0|0|0|0|0|0|0|0|0|0|0|0|0|0|0|0|0|0|0|0|0|0|0|0|0|0|0|0|0|0|0|0|0|0|0|0|0|0|0|0|0|0|0|0|0|0|0|0|0|0|0|0|0|0|0|0|0|0|0|0|0|0|0|0|0|0|0|0|0|0|0|0|0|0|0|0|0|0|0|0|0|0|0|0|0|0|0|0|0|0|0|0|0|0|0|0|0|0|0|0…	1	1	1	1	1	20.15	7	0
5mMgluc_FANCA	SYWC_HUMAN	SYWC_HUMAN	25|31	56	28	2	0|0|0|0|0|0|0|0|0|0|0|0|0|0|0|0|0|0|0|0|0|0|0|0|0|0|0|0|0|0|0|0|0|0|0|0|0|0|0|0|0|0|0|0|0|0|0|0|0|0|0|0|0|0|0|0|0|0|0|0|0|0|0|0|0|0|0|0|0|0|0|0|0|0|0|0|0|0|0|0|0|0|0|0|0|0|0|0|0|0|0|0|0|0|0|0|0|0|0|0|0|0|0|0|0|0|0|0|0|0|0|0|0|0|0|0|0|0|0|0|0|0|0|0|0|0|0|0|0|0|0|0|0|0|0|0|0|0|0|0|0|0|0|0|0|0|0|0|0|0|0|0|0|0|0|0|0|0|0|0|0|0|0|0|0|0|0|0|0|0|0|0|0|0|0|0|0|0|0|0|0|0|0|0|0|0|0|0|0|0|0|0|0|0|0|0|0|0|0|0…	1	1	1	1	1	39.5	280	0
5mMgluc_FANCA	RFIP1_HUMAN	RFIP1_HUMAN	24|32	56	28	2	0|0|0|0|0|0|0|0|0|0|0|0|0|0|0|0|0|0|0|0|0|0|0|0|0|0|0|0|0|0|0|0|0|0|0|0|0|0|0|0|0|0|0|0|0|0|0|0|0|0|0|0|0|0|0|0|0|0|0|0|0|0|0|0|0|0|0|0|0|0|0|0|0|0|0|0|0|0|0|0|0|0|0|0|0|0|0|0|0|0|0|0|0|0|0|0|0|0|0|0|0|0|0|0|0|0|0|0|0|0|0|0|0|0|0|0|0|0|0|0|0|0|0|0|0|0|0|0|0|0|0|0|0|0|0|0|0|0|0|0|0|0|0|0|0|0|0|0|2|0|0|0|0|0|0|0|0|0|0|0|0|0|0|0|0|0|0|0|0|0|0|0|0|0|0|0|0|0|0|0|0|0|0|0|0|0|0|0|0|0|0|0|0|0|0|0|0|0|0|0…	1	1	1	1	1	25.61	18.67	0
5mMgluc_FANCA	HMCS1_HUMAN	HMCS1_HUMAN	28|28	56	28	2	0|0|0|0|0|0|0|0|0|0|0|0|0|0|0|0|0|0|0|0|0|0|0|0|0|0|0|0|0|0|0|0|0|0|0|0|0|0|0|0|0|0|0|0|0|0|0|0|0|0|0|0|0|0|0|0|0|0|0|0|0|0|0|0|0|0|0|0|0|0|0|0|0|0|0|0|0|0|0|0|0|0|0|0|0|0|0|0|0|0|0|0|0|0|0|0|0|0|0|0|0|0|0|0|0|0|0|0|0|0|0|0|0|0|0|0|0|0|0|0|0|0|0|0|0|0|0|0|0|0|0|0|0|0|0|0|0|0|0|0|0|0|0|0|0|0|0|0|0|0|0|0|0|0|0|0|0|0|0|0|0|0|0|0|0|0|0|0|0|0|0|0|0|0|0|0|0|0|0|0|0|0|0|0|0|0|0|0|0|0|0|0|0|0|0|0|0|0|0|0…	1	1	1	1	1	43.87	280	0
[truncated: 6,234 more rows]
