# Supplementary material for: Delineating the role of FANCA in glucose-stimulated insulin secretion in β cells through its protein interactome
Source: PLoS One. 2019 Aug 28;14(8):e0220568. doi: 10.1371/journal.pone.0220568 (PMC6713327; doi:10.1371/journal.pone.0220568)
Supplement: S3 Table — Output file from ClueGO for the 210 proteins with elevated representation in 5 mM glucose conditions. (XLSX) [file pone.0220568.s004.xlsx]

## Sheet: ClueGO Results
Table S3. ClueGO Result Table for 5mM glucose using Reactome Reactions And Pathways
GOID	GOTerm	Ontology Source	Term PValue	Term PValue Corrected with Benjamini-Hochberg	Group PValue	Group PValue Corrected with Benjamini-Hochberg	GOLevels	GOGroups	% Associated Genes	Nr. Genes	Associated Genes Found
R-HSA:6792572	LIPT1 transfers lipoyl group from lipoyl-GCSH to DHs	REACTOME_Reactions_20.11.2017	0.00104448	0.00118374	0.00104448	0.00125337	[-1]	Group0	21.4286	3	[BCKDHA, BCKDHB, DLAT]
R-HSA:8941312	ZCCHC6, ZCCHC11 are mRNA uridyltransferases	REACTOME_Reactions_20.11.2017	0.000359759	0.000509659	0.000359759	0.000539639	[-1]	Group1	30	3	[EIF4B, EIF4G1, ZCCHC6]
R-HSA:3215448	SWI/SNF chromatin remodelling complex enhances MEP50:PRMT5 methyltransferase activity	REACTOME_Reactions_20.11.2017	0.00188828	0.00188828	0.00263272	0.00263272	[-1]	Group2	17.6471	3	[SMARCA2, SMARCA4, SMARCC2]
R-HSA:8938217	RUNX1 binds the SWI/SNF complex	REACTOME_Reactions_20.11.2017	0.00188828	0.00188828	0.00263272	0.00263272	[-1]	Group2	17.6471	3	[SMARCA2, SMARCA4, SMARCC2]
R-HSA:5694435	CTAGE5 and MIA3 load procollagen VII into COPII vesicles	REACTOME_Reactions_20.11.2017	6.93296e-07	1.68372e-06	4.66999e-06	9.33997e-06	[-1]	Group3	66.6667	4	[MIA2, MIA3, PREB, SEC24C]
R-HSA:5694436	CTAGE5 and MIA3 dissociate from procollagen VII vesicle	REACTOME_Reactions_20.11.2017	6.93296e-07	1.68372e-06	4.66999e-06	9.33997e-06	[-1]	Group3	66.6667	4	[MIA2, MIA3, PREB, SEC24C]
R-HSA:5694530	Cargo concentration in the ER	REACTOME_Pathways_20.11.2017	0.000116352	0.000197799	4.66999e-06	9.33997e-06	[-1]	Group3	15.1515	5	[MIA2, MIA3, PREB, SEC24B, SEC24C]
R-HSA:5694421	PP6 dephosphorylates SEC24	REACTOME_Reactions_20.11.2017	0.000171615	0.000265223	4.66999e-06	9.33997e-06	[-1]	Group3	37.5	3	[PPP6C, SEC24B, SEC24C]
R-HSA:983426	Capturing cargo and formation of prebudding complex	REACTOME_Reactions_20.11.2017	0.000829693	0.00100748	4.66999e-06	9.33997e-06	[-1]	Group3	23.0769	3	[HLA-A, SEC24B, SEC24C]
R-HSA:983422	Disassembly of COPII coated vesicle	REACTOME_Reactions_20.11.2017	0.0012914	0.00137211	4.66999e-06	9.33997e-06	[-1]	Group3	20	3	[HLA-A, SEC24B, SEC24C]
R-HSA:983424	Budding of COPII coated vesicle	REACTOME_Reactions_20.11.2017	0.0012914	0.00137211	4.66999e-06	9.33997e-06	[-1]	Group3	20	3	[HLA-A, SEC24B, SEC24C]
R-HSA:983425	Recruitment of Sec31p:Sec13p to prebudding complex and formation of COPII vesicle	REACTOME_Reactions_20.11.2017	0.0012914	0.00137211	4.66999e-06	9.33997e-06	[-1]	Group3	20	3	[HLA-A, SEC24B, SEC24C]
R-HSA:72143	Lariat Formation and 5'-Splice Site Cleavage	REACTOME_Reactions_20.11.2017	4.43691e-17	7.54275e-16	2.20544e-16	1.32326e-15	[-1]	Group4	15.0327	23	[CCAR1, DDX23, DHX16, ELAVL1, HNRNPA0, HNRNPA1, HNRNPA3, HNRNPC, HNRNPL, PPIL4, PRPF8, SNRNP200, SRRM2, SRRT, SRSF1, SRSF2, SRSF3, SRSF6, SRSF7, SRSF9, TRA2B, U2AF1L5, U2AF2]
R-HSA:72107	Formation of the Spliceosomal E complex	REACTOME_Reactions_20.11.2017	5.48562e-15	4.66278e-14	2.20544e-16	1.32326e-15	[-1]	Group4	22.2222	16	[CCAR1, HNRNPA0, HNRNPA1, HNRNPA3, HNRNPC, HNRNPL, SRRM2, SRRT, SRSF1, SRSF2, SRSF3, SRSF6, SRSF7, SRSF9, U2AF1L5, U2AF2]
R-HSA:72124	Formation of the Spliceosomal A Complex	REACTOME_Reactions_20.11.2017	5.04171e-13	2.85697e-12	2.20544e-16	1.32326e-15	[-1]	Group4	15.3153	17	[CCAR1, ELAVL1, HNRNPA0, HNRNPA1, HNRNPA3, HNRNPC, HNRNPL, SRRM2, SRRT, SRSF1, SRSF2, SRSF3, SRSF6, SRSF7, SRSF9, U2AF1L5, U2AF2]
R-HSA:159101	NXF1:NXT1 (TAP:p15) binds capped mRNA:CBC:EJC:TREX (minus DDX39B)	REACTOME_Reactions_20.11.2017	1.60667e-08	6.82833e-08	2.20544e-16	1.32326e-15	[-1]	Group4	20	9	[SRSF1, SRSF2, SRSF3, SRSF6, SRSF7, SRSF9, THOC2, U2AF1L5, U2AF2]
R-HSA:72185	mRNA polyadenylation	REACTOME_Reactions_20.11.2017	4.26271e-08	1.44932e-07	2.20544e-16	1.32326e-15	[-1]	Group4	18	9	[SRSF1, SRSF2, SRSF3, SRSF6, SRSF7, SRSF9, THOC2, U2AF1L5, U2AF2]
R-HSA:72180	Cleavage of mRNA at the 3'-end	REACTOME_Reactions_20.11.2017	1.63663e-07	4.63711e-07	2.20544e-16	1.32326e-15	[-1]	Group4	15.5172	9	[SRSF1, SRSF2, SRSF3, SRSF6, SRSF7, SRSF9, THOC2, U2AF1L5, U2AF2]
R-HSA:72187	mRNA 3'-end processing	REACTOME_Pathways_20.11.2017	1.63663e-07	4.63711e-07	2.20544e-16	1.32326e-15	[-1]	Group4	15.5172	9	[SRSF1, SRSF2, SRSF3, SRSF6, SRSF7, SRSF9, THOC2, U2AF1L5, U2AF2]
R-HSA:8849157	TREX complex binds spliced, capped mRNA:CBC:EJC cotranscriptionally	REACTOME_Reactions_20.11.2017	1.63663e-07	4.63711e-07	2.20544e-16	1.32326e-15	[-1]	Group4	15.5172	9	[SRSF1, SRSF2, SRSF3, SRSF6, SRSF7, SRSF9, THOC2, U2AF1L5, U2AF2]
R-HSA:379716	Cytosolic tRNA aminoacylation	REACTOME_Pathways_20.11.2017	1.06841e-06	2.27037e-06	2.47438e-06	7.42315e-06	[-1]	Group5	25	6	[EPRS, FARSB, GARS, MARS, RARS, WARS]
R-HSA:379724	tRNA Aminoacylation	REACTOME_Pathways_20.11.2017	2.47438e-06	4.67384e-06	2.47438e-06	7.42315e-06	[-1]	Group5	16.6667	7	[EPRS, FARSB, GARS, MARS, RARS, WARS, YARS2]
R-HSA:2408517	SeMet incorporation into proteins	REACTOME_Pathways_20.11.2017	0.000489274	0.000639819	2.47438e-06	7.42315e-06	[-1]	Group5	27.2727	3	[EPRS, MARS, RARS]
R-HSA:2408546	tRNA(Met) is selenomethionylated to SeMet-tRNA(Met) by multisynthetase complex	REACTOME_Reactions_20.11.2017	0.000489274	0.000639819	2.47438e-06	7.42315e-06	[-1]	Group5	27.2727	3	[EPRS, MARS, RARS]
R-HSA:379861	glutamate + tRNA(Glu) + ATP => Glu-tRNA(Glu) + AMP + pyrophosphate	REACTOME_Reactions_20.11.2017	0.000489274	0.000639819	2.47438e-06	7.42315e-06	[-1]	Group5	27.2727	3	[EPRS, MARS, RARS]
R-HSA:379865	proline + tRNA(Pro) + ATP => Pro-tRNA(Pro) + AMP + pyrophosphate	REACTOME_Reactions_20.11.2017	0.000489274	0.000639819	2.47438e-06	7.42315e-06	[-1]	Group5	27.2727	3	[EPRS, MARS, RARS]
R-HSA:379867	aspartate + tRNA(Asp) + ATP => Asp-tRNA(Asp) + AMP + pyrophosphate	REACTOME_Reactions_20.11.2017	0.000489274	0.000639819	2.47438e-06	7.42315e-06	[-1]	Group5	27.2727	3	[EPRS, MARS, RARS]
R-HSA:379893	isoleucine + tRNA(Ile) + ATP => Ile-tRNA(Ile) + AMP + pyrophosphate	REACTOME_Reactions_20.11.2017	0.000489274	0.000639819	2.47438e-06	7.42315e-06	[-1]	Group5	27.2727	3	[EPRS, MARS, RARS]
R-HSA:379974	leucine + tRNA(Leu) + ATP => Leu-tRNA(Leu) + AMP + pyrophosphate	REACTOME_Reactions_20.11.2017	0.000489274	0.000639819	2.47438e-06	7.42315e-06	[-1]	Group5	27.2727	3	[EPRS, MARS, RARS]
R-HSA:379982	glutamine + tRNA(Gln) + ATP => Gln-tRNA(Gln) + AMP + pyrophosphate	REACTOME_Reactions_20.11.2017	0.000489274	0.000639819	2.47438e-06	7.42315e-06	[-1]	Group5	27.2727	3	[EPRS, MARS, RARS]
R-HSA:379993	arginine + tRNA(Arg) + ATP => Arg-tRNA(Arg) + AMP + pyrophosphate	REACTOME_Reactions_20.11.2017	0.000489274	0.000639819	2.47438e-06	7.42315e-06	[-1]	Group5	27.2727	3	[EPRS, MARS, RARS]
R-HSA:379994	methionine + tRNA(Met) + ATP => Met-tRNA(Met) + AMP + pyrophosphate	REACTOME_Reactions_20.11.2017	0.000489274	0.000639819	2.47438e-06	7.42315e-06	[-1]	Group5	27.2727	3	[EPRS, MARS, RARS]
R-HSA:380008	lysine + tRNA(Lys) + ATP => Lys-tRNA(Lys) + AMP + pyrophosphate	REACTOME_Reactions_20.11.2017	0.000489274	0.000639819	2.47438e-06	7.42315e-06	[-1]	Group5	27.2727	3	[EPRS, MARS, RARS]
