# Supplementary material for: Delineating the role of FANCA in glucose-stimulated insulin secretion in β cells through its protein interactome
Source: PLoS One. 2019 Aug 28;14(8):e0220568. doi: 10.1371/journal.pone.0220568 (PMC6713327; doi:10.1371/journal.pone.0220568)
Supplement: S4 Table — Output file from ClueGO for the 233 proteins with elevated representation in 20 mM glucose conditions. (XLSX) [file pone.0220568.s005.xlsx]

## Sheet: ClueGO Results
Table S4. ClueGO Result Table for 20 mM glucose using Reactome Reactions And Pathways
GOID	GOTerm	Ontology Source	Term PValue	Term PValue Corrected with Benjamini-Hochberg	Group PValue	Group PValue Corrected with Benjamini-Hochberg	GOLevels	GOGroups	% Associated Genes	Nr. Genes	Associated Genes Found
R-HSA:1660514	Synthesis of PIPs at the Golgi membrane	REACTOME_Pathways_20.11.2017	0.00270498	0.00277809	0.00270498	0.00338123	[-1]	Group00	16.6667	3	[PI4KA, PIK3C2A, PIK3R4]
R-HSA:71403	Citric acid cycle (TCA cycle)	REACTOME_Pathways_20.11.2017	0.00317493	0.00317493	0.00317493	0.0035277	[-1]	Group01	15.7895	3	[DLST, NNT, OGDH]
R-HSA:8849353	Dynein drives COPI-independent retrograde traffic from the Golgi to the ER	REACTOME_Reactions_20.11.2017	7.22401e-06	3.9216e-05	7.22401e-06	3.612e-05	[-1]	Group02	15.2174	7	[ACTR10, DCTN1, DCTN2, DCTN3, DCTN4, DCTN5, RAB18]
R-HSA:2029465	WAVE Regulatory Complex (WRC) interacts with RAC1 and PIP3 and gets activated	REACTOME_Reactions_20.11.2017	2.76726e-05	7.51113e-05	7.35101e-05	0.00014702	[-1]	Group03	33.3333	4	[BAIAP2, CYFIP1, CYFIP2, NCKAP1]
R-HSA:2130194	ABL phosphorylates WAVEs	REACTOME_Reactions_20.11.2017	3.94764e-05	8.82414e-05	7.35101e-05	0.00014702	[-1]	Group03	30.7692	4	[BAIAP2, CYFIP1, CYFIP2, NCKAP1]
R-HSA:2029469	p-ERK phosphorylates WAVEs and ABI	REACTOME_Reactions_20.11.2017	5.45828e-05	0.00011523	7.35101e-05	0.00014702	[-1]	Group03	28.5714	4	[BAIAP2, CYFIP1, CYFIP2, NCKAP1]
R-HSA:6785126	FA core complex assembles at DNA interstrand crosslinks (ICLs)	REACTOME_Reactions_20.11.2017	0.00126436	0.00141311	0.00487261	0.00487261	[-1]	Group04	21.4286	3	[FANCA, FANCG, FANCL]
R-HSA:6785342	FANCD2:FANCI complex and UBE2T bind ICL-DNA associated with the FA core complex	REACTOME_Reactions_20.11.2017	0.00228061	0.00240731	0.00487261	0.00487261	[-1]	Group04	17.6471	3	[FANCA, FANCG, FANCL]
R-HSA:6786155	POLN binds ICL-DNA	REACTOME_Reactions_20.11.2017	0.00270498	0.00277809	0.00487261	0.00487261	[-1]	Group04	16.6667	3	[FANCA, FANCG, FANCL]
R-HSA:167415	G-protein alpha subunit is inactivated	REACTOME_Reactions_20.11.2017	0.000208696	0.000305018	0.000782281	0.00111754	[-1]	Group05	37.5	3	[GNAI2, GNAI3, GNAO1]
R-HSA:111870	Activation of PLC beta-1/4	REACTOME_Reactions_20.11.2017	0.000782281	0.000900808	0.000782281	0.00111754	[-1]	Group05	25	3	[GNAI2, GNAI3, GNAO1]
R-HSA:111879	PIP2 hydrolysis	REACTOME_Reactions_20.11.2017	0.000782281	0.000900808	0.000782281	0.00111754	[-1]	Group05	25	3	[GNAI2, GNAI3, GNAO1]
R-HSA:112037	Inactivation of PLC beta	REACTOME_Reactions_20.11.2017	0.000782281	0.000900808	0.000782281	0.00111754	[-1]	Group05	25	3	[GNAI2, GNAI3, GNAO1]
R-HSA:421833	Vamp And trans-Golgi Network AP-1 Binding Coupled With Cargo Capture	REACTOME_Reactions_20.11.2017	1.9432e-05	5.68012e-05	4.83611e-05	0.000120903	[-1]	Group06	16.6667	6	[IGF2R, PIK3C2A, SNX5, TFRC, TPD52, VAMP2]
R-HSA:421835	trans-Golgi Network Vesicle Scission	REACTOME_Reactions_20.11.2017	3.1289e-05	7.92653e-05	4.83611e-05	0.000120903	[-1]	Group06	15.3846	6	[IGF2R, PIK3C2A, SNX5, TFRC, TPD52, VAMP2]
R-HSA:421836	trans-Golgi Network Derived Vesicle Uncoating	REACTOME_Reactions_20.11.2017	3.1289e-05	7.92653e-05	4.83611e-05	0.000120903	[-1]	Group06	15.3846	6	[IGF2R, PIK3C2A, SNX5, TFRC, TPD52, VAMP2]
R-HSA:421831	trans-Golgi Network Coat Assembly	REACTOME_Reactions_20.11.2017	3.63294e-05	8.62823e-05	4.83611e-05	0.000120903	[-1]	Group06	15	6	[IGF2R, PIK3C2A, SNX5, TFRC, TPD52, VAMP2]
R-HSA:399719	Trafficking of AMPA receptors	REACTOME_Pathways_20.11.2017	0.000116605	0.000211	2.23862e-06	2.23862e-05	[-1]	Group07	16.129	5	[AP2A1, AP2M1, CAMK2D, MYO6, NSF]
R-HSA:399721	Glutamate binding, activation of AMPA receptors and synaptic plasticity	REACTOME_Pathways_20.11.2017	0.000116605	0.000211	2.23862e-06	2.23862e-05	[-1]	Group07	16.129	5	[AP2A1, AP2M1, CAMK2D, MYO6, NSF]
R-HSA:8866277	AP-2 directly binds some endocytic cargo	REACTOME_Reactions_20.11.2017	0.000198606	0.000301882	2.23862e-06	2.23862e-05	[-1]	Group07	21.0526	4	[AP2A1, AP2M1, IGF2R, TFRC]
R-HSA:374696	Phosphorylation of L1 by p90rsk	REACTOME_Reactions_20.11.2017	0.00156207	0.00169596	2.23862e-06	2.23862e-05	[-1]	Group07	20	3	[AP2A1, AP2M1, RPS6KA3]
R-HSA:416993	Trafficking of GluR2-containing AMPA receptors	REACTOME_Pathways_20.11.2017	0.00228061	0.00240731	2.23862e-06	2.23862e-05	[-1]	Group07	17.6471	3	[AP2A1, AP2M1, NSF]
R-HSA:917977	Transferrin endocytosis and recycling	REACTOME_Pathways_20.11.2017	0.000116605	0.000211	0.000158745	0.000264574	[-1]	Group08	16.129	5	[ATP6AP1, ATP6V0D1, ATP6V1C1, ATP6V1G1, TFRC]
R-HSA:5252133	ATP6AP1 binds V-ATPase	REACTOME_Reactions_20.11.2017	0.000511719	0.000648177	0.000158745	0.000264574	[-1]	Group08	16.6667	4	[ATP6AP1, ATP6V0D1, ATP6V1C1, ATP6V1G1]
R-HSA:74723	Endosome acidification	REACTOME_Reactions_20.11.2017	0.000511719	0.000648177	0.000158745	0.000264574	[-1]	Group08	16.6667	4	[ATP6AP1, ATP6V0D1, ATP6V1C1, ATP6V1G1]
R-HSA:917841	Acidification of Tf:TfR1 containing endosome	REACTOME_Reactions_20.11.2017	0.000511719	0.000648177	0.000158745	0.000264574	[-1]	Group08	16.6667	4	[ATP6AP1, ATP6V0D1, ATP6V1C1, ATP6V1G1]
R-HSA:77387	Insulin receptor recycling	REACTOME_Pathways_20.11.2017	0.000702331	0.000834018	0.000158745	0.000264574	[-1]	Group08	15.3846	4	[ATP6AP1, ATP6V0D1, ATP6V1C1, ATP6V1G1]
R-HSA:110320	Translesion Synthesis by POLH	REACTOME_Pathways_20.11.2017	9.76497e-09	1.85534e-07	1.23475e-05	4.11583e-05	[-1]	Group09	36.8421	7	[NPLOC4, RFC2, RFC3, RFC4, RFC5, UFD1, VCP]
R-HSA:5654985	SPRTN recruits VCP to monoUb:K164-PCNA associated with POLH	REACTOME_Reactions_20.11.2017	6.25072e-09	2.37527e-07	1.23475e-05	4.11583e-05	[-1]	Group09	38.8889	7	[NPLOC4, RFC2, RFC3, RFC4, RFC5, UFD1, VCP]
R-HSA:5654989	SPRTN:VCP-mediated release of POLH from monoUb:K164-PCNA	REACTOME_Reactions_20.11.2017	6.25072e-09	2.37527e-07	1.23475e-05	4.11583e-05	[-1]	Group09	38.8889	7	[NPLOC4, RFC2, RFC3, RFC4, RFC5, UFD1, VCP]
R-HSA:110313	Translesion synthesis by Y family DNA polymerases bypasses lesions on DNA template	REACTOME_Pathways_20.11.2017	1.40456e-07	1.77911e-06	1.23475e-05	4.11583e-05	[-1]	Group09	20.5128	8	[NPLOC4, RFC2, RFC3, RFC4, RFC5, TRIM25, UFD1, VCP]
R-HSA:174439	Loading of PCNA - Sliding Clamp Formation on the C-strand of the telomere	REACTOME_Reactions_20.11.2017	9.03781e-07	6.86874e-06	1.23475e-05	4.11583e-05	[-1]	Group09	66.6667	4	[RFC2, RFC3, RFC4, RFC5]
R-HSA:174447	RFC dissociates after sliding clamp formation on the C-strand of the telomere	REACTOME_Reactions_20.11.2017	9.03781e-07	6.86874e-06	1.23475e-05	4.11583e-05	[-1]	Group09	66.6667	4	[RFC2, RFC3, RFC4, RFC5]
R-HSA:73893	DNA Damage Bypass	REACTOME_Pathways_20.11.2017	7.62677e-07	7.24543e-06	1.23475e-05	4.11583e-05	[-1]	Group09	16.6667	8	[NPLOC4, RFC2, RFC3, RFC4, RFC5, TRIM25, UFD1, VCP]
R-HSA:176101	Recruitment of Rad17-RFC complex to DNA	REACTOME_Reactions_20.11.2017	4.11356e-06	2.60525e-05	1.23475e-05	4.11583e-05	[-1]	Group09	50	4	[RFC2, RFC3, RFC4, RFC5]
R-HSA:174452	RFC binding displaces Pol Alpha on the C-strand of the telomere	REACTOME_Reactions_20.11.2017	7.31253e-06	3.47345e-05	1.23475e-05	4.11583e-05	[-1]	Group09	44.4444	4	[RFC2, RFC3, RFC4, RFC5]
R-HSA:69053	RFC binding displaces Pol Alpha	REACTOME_Reactions_20.11.2017	7.31253e-06	3.47345e-05	1.23475e-05	4.11583e-05	[-1]	Group09	44.4444	4	[RFC2, RFC3, RFC4, RFC5]
R-HSA:5653756	TRIM25 binds monoUb:164-PCNA	REACTOME_Reactions_20.11.2017	9.31366e-06	3.93244e-05	1.23475e-05	4.11583e-05	[-1]	Group09	26.3158	5	[RFC2, RFC3, RFC4, RFC5, TRIM25]
R-HSA:69063	Loading of PCNA - Sliding Clamp Formation	REACTOME_Reactions_20.11.2017	1.20364e-05	4.57383e-05	1.23475e-05	4.11583e-05	[-1]	Group09	40	4	[RFC2, RFC3, RFC4, RFC5]
R-HSA:69068	RFC dissociates after sliding clamp formation	REACTOME_Reactions_20.11.2017	1.20364e-05	4.57383e-05	1.23475e-05	4.11583e-05	[-1]	Group09	40	4	[RFC2, RFC3, RFC4, RFC5]
R-HSA:5653754	UBE2L6:TRIM25 ISGylates monoUb:K164-PCNA	REACTOME_Reactions_20.11.2017	1.58838e-05	5.48713e-05	1.23475e-05	4.11583e-05	[-1]	Group09	23.8095	5	[RFC2, RFC3, RFC4, RFC5, TRIM25]
R-HSA:5653780	USP43 binds ISG:K164,ISG:K168-PCNA	REACTOME_Reactions_20.11.2017	1.86798e-05	5.91528e-05	1.23475e-05	4.11583e-05	[-1]	Group09	36.3636	4	[RFC2, RFC3, RFC4, RFC5]
R-HSA:5653786	USP43 deISGylates ISG:K164,ISG:K168-PCNA	REACTOME_Reactions_20.11.2017	1.86798e-05	5.91528e-05	1.23475e-05	4.11583e-05	[-1]	Group09	36.3636	4	[RFC2, RFC3, RFC4, RFC5]
R-HSA:176264	Recruitment of the Rad9-Hus1-Rad1 complex to DNA	REACTOME_Reactions_20.11.2017	2.76726e-05	7.51113e-05	1.23475e-05	4.11583e-05	[-1]	Group09	33.3333	4	[RFC2, RFC3, RFC4, RFC5]
R-HSA:110307	REV1 binds AP-dsDNA	REACTOME_Reactions_20.11.2017	5.45828e-05	0.00011523	1.23475e-05	4.11583e-05	[-1]	Group09	28.5714	4	[RFC2, RFC3, RFC4, RFC5]
R-HSA:110308	REV1 inserts dCMP opposite to AP sites in DNA	REACTOME_Reactions_20.11.2017	5.45828e-05	0.00011523	1.23475e-05	4.11583e-05	[-1]	Group09	28.5714	4	[RFC2, RFC3, RFC4, RFC5]
R-HSA:110317	Insertion of correct bases opposite the lesion by POLH	REACTOME_Reactions_20.11.2017	5.45828e-05	0.00011523	1.23475e-05	4.11583e-05	[-1]	Group09	28.5714	4	[RFC2, RFC3, RFC4, RFC5]
R-HSA:110319	Elongation by POLH	REACTOME_Reactions_20.11.2017	5.45828e-05	0.00011523	1.23475e-05	4.11583e-05	[-1]	Group09	28.5714	4	[RFC2, RFC3, RFC4, RFC5]
R-HSA:174411	Polymerase switching on the C-strand of the telomere	REACTOME_Pathways_20.11.2017	5.45828e-05	0.00011523	1.23475e-05	4.11583e-05	[-1]	Group09	28.5714	4	[RFC2, RFC3, RFC4, RFC5]
R-HSA:69091	Polymerase switching	REACTOME_Pathways_20.11.2017	5.45828e-05	0.00011523	1.23475e-05	4.11583e-05	[-1]	Group09	28.5714	4	[RFC2, RFC3, RFC4, RFC5]
R-HSA:69109	Leading Strand Synthesis	REACTOME_Pathways_20.11.2017	5.45828e-05	0.00011523	1.23475e-05	4.11583e-05	[-1]	Group09	28.5714	4	[RFC2, RFC3, RFC4, RFC5]
R-HSA:110316	POLH binds monoUb:K164-PCNA at damaged TT-CPD-DNA template	REACTOME_Reactions_20.11.2017	7.35101e-05	0.00014702	1.23475e-05	4.11583e-05	[-1]	Group09	26.6667	4	[RFC2, RFC3, RFC4, RFC5]
R-HSA:5654986	SPRTN binds monoUb:K164-PCNA associated with POLH	REACTOME_Reactions_20.11.2017	7.35101e-05	0.00014702	1.23475e-05	4.11583e-05	[-1]	Group09	26.6667	4	[RFC2, RFC3, RFC4, RFC5]
R-HSA:5655466	USP1:ZBTB32 deubiquitinates monoUb:K164-PCNA	REACTOME_Reactions_20.11.2017	7.35101e-05	0.00014702	1.23475e-05	4.11583e-05	[-1]	Group09	26.6667	4	[RFC2, RFC3, RFC4, RFC5]
R-HSA:5655481	USP1:ZBTB32 binds monoUb:K164-PCNA	REACTOME_Reactions_20.11.2017	7.35101e-05	0.00014702	1.23475e-05	4.11583e-05	[-1]	Group09	26.6667	4	[RFC2, RFC3, RFC4, RFC5]
R-HSA:110311	POLZ extends translesion synthesis	REACTOME_Reactions_20.11.2017	9.68012e-05	0.000183922	1.23475e-05	4.11583e-05	[-1]	Group09	25	4	[RFC2, RFC3, RFC4, RFC5]
R-HSA:110312	Translesion synthesis by REV1	REACTOME_Pathways_20.11.2017	9.68012e-05	0.000183922	1.23475e-05	4.11583e-05	[-1]	Group09	25	4	[RFC2, RFC3, RFC4, RFC5]
R-HSA:5652151	REV1 recruits POLZ to (AP:Cyt)-DNA Template	REACTOME_Reactions_20.11.2017	9.68012e-05	0.000183922	1.23475e-05	4.11583e-05	[-1]	Group09	25	4	[RFC2, RFC3, RFC4, RFC5]
R-HSA:5651992	PCNA-containing replication complex binds damaged dsDNA	REACTOME_Reactions_20.11.2017	0.000125021	0.000215946	1.23475e-05	4.11583e-05	[-1]	Group09	23.5294	4	[RFC2, RFC3, RFC4, RFC5]
R-HSA:5653840	POLD,POLE complete replication of damaged DNA after TLS	REACTOME_Reactions_20.11.2017	0.000125021	0.000215946	1.23475e-05	4.11583e-05	[-1]	Group09	23.5294	4	[RFC2, RFC3, RFC4, RFC5]
R-HSA:5655835	POLK forms a quaternary complex with REV1 and POLZ on damaged DNA template	REACTOME_Reactions_20.11.2017	0.000125021	0.000215946	1.23475e-05	4.11583e-05	[-1]	Group09	23.5294	4	[RFC2, RFC3, RFC4, RFC5]
R-HSA:5655862	Translesion synthesis by POLK	REACTOME_Pathways_20.11.2017	0.000125021	0.000215946	1.23475e-05	4.11583e-05	[-1]	Group09	23.5294	4	[RFC2, RFC3, RFC4, RFC5]
R-HSA:5655892	POLK incorporates dNMP opposite to damaged DNA base	REACTOME_Reactions_20.11.2017	0.000125021	0.000215946	1.23475e-05	4.11583e-05	[-1]	Group09	23.5294	4	[RFC2, RFC3, RFC4, RFC5]
R-HSA:5655965	POLK and POLZ cooperate in elongation of mispaired primer termini	REACTOME_Reactions_20.11.2017	0.000125021	0.000215946	1.23475e-05	4.11583e-05	[-1]	Group09	23.5294	4	[RFC2, RFC3, RFC4, RFC5]
R-HSA:5656105	POLI simultaneously binds REV1 and monoUb:K164-PCNA at damaged DNA	REACTOME_Reactions_20.11.2017	0.000125021	0.000215946	1.23475e-05	4.11583e-05	[-1]	Group09	23.5294	4	[RFC2, RFC3, RFC4, RFC5]
R-HSA:5656121	Translesion synthesis by POLI	REACTOME_Pathways_20.11.2017	0.000125021	0.000215946	1.23475e-05	4.11583e-05	[-1]	Group09	23.5294	4	[RFC2, RFC3, RFC4, RFC5]
R-HSA:5656148	POLI incorporates dNMP opposite to damaged DNA base	REACTOME_Reactions_20.11.2017	0.000125021	0.000215946	1.23475e-05	4.11583e-05	[-1]	Group09	23.5294	4	[RFC2, RFC3, RFC4, RFC5]
R-HSA:5656158	POLZ elongates POLI-incorporated dNMP	REACTOME_Reactions_20.11.2017	0.000125021	0.000215946	1.23475e-05	4.11583e-05	[-1]	Group09	23.5294	4	[RFC2, RFC3, RFC4, RFC5]
R-HSA:5656169	Termination of translesion DNA synthesis	REACTOME_Pathways_20.11.2017	0.000136434	0.000225413	1.23475e-05	4.11583e-05	[-1]	Group09	15.625	5	[RFC2, RFC3, RFC4, RFC5, TRIM25]
R-HSA:5685011	ATR activation at DNA DSBs	REACTOME_Reactions_20.11.2017	0.000136434	0.000225413	1.23475e-05	4.11583e-05	[-1]	Group09	15.625	5	[ATM, RFC2, RFC3, RFC4, RFC5]
R-HSA:5685156	ATR phosphorylates RPA2	REACTOME_Reactions_20.11.2017	0.000136434	0.000225413	1.23475e-05	4.11583e-05	[-1]	Group09	15.625	5	[ATM, RFC2, RFC3, RFC4, RFC5]
R-HSA:5693580	Association of RAD52 with the RPA complex at resected DNA DSBs	REACTOME_Reactions_20.11.2017	0.000158745	0.000251346	1.23475e-05	4.11583e-05	[-1]	Group09	15.1515	5	[ATM, RFC2, RFC3, RFC4, RFC5]
R-HSA:6799332	ATR phosphorylates TP53	REACTOME_Reactions_20.11.2017	0.000158745	0.000251346	1.23475e-05	4.11583e-05	[-1]	Group09	15.1515	5	[ATM, RFC2, RFC3, RFC4, RFC5]
R-HSA:110363	FEN1 bound to PCNA and APEX1 cleaves flap ssDNA	REACTOME_Reactions_20.11.2017	0.000198606	0.000301882	1.23475e-05	4.11583e-05	[-1]	Group09	21.0526	4	[RFC2, RFC3, RFC4, RFC5]
R-HSA:110368	POLD,POLE-mediated DNA strand displacement synthesis	REACTOME_Reactions_20.11.2017	0.000198606	0.000301882	1.23475e-05	4.11583e-05	[-1]	Group09	21.0526	4	[RFC2, RFC3, RFC4, RFC5]
R-HSA:110371	LIG1 binds APEX1 and PCNA at SSB	REACTOME_Reactions_20.11.2017	0.000198606	0.000301882	1.23475e-05	4.11583e-05	[-1]	Group09	21.0526	4	[RFC2, RFC3, RFC4, RFC5]
R-HSA:5651805	LIG1 bound to APEX1 and PCNA ligates SSB	REACTOME_Reactions_20.11.2017	0.000198606	0.000301882	1.23475e-05	4.11583e-05	[-1]	Group09	21.0526	4	[RFC2, RFC3, RFC4, RFC5]
R-HSA:5651809	LIG1, APEX1 and PCNA:POLD,POLE:RPA:RFC dissociate from repaired DNA	REACTOME_Reactions_20.11.2017	0.000198606	0.000301882	1.23475e-05	4.11583e-05	[-1]	Group09	21.0526	4	[RFC2, RFC3, RFC4, RFC5]
R-HSA:5653766	USP10 binds monoUb:K164,ISG:K164,ISG:K168-PCNA	REACTOME_Reactions_20.11.2017	0.000198606	0.000301882	1.23475e-05	4.11583e-05	[-1]	Group09	21.0526	4	[RFC2, RFC3, RFC4, RFC5]
R-HSA:5653770	USP10 deubiquitinates monoUb:K164,ISG:K164,ISG:K168-PCNA	REACTOME_Reactions_20.11.2017	0.000198606	0.000301882	1.23475e-05	4.11583e-05	[-1]	Group09	21.0526	4	[RFC2, RFC3, RFC4, RFC5]
R-HSA:110364	PCNA:POLD,POLE:RPA:RFC and FEN1 bind APEX1	REACTOME_Reactions_20.11.2017	0.000245193	0.000345087	1.23475e-05	4.11583e-05	[-1]	Group09	20	4	[RFC2, RFC3, RFC4, RFC5]
R-HSA:69186	Lagging Strand Synthesis	REACTOME_Pathways_20.11.2017	0.000245193	0.000345087	1.23475e-05	4.11583e-05	[-1]	Group09	20	4	[RFC2, RFC3, RFC4, RFC5]
R-HSA:5651801	PCNA-Dependent Long Patch Base Excision Repair	REACTOME_Pathways_20.11.2017	0.000299148	0.000405987	1.23475e-05	4.11583e-05	[-1]	Group09	19.0476	4	[RFC2, RFC3, RFC4, RFC5]
R-HSA:5653838	POLD,POLE binds deISGylated PCNA after TLS	REACTOME_Reactions_20.11.2017	0.000361116	0.000473187	1.23475e-05	4.11583e-05	[-1]	Group09	18.1818	4	[RFC2, RFC3, RFC4, RFC5]
R-HSA:5691001	Repair DNA synthesis of ~27-30 bases long patch by POLD, POLE or POLK in GG-NER	REACTOME_Reactions_20.11.2017	0.000361116	0.000473187	1.23475e-05	4.11583e-05	[-1]	Group09	18.1818	4	[RFC2, RFC3, RFC4, RFC5]
R-HSA:174417	Telomere C-strand (Lagging Strand) Synthesis	REACTOME_Pathways_20.11.2017	0.000511719	0.000648177	1.23475e-05	4.11583e-05	[-1]	Group09	16.6667	4	[RFC2, RFC3, RFC4, RFC5]
R-HSA:5652005	RAD18:UBE2B or RBX1:CUL4:DDB1:DTL ubiquitin ligase complex binds PCNA:POLD,POLE:RPA:RFC associated with damaged dsDNA	REACTOME_Reactions_20.11.2017	0.000511719	0.000648177	1.23475e-05	4.11583e-05	[-1]	Group09	16.6667	4	[RFC2, RFC3, RFC4, RFC5]
R-HSA:5690997	Ligation of newly synthesized repair patch to incised DNA in GG-NER	REACTOME_Reactions_20.11.2017	0.000601687	0.000737551	1.23475e-05	4.11583e-05	[-1]	Group09	16	4	[RFC2, RFC3, RFC4, RFC5]
R-HSA:5696397	Gap-filling DNA repair synthesis and ligation in GG-NER	REACTOME_Pathways_20.11.2017	0.000601687	0.000737551	1.23475e-05	4.11583e-05	[-1]	Group09	16	4	[RFC2, RFC3, RFC4, RFC5]
R-HSA:110373	Resolution of AP sites via the multiple-nucleotide patch replacement pathway	REACTOME_Pathways_20.11.2017	0.000702331	0.000834018	1.23475e-05	4.11583e-05	[-1]	Group09	15.3846	4	[RFC2, RFC3, RFC4, RFC5]
